# Supplementary material for: A collection of bacterial isolates from the pig intestine reveals functional and taxonomic diversity
Source: Nat Commun. 2020 Dec 15;11:6389. doi: 10.1038/s41467-020-19929-w (PMC7738495; doi:10.1038/s41467-020-19929-w)
Supplement: Supplementary file 4 — Supplementary Data 1 [file 41467_2020_19929_MOESM4_ESM.xlsx]

## Sheet: PiBAC-list
	Species	Original strain designation	DSM no.	Risk Grp.	EzTaxon best-hit with 16S rRNA gene identity	EzTaxon other close relatives	Phylum	Family	16S rRNA gene sequence	bp	Accession	Genome accession	CheckM completeness	CheckM contamination	Antibiotic Resistance Genes (ARG)	no. CAZYmes	no. CAZY families	no. glycosyltransferase (GT)	no. GT families	Geographic location	Donor type	Feed	Gut region	Transgene (host)	Gender	Age (months)	Isolation media	Atm.	Incubation time	BSH (Agar│broth)	Remark
1	Acidaminococcus fermentans	WCA-389-WT-5B	105754	2	Acidaminococcus fermentans DSM 20731(T) 99.54%	none	Firmicutes	Acidaminococcaceae	AGAGTTTGATCCTGGCTCAGGACGAACGCTGGCGGCGTGCTTAACACATGCAAGTCGAACGGAGAACTTTCTTCGGAATGTTCTTAGTGGCGAACGGGTGAGTAACGCGTAGGCAACCTGCCCTCTGGTTGGGGACAACATTCCGAAAGGGATGCTAATACCGAATGAGATCCTCTTTCCGCATGGAGAGAGGATGAAAGATGGCCTCTACTTGTAAGCTATCGCCAGAAGATGGGCCTGCGTCTGATTAGCTTGTAGGTGAGGTAACGGCTCACCTAGGCGATGATCAGTAGCCGGTCTGAGAGGATGAACGGCCACATTGGGACTGAGACACGGCCCAAACTCCTACGGGAGGCAGCAGTGGGGAATCTTCCGCAATGGACGAAAGTCTGACGGAGC…	1508	MN537496	VULN00000000	99.98	0.6	ARO:3000194;ARO:3004359	59	28	31	14	Thalhausen, Bavaria, Germany	German Landrace	Bonimal SK Mast 130S; Bonimal, https://www.bonimal.de/fileadmin/downloads/datenblaetter/Bonimal_SK_Mast_130_S_neu.pdf	faeces	-	male	3.5	WCA	anaerobic	1-2 days	- │ NT	Faster growth rate (turbidity) in broth with 6% CO2
2	Alistipes shahii	BL-389-WT-23F	107272	1	Alistipes shahii WAL 8301(T) 99.86%	none	Bacteroidetes	Rikenellaceae	AGAGTTTGATCCTGGCTCAGGATGAACGCTAGCGGCAGGCCTAACACATGCAAGTCGAGGGGCAGCACGGTGTAGCAATACACTGGTGGCGACCGGCGCACGGGTGCGTAACGCGTATGCAACCTACCCATAACAGGGGGATAACACTGAGAAATTGGTACTAATACCCCATAACATCAGGACCGGCATCGGTTCTGGTTGAAAACTCCGGTGGTTATGGATGGGCATGCGTTGTATTAGCTGGTTGGTGAGGTAACGGCTCACCAAGGCAACGATACATAGGGGGACTGAGAGGTTAACCCCCCACATTGGTACTGAGACACGGACCAAACTCCTACGGGAGGCAGCAGTGAGGAATATTGGTCAATGGACGCAAGTCTGAACCAGCCATGCCGCGTG…	1457	MN537530	JABAGP000000000	100	0	ARO:3000191	180	77	52	13	Thalhausen, Bavaria, Germany	German Landrace	Bonimal SK Mast 130S; Bonimal, https://www.bonimal.de/fileadmin/downloads/datenblaetter/Bonimal_SK_Mast_130_S_neu.pdf	faeces	-	male	2	Blood agar	anaerobic	1-2 days	- │ NT	Faster growth rate (turbidity) in broth with 6% CO2
3	Anaerobutyricum soehngenii	BSM-383-APC-4H	109238	1	Anaerobutyricum soehngenii L2-7(T) 99.72%	Eubacterium hallii ATCC 27751(T) 98.20%	Firmicutes	Lachnospiraceae	GTTTGATCCTGGCTCAGGATGAACGCTGGCGGCGTGCCTAACACATGCAAGTCGAACGAAGCACCTTTTAAGATTCTTCGGATGATTGATCGGTGACTGAGTGGCGGACGGGTGAGTAACGCGTGGGTAACCTGCCCTGTACAGGGGGATAACAGTTGGAAACGGCTGCTAATACCGCATAAGCGCACGAGAGGACATCCTTTTGTGTGAAAAACTCCGGTGGTACAGGATGGGCCCGCGTCTGATTAGCTGGTTGGCAGGGTAACGGCCTACCAAGGCGACGATCAGTAGCCGGTCTGAGAGGATGAACGGCCACATTGGAACTGAGACACGGTCCAAACTCCTACGGGAGGCAGCAGTGGGGAATATTGCACAATGGGGGAAACCCTGATGCAGCAA…	1478	MN537554	VULP00000000	100	2.01	ARO:3000567;ARO:3000190;ARO:3000194	74	29	36	8	Thalhausen, Bavaria, Germany	German Landrace	Bonimal SK Mast 130S; Bonimal, https://www.bonimal.de/fileadmin/downloads/datenblaetter/Bonimal_SK_Mast_130_S_neu.pdf	faeces	APC1311/+	male	5	BSM	anaerobic	1 day	- │ NT	Gas-producing bacterium; best growth medium is BHI
4	Anaerococcus porci	WCA-380-WT-2B	101005	2	Anaerococcus vaginalis CCUG 31349(T) 96.74%	none	Firmicutes	Peptoniphilaceae	AGAGTTTGATCTGGCTCAGGATAAACGCTGGCGGCGTGCATAACACATGCAAGTCGAACGATGAAGGTTTTAAGATTTCTTCGGAATGATTAAAAGTGGATTAGTGGCGAACGGGTGAGTAACACGTGAGTAACCTGCCTTACACAAGGGGATAGCCTTTGGAAACGAAGAATAATACCCTATAAAGTCAAATCATCGCATGATGGAATGACCAAAGAATATATCGGTGTAAGATGGACTTGCGTCTGATTAGCTAGTTGGTGAGATAAAAGCCCACCAAGGCAACGATCAGTAGCCGGCTTGAGAGAGTGTACGGCCACATTGGGACTGAGACACGGCCCAAACTCCTACGGGAGGCAGCAGTGGGGAATTTTGCACAATGGGGGAAACCCTGATGCA…	1480	MN537453	VULQ00000000	96.95	1.52	ARO:3000193	46	25	20	9	Thalhausen, Bavaria, Germany	German Landrace	Bonimal SK Mast 130S; Bonimal, https://www.bonimal.de/fileadmin/downloads/datenblaetter/Bonimal_SK_Mast_130_S_neu.pdf	faeces	-	male	2	WCA	anaerobic	1-2 days	- │ NT	Faster growth rate (turbidity) in broth with 6% CO2; best growth medium is BHI
5	Anaerosalibacter bizertensis	Med78-601-WT-4W-RMD-3	106491	1	Anaerosalibacter bizertensis C5BEL(T) 99.38%	none	Firmicutes	Tissierellaceae	TAGAGTTTGATCCTGGCTCAGGATGAACGCTGGCGGCGTGCCTAACACATGCAAGTCGAGCGAAGGATATATAGTGAAATCTTCGGATTGATCTATATAAACTTAGCGGCGGATGGGTGAGTAACGCGTGAGAAATCTACCATGCACTAGGGGATAGCCTCGGGAAACTGGGAATAATACCCTATGACACTTACATTTCGCATGAAAAGTAAGTTAAAGCGTTTAGCGGTGCTTGATGATCTCGCGTCCCATTAGTTAGTTGGTGAGGTAATGGCTCACCAAGACTACGATGGGTAGCCGGCCTGAGAGGGTGACCGGCCACACTGGAACTGAGACACGGTCCAGACTCCTACGGGAGGCAGCAGTGGGGAATATTGCACAATGGAGGAAACTCTGATG…	1494	MN537514	VULR00000000	98.6	2.1	-	67	27	22	7	Thalhausen, Bavaria, Germany	German Landrace - minipig breed	Bonimal SK Mast 130S; Bonimal, https://www.bonimal.de/fileadmin/downloads/datenblaetter/Bonimal_SK_Mast_130_S_neu.pdf	faeces	-	male	12	Medium 78	anaerobic	3-4 days	- │ NT
6	Anaerovibrio slackiae	WCA-693-APC-5D-A	108025	1	Anaerovibrio lipolyticus ATCC 33276(T) 94.71%	none	Firmicutes	Selenomonadaceae	GAGTTTGATCCTGGCTCAGGACGAACGCTGGCGGCGTGCTTAACACATGCAAGTCGAACGGGGCGAAAGTGATAGCTTGCTATTATGGAGCCTAGTGGCAAACGGGTGAGTAACGCGTAGGCAACCTGCCCTTCAGATGGGGACAACACCTCGAAAGGGGTGCTAATACCGAATGACGTTTCCTGGTCGCATGACCTGGAAACCAAAGGCCGGGCAACCGGTCACTGAAGGATGGGCCTGCGTCTGATTAGCTAGTTGGTGGGGTAACGGCCCACCAAGGCGACGATCAGTAGCCGGTCTGAGAGGATGAACGGCCACATTGGGACTGAGACACGGCCCAAACTCCTACGGGAGGCAGCAGTGGGGAATCTTCCGCAATGGGCGCAAGCCTGACGGAGC…	1504	MN537540	VUNR00000000	99.66	1.94	ARO:3000190	125	45	72	16	Thalhausen, Bavaria, Germany	German Landrace - minipig breed	Bonimal SK Mast 130S; Bonimal, https://www.bonimal.de/fileadmin/downloads/datenblaetter/Bonimal_SK_Mast_130_S_neu.pdf	faeces	APC1311/+	male	6	WCA	anaerobic	2-3 days	- │ NT	Best growth medium is GAM-mod. and WCA; motility observed under light microscopy
7	Aneurinibacillus aneurinilyticus*	WB01_D5_05	105329	1	Aneurinibacillus aneurinilyticus ATCC 12856(T) 100.00%	Aneurinibacillus migulanus 99.16%	Firmicutes	Paenibacillaceae	AGTTTGATCCTGGCTCAGGACGAACGCTGGCGGCGTGCCTAATACATGCAAGTCGAGCGGACCAAAGAAGAGCTTGCTCTTCGGCGGTTAGCGGCGGACGGGTGAGTAACACGTAGGCAACCTGCCTGTACGACTGGGATAACTCCGGGAAACCGGAGCTAATACCGGATACGTTTTTCAGACCGCATGGTCTGAAAGAGAAAGACCTTTGGTCACGTACAGATGGGCCTGCGGCGCATTAGCTAGTTGGTGGGGTAACGGCCTACCAAGGCGACGATGCGTAGCCGACCTGAGAGGGTGATCGGCCACACTGGGACTGAGACACGGCCCAGACTCCTACGGGAGGCAGCAGTAGGGAATCTTCCGCAATGGACGAAAGTCTGACGGAGCAACGCCGCG…	1443	MN537485	JABAGO000000000	99.22	1.48	ARO:3004063	111	28	37	8	Moserville, Ontario, Canada	farmed 'wild' boar	natural foraging	faeces	-	n.a.	unknown (adult)	FAA (III)	anaerobic	2-3 days	- │ NT
8	Arthrobacter sp.	BL-252-APC-1A	105845	2	Arthrobacter gandavensis (AJ316140) 99.45%	>99% A. luteolus; >98% A. koreensis, A. citreus	Actinobacteria	Micrococcaceae	CTGGCTCAGGATGAACGCTGGCGGCGTGCTTAACACATGCAAGTCGAACGATGACTTTCTGTGCTTGCACAGAATGATTAGTGGCGAACGGGTGAGTAACACGTGAGTAACCTGCCCTTGACTTCGGGATAAGCCTGGGAAACCGGGTCTAATACCGGATACGACCTCCTGGCGCATGCCATGGGGGTGGAAAGCTTTATTGCGGTTTTGGATGGACTCGCGGCCTATCAGCTTGTTGGTTGGGGTAATGGCCCACCAAGGCGACGACGGGTAGCCGGCCTGAGAGGGTGACCGGCCACACTGGGACTGAGACACGGCCCAGACTCCTACGGGAGGCAGCAGTGGGGAATATTGCACAATGGGCGAAAGCCTGATGCAGCGACGCCGCGTGAGGGATGA…	1470	MN537501	VULS00000000	99.08	0.92	-	124	49	50	14	Thalhausen, Bavaria, Germany	German Landrace	Bonimal SK Mast 130S; Bonimal, https://www.bonimal.de/fileadmin/downloads/datenblaetter/Bonimal_SK_Mast_130_S_neu.pdf	faeces	APC1311/+	male	10	Blood agar	aerobic	2-3 days	- │ NT
9	Bacillus altitudinis*	MRS-251-APC-3A	108493	1	Bacillus altitudinis 28K(T) 100.00%	>99% 4 others	Firmicutes	Bacillaceae	CTGGCTCAGGACGAACGCTGGCGGCGTGCCTAATACATGCAAGTCGAGCGGACAGAAGGGAGCTTGCTCCCGGATGTTAGCGGCGGACGGGTGAGTAACACGTGGGTAACCTGCCTGTAAGACTGGGATAACTCCGGGAAACCGGAGCTAATACCGGATAGTTCCTTGAACCGCATGGTTCAAGGATGAAAGACGGTTTCGGCTGTCACTTACAGATGGACCCGCGGCGCATTAGCTAGTTGGTGAGGTAACGGCTCACCAAGGCGACGATGCGTAGCCGACCTGAGAGGGTGATCGGCCACACTGGGACTGAGACACGGCCCAGACTCCTACGGGAGGCAGCAGTAGGGAATCTTCCGCAATGGACGAAAGTCTGACGGAGCAACGCCGCGTGAGTGA…	1464	MN537544	JABAGM000000000	99.59	0.21	ARO:3002672;ARO:3004759	160	54	54	8	Thalhausen, Bavaria, Germany	German Landrace	Bonimal SK Mast 130S; Bonimal, https://www.bonimal.de/fileadmin/downloads/datenblaetter/Bonimal_SK_Mast_130_S_neu.pdf	faeces	APC1311/+	male	10	MRS	aerobic	1-2 days	- │ NT	Best growth medium is BHI
10	Bacillus velezensis*	WCA-380-WT-2A1	100955	1	Bacillus velezensis CR-502(T) 99.93 %	Bacillus siamensis KCTC 13613(T) 99.87 %	Firmicutes	Bacillaceae	GAGTTTGATCCTGGCTCAGGACGAACGCTGGCGGCGTGCCTAATACATGCAAGTCGAGCGGACAGATGGGAGCTTGCTCCCTGATGTTAGCGGCGGACGGGTGAGTAACACGTGGGTAACCTGCCTGTAAGACTGGGATAACTCCGGGAAACCGGGGCTAATACCGGATGGTTGTTTGAACCGCATGGTTCAGACATAAAAGGTGGCTTCGGCTACCACTTACAGATGGACCCGCGGCGCATTAGCTAGTTGGTGAGGTAACGGCTCACCAAGGCGACGATGCGTAGCCGACCTGAGAGGGTGATCGGCCACACTGGGACTGAGACACGGCCCAGACTCCTACGGGAGGCAGCAGTAGGGAATCTTCCGCAATGGACGAAAGTCTGACGGAGCAACGCC…	1499	MN537445	JABAGN000000000	99.38	0	ARO:3002814;ARO:3003064;ARO:3002813	172	54	55	9	Thalhausen, Bavaria, Germany	German Landrace	Bonimal SK Mast 130S; Bonimal, https://www.bonimal.de/fileadmin/downloads/datenblaetter/Bonimal_SK_Mast_130_S_neu.pdf	faeces	-	male	5	WCA	aerobic	1-2 days	(+) │ NT	Best growth medium is WCA
11	Bacteroides eggerthii	WCA3-601-WT-5E	107245	2	Bacteroides eggerthii DSM 20697(T) 99.72%	none	Bacteroidetes	Bacteroidaceae	AGAGTTTGATCCTGGCTCAGGATGAACGCTAGCTACAGGCTTAACACATGCAAGTCGAGGGGCAGCATGATTGAAGCTTGCTTCAATCGATGGCGACCGGCGCACGGGTGAGTAACACGTATCCAACCTGCCGATAACTCGGGGATAGCCTTTCGAAAGAAAGATTAATACCCGATAGCATAGTATTTCCGCATGGTTTCACTATTAAAGAATTTCGGTTATCGATGGGGATGCGTTCCATTAGATAGTTGGCGGGGTAACGGCCCACCAAGTCAACGATGGATAGGGGTTCTGAGAGGAAGGTCCCCCACATTGGAACTGAGACACGGTCCAAACTCCTACGGGAGGCAGCAGTGAGGAATATTGGTCAATGGACGAGAGTCTGAACCAGCCAAGTAG…	1488	MN537524	JABAGL000000000	99.26	0	ARO:3004659	315	118	78	16	Thalhausen, Bavaria, Germany	German Landrace - minipig breed	Bonimal SK Mast 130S; Bonimal, https://www.bonimal.de/fileadmin/downloads/datenblaetter/Bonimal_SK_Mast_130_S_neu.pdf	faeces	-	male	6	WCA	anaerobic	1-2 days	+ │ NT
12	Bacteroides fragilis	COR2-248-WT-1	103087	2	Bacteroides fragilis (CR626927) 99.86%	none	Bacteroidetes	Bacteroidaceae	CTGGCTCAGGATGAACGCTAGCTACAGGCTTAACACATGCAAGTCGAGGGGCATCAGGAAGAAAGCTTGCTTTCTTTGCTGGCGACCGGCGCACGGGTGAGTAACACGTATCCAACCTGCCCTTTACTCGGGGATAGCCTTTCGAAAGAAAGATTAATACCCGATAGCATAATGATTCCGCATGGTTTCATTATTAAAGGATTCCGGTAAAGGATGGGGATGCGTTCCATTAGGTTGTTGGTGAGGTAACGGCTCACCAAGCCTTCGATGGATAGGGTGTTCTGAGAGGAAGGTCCCCCACATTGGAACTGAGACACGGTCCAAACTCCTACGGGAGGCAGCAGTGAGGAATATTGGTCAATGGGCGTTAGCCTGAACCAGCCAAGTAGCGTGAAGGAT…	1479	MN537460	JABAGK000000000	99.26	0	ARO:3000191;ARO:3003559	343	103	126	18	Thalhausen, Bavaria, Germany	German Landrace	Bonimal SK Mast 130S; Bonimal, https://www.bonimal.de/fileadmin/downloads/datenblaetter/Bonimal_SK_Mast_130_S_neu.pdf	faeces	-	male	10	Corio2	anaerobic	1-2 days	(+) │ -
13	Bacteroides vulgatus	WCA-389-WT-3C	107446	1	Bacteroides vulgatus ATCC 8482(T) 99.72%	none	Bacteroidetes	Bacteroidaceae	TCCTGGCTCAGGATGAACGCTAGCTACAGGCTTAACACATGCAAGTCGAGGGGCAGCATGGTCTTAGCTTGCTAAGGCCGATGGCGACCGGCGCACGGGTGAGTAACACGTATCCAACCTGCCGTCTACTCTTGGACAGCCTTCTGAAAGGAAGATTAATACAAGATGGCATCATGAGTCCGCATGTTCACATGATTAAAGGTATTCCGGTAGACGATGGGGATGCGTTCCATTAGATAGTAGGCGGGGTAACGGCCCACCTAGTCTTCGATGGATAGGGGTTCTGAGAGGAAGGTCCCCCACATTGGAACTGAGACACGGTCCAAACTCCTACGGGAGGCAGCAGTGAGGAATATTGGTCAATGGGCGAGAGCCTGAACCAGCCAAGTAGCGTGAAGG…	1470	MN537534	VULU00000000	99.25	0.5	ARO:3000375;ARO:3000191;ARO:3004659;ARO:3000616	385	124	111	19	Thalhausen, Bavaria, Germany	German Landrace	Bonimal SK Mast 130S; Bonimal, https://www.bonimal.de/fileadmin/downloads/datenblaetter/Bonimal_SK_Mast_130_S_neu.pdf	faeces	-	male	2	WCA	anaerobic	1-2 days	+|+	Faster growth rate (turbidity) in broth with 6% CO2
14	Baileyella intestinalis	RF-744-FAT-WT-3	106896	2	Mogibacterium pumilum ATCC 700923(T) 92.32%	none	Firmicutes	Mogibacterium_f	CAGTCGAGCGAGAATTCTTTAATGAATCTTCGGAGGATTTAAAGAATGGACAGCGGCGGACGGGTGAGTAACGCGTAGGCAACCTGCCTCACACAGAGGGATAGCCATTGGAAACGATGAATAATACCTCATGAAACCGGAACAACACATGTTGATCCGGTCAAAGATTTATCGGTGTGAGATGGGCCTGCGTCTGATTAACTAGTTGGTGAGGTAACGGCTCACCAAGGTGACGATCAGTAGCCGACCTGAGAGGGTGATCGGCCACATTGGAACTGAGACACGGTCCAAACTTCTACGGAAGGCAGCAGTAGGGAATCTTGCACAATGGGCGAAAGCCTGATGCAGCAACGCCGCGTGAAGGATGAAGGCCTTCGGGTTGTAAACTTCTGTTCCCGG…	1430	MN537520	VUNB00000000	99.29	0	ARO:3000194	47	27	28	10	Aachen, NRW, Germany	Aachener Minipig	V4173 - 000; Ssniff Spezialdiäten GmbH, http://www.ssniff.de/documents/02-3%20%20DE%20Minipig%20&%20Pig.pdf	faeces	-	female	4	RF-PBS broth then FAT	anaerobic	7-12 days	- │ NT	Express lipases (Rhodamine B agar assay)
15	Berryella intestinalis	68-1-3	104960	1	Adlercreutzia equolifaciens subsp. equolifaciensDSM 19450(T) 94.10%	none	Actinobacteria	Eggerthellaceae	GCTTCGGGTGCAGACGACTCGGGTGGTGTGACGGGCGGTGTGTACAAGGCCCGGGAACGCATTCACCGCGGCGTGCTGATCCGCGATTACTAGCAACTCCGGCTTCACGGAGGCGGGTTGCAGCCTCCGATCCGAACTGGGGCCGGCTTTACGGGATTCGCTCCCCATCGCTGGGTGGCAGCCCGCTGTGCCGGCCATTGTAGCACGTGTGCGGCCCAGGGCATAAGGGGCATGATGACTTGACGTCGTCCCCGCCTTCCTCCGGTTTGTCACCGGCAGTCCCCCGCGAGTCCCCAACTGAATGCTGGCAACACGGGGCAGGGGTTGCGCTCGTTGCGGGACTTAACCCAACATCTCACGACACGAGCTGACGACAGCCATGCACCACCTGCGCTAGCT…	1389	MN537474	CP009302.1	100	0	ARO:3000194	41	18	28	6	Ames, Iowa, USA	mixed breed	Starter 17-25, Kent Feeds, https://kentfeeds.com/product/nexgen-17-25-complete/	ileal content	-	n.a.	3	HM	anaerobic	7 days	- │ NT
16	Bifidobacterium boum	WCA-130-P53-4B	102857	1	Bifidobacterium boum DSM 20432(T) 99.86%	none	Actinobacteria	Bifidobacteriaceae	AGAGTTTGATCCTGGCTCAGGATGAACGCTGGCGGCGTGCTTAACACATGCAAGTCGAACGGGATCCTGCGGGCTTTGCTTGCGGGTGAGAGTGGCGAACGGGTGAGTAATGCGTGACCAACCTGCCCCATGCTCCGGAATAGCTCCTGGAAACGGGTGGTAATGCCGGATGCTCCCGCGCCCCGCATGGGGTGTGGGGAAAGCTTTCGTGGCATGGGATGGGGTCGCGTCCTATCAGCTTGTTGGCGGGGTGAGGGCCCACCAAGGCGTTGACGGGTAGCCGGCCTGAGAGGGCGACCGGCCACATTGGGACTGAAATACGGCCCAAACTCCTACGGGAGGCAGCAGTGGGGAATATTGCACAATGGGCGCAAGCCTGATGCAGCGACGCCGCGTGCG…	1487	MN537459	JABAGJ000000000	99.55	0.68	ARO:3004480;ARO:3000194;ARO:3003730	74	41	32	9	Thalhausen, Bavaria, Germany	German Landrace	Bonimal SK Mast 130S; Bonimal, https://www.bonimal.de/fileadmin/downloads/datenblaetter/Bonimal_SK_Mast_130_S_neu.pdf	faeces	P53R167H/+	female	25	WCA	anaerobic	7 days	+|+	Faster growth rate (turbidity) in broth with 6% CO2; best growth medium is GAM-mod
17	Bifidobacterium infantis*	WCA-178-WT-4B	107246	1	Bifidobacterium pseudolongum subsp. pseudolongum LMG 11571(T) 100.00	Bifidobacterium pseudolongum subsp. globosum DSM 20092(T) 99.32 %	Actinobacteria	Bifidobacteriaceae	TAGAGTTTGATCCTGGCTCAGGATGAACGCTGGCGGCGTGCTTAACACATGCAAGTCGAACGGGATCCCTGGCAGCTTGCTGCCGGGGTGAGAGTGGCGAACGGGTGAGTAATGCGTGACCGACCTGCCCCATGCACCGGAATAGCTCCTGGAAACGGGTGGTAATGCCGGATGTTCCACATGAGCGCATGCGAGTGTGGGAAAGGCTTTTGCGGCATGGGATGGGGTCGCGTCCTATCAGCTTGTTGGTGGGGTAACGGCCTACCAAGGCGTTGACGGGTAGCCGGCCTGAGAGGGCGACCGGCCACATTGGGACTGAGATACGGCCCAGACTCCTACGGGAGGCAGCAGTGGGGAATATTGCACAATGGGCGCAAGCCTGATGCAGCGACGCCGCGT…	1490	MN537525	VULV00000000	100	0	ARO:3004480;ARO:3003730	101	54	29	10	Thalhausen, Bavaria, Germany	German Landrace	Bonimal SK Mast 130S; Bonimal, https://www.bonimal.de/fileadmin/downloads/datenblaetter/Bonimal_SK_Mast_130_S_neu.pdf	faeces	-	female	25	WCA	anaerobic	1-3 days	+ │ NT	Faster growth rate (turbidity) in broth with 6% CO2
18	Bifidobacterium thermophilum*	BSM-130-P53-3C	102827	1	Bifidobacterium thermophilum YIT 11868(T) 99.79%	Bifidobacterium porcinum 99.79%	Actinobacteria	Bifidobacteriaceae	GAGTTTGATCCTGGCTCAGGATGAACGCTGGCGGCGTGCTTAACACATGCAAGTCGAACGGGATCCTGCGGGCTTTGCTTGCGGGTGAGAGTGGCGAACGGGTGAGTAATGCGTGACCAACCTGCCCCATGCTCCGGAATAGCTCCTGGAAACGGGTGGTAATGCCGGATGTGCCGGGCTCCTGCATGGGGGTCCGGGAAAGCTCTGGCGGCGTGGGATGGGGTCGCGTCCTATCAGCTTGTTGGCGGGGTGAGGGCCCACCAAGGCTTCGACGGGTAGCCGGCCTGAGAGGGCGACCGGCCACATTGGGACTGAGATACGGCCCAAACTCCTACGGGAGGCAGCAGTGGGGAATATTGCACAATGGGCGCAAGCCTGATGCAGCGACGCCGCGTGCGG…	1482	MN537458	JABAGI000000000	100	0.1	ARO:3004480;ARO:3003730;ARO:3000194	84	41	36	11	Thalhausen, Bavaria, Germany	German Landrace	Bonimal SK Mast 130S; Bonimal, https://www.bonimal.de/fileadmin/downloads/datenblaetter/Bonimal_SK_Mast_130_S_neu.pdf	faeces	P53R167H/+	female	25	BSM	anaerobic	1-2 days	- | +
19	Bifidobacterium tsurumiense	BSM-380-WT-2B	104387	1	Bifidobacterium tsurumiense DSM 17777(T) 100.00 %	none	Actinobacteria	Bifidobacteriaceae	GAGTTTGATCCTGGCTCAGGATGAACGCTGGCGGCGTGCTTAACACATGCAAGTCGAACGGGATCCAGGCAGCTTGCTGTCTGGTGAGAGTGGCGAACGGGTGAGTAATGCGTGACCAACCTGCCCCATGCTCCGGAATAGCTCCTGGAAACGGGTGGTAATGCCGGATGCTCCGCGCTCCCGCATGGGAGGGTGGGAAAGTTTTCAATGGCATGGGATGGGGTCGCGTCCTATCAGCTTGACGGTGGGGTGATGGCCTACCGTGGCTTCGACGGGTAGCCGGCCTGAGAGGGCGACCGGCCACATTGGGACTGAGATACGGCCCAGACTCCTACGGGAGGCAGCAGTGGGGAATATTGCACAATGGGCGCAAGCCTGATGCAGCGACGCCGCGTGCGG…	1488	MN537465	VULW00000000	99.09	0.11	ARO:3004480;ARO:3003730;ARO:3000194	112	65	25	8	Thalhausen, Bavaria, Germany	German Landrace	Bonimal SK Mast 130S; Bonimal, https://www.bonimal.de/fileadmin/downloads/datenblaetter/Bonimal_SK_Mast_130_S_neu.pdf	faeces	-	male	2	BSM	anaerobic	1-2 days	(+) │ NT	Faster growth rate (turbidity) in broth with 6% CO2
20	Bilifractor porci	Oil-RF-744-WCA-WT-13	106898	1	Syntrophococcus sucromutans DSM3224(T) 94.25 %	none	Firmicutes	Lachnospiraceae	TAGAGTTTGATCCTGGCTCAGGATGAACGCTGGCGGCGTGCTTAACACATGCAAGTCGAGCGAAGCGCTTAACCGGATTTCTTCGGATTGAAGGTTTTGTGACTGAGCGGCGGACGGGTGAGTAACGCGTGGGGAACCTGCCCTGTACCGGGGGATAACAGACAGAAATGTCTGCTAATACCGCATAAGCGCACGAGAAGGCATCTTTTTGTGTGAAAAACTCCGGTGGTACAGGATGGACCCGCGTTGGATTAGCCAGTTGGCGGGGTAACGGCCCACCAAAGCGACGATCCATAGCCGGCCTGAGAGGGCGACCGGCCACATTGGGACTGAGACACGGCCCAGACTCCTACGGGAGGCAGCAGTGGGGAATATTGCACAATGGAGGAAACTCTGATG…	1501	MN537522	VUMV00000000	99.36	0.64	ARO:3000194	53	29	25	9	Aachen, NRW, Germany	Aachener Minipig	V4173 - 000; Ssniff Spezialdiäten GmbH, http://www.ssniff.de/documents/02-3%20%20DE%20Minipig%20&%20Pig.pdf	faeces	-	female	4	Oil-RF-PBS broth then WCA	anaerobic	7 days	+ │ NT	Express lipases (Rhodamine B agar assay)
21	Bullifex porci	NM-380-WT-3C1	105750	1	Sphaerochaeta pleomorpha Grapes(T) 88.40%	none	Spirochaetes	Spirochaetaceae	TAGAGTTTGATCCTGGCTCAGAACGAACGCTGGCGGCGCGTTTTAAGCATGCAAGTCGAGCGGTAAGGTCCTTCGGGACCCTAGAGCGGCGGACGGGTGAGTAACACGTGGATAATCTGCCTTCCAGTTTGGGATAGCACATGGAAACATGTGATAATACCGAATGAGATACAGCATACAAAGGTAAGCAGTAGGAAAGCTCCTGCGGGAGCGCTGGAAGATGAGTCCGCGGCCCATTAGCTAGTTGGCGGGGTAAAGGCCCACCAAGGCGACGATGGGTAGCCGGCCTGAGAGGGTGGACGGCCACATTGGGACTGAGACACGGCCCAGACTCCTACGGGAGGCAGCAGCTAAGAATCTTCCACAATGGACGAAAGTCTGATGGAGCGACGCCGCGTG…	1499	MN537494	VUNN00000000	97.73	1.14	ARO:3000194	64	38	15	6	Thalhausen, Bavaria, Germany	German Landrace	Bonimal SK Mast 130S; Bonimal, https://www.bonimal.de/fileadmin/downloads/datenblaetter/Bonimal_SK_Mast_130_S_neu.pdf	faeces	-	male	5	NM	anaerobic	5-20 days	- │ NT	Best growth medium is BHI supplemented with rumen fluid (10%)
22	Cellulosimicrobium aquatile*	WB02_D5_03	105328	1	Cellulosimicrobium funkei ATCC BAA-886(T) 99.93%	Cellulosimicrobium aquatile 99.86 % / Cellulosimicrobium cellulans 99.65%	Actinobacteria	Promicromonosporaceae	TTTGATCCTGGCTCAGGACGAACGCTGGCGGCGTGCTTAACACATGCAAGTCGAACGATGATGCCCAGCTTGCTGGGTGGATTAGTGGCGAACGGGTGAGTAACACGTGAGTAACCTGCCCTTGACTTCGGGATAACTCCGGGAAACCGGGGCTAATACCGGATATGAGCCGCCTTCGCATGGGGGTGGTTGGAAAGTTTTTCGGTCAGGGATGGGCTCGCGGCCTATCAGCTTGTTGGTGGGGTGATGGCCTACCAAGGCGACGACGGGTAGCCGGCCTGAGAGGGCGACCGGCCACACTGGGACTGAGACACGGCCCAGACTCCTACGGGAGGCAGCAGTGGGGAATATTGCACAATGGGCGAAAGCCTGATGCAGCGACGCCGCGTGAGGGATGAA…	1425	MN537484	JABAGH000000000	100	0.67	-	193	67	59	12	Moserville, Ontario, Canada	farmed 'wild' boar	natural foraging	faeces	-	n.a.	unknown (adult)	FAA (III)	aerobic	3-5 days	- │ NT
23	Cloacibacillus porcorum	COR2-251-APC-3	105753	1	Cloacibacillus porcorum (JQ809697) 99.10%	none	Synergistetes	Synergistaceae	GAGTTTGATCCTGGCTCAGGACGAACGCTGGCGGCGTGCCTAACACATGCAAGTCGAACGAAATTACGAAGAAAGCTTGCTTTAATCGTAATTTAGTGGCGGACGGGTGAGTAACGCGTGAGGACTTGTCGGATACAGGGGGACAACAGATGGAAACGTCTGCTAATACCCCATAAGCCTTCTGGTAAAAGGAGCAATCCGGTATCTGAGAGACTCGCGTTCTATCAGCTAGTAGGTGGGGTAACGGCCCACCTAGGCCAAGACGGATAGCCGGACTGAGAGGTCGACCGGCCACACTGGAACTGAGAGACGGTCCAGACTCCTACGGGAGGCAGCAGTGGGGAATATTGGGCAATGGGGGGAACCCTGACCCAGCGACGCCGCGTGGGTGAAGAAATC…	1471	MN537495	JABAGT000000000	100	0	ARO:3000194	58	26	37	11	Thalhausen, Bavaria, Germany	German Landrace	Bonimal SK Mast 130S; Bonimal, https://www.bonimal.de/fileadmin/downloads/datenblaetter/Bonimal_SK_Mast_130_S_neu.pdf	faeces	APC1311/+	male	10	Corio2	anaerobic	1-2 days	(+) │ NT
24	Cloacibacillus porcorum	CL-84	25858	1	Cloacibacillus porcorum CL-84(T) 99.93%	none	Synergistetes	Synergistaceae	GACGAACGCTGGCGGCGTGCCTAACACATGCAAGTCGAACGAAATTACGAAGAAAGCTTGCTTTAATCGTAATTTAGTGGCGGACGGGTGAGTAACGCGTGAGGACTTGTCGGATACAGGGGGACAACAGATGGAAACGTCTGCTAATACCCCATAAGCCTTCGGGTAAAAGGAGCAATCCGGTATCTGAGAGACTCGCGTTCTATCAGCTAGTAGGTGGGGTAACGGCCCACCTAGGCCAAGACGGATAGCCGGACTGAGAGGTCGACCGGCCACACTGGAACTGAGAGACGGTCCAGACTCCTACGGGAGGCAGCAGTGGGGAATATTGGGCAATGGGGGCAACCCTGACCCAGCGACGCCGCGTGGGTGAAGAAATCCTTCGGGATGTAAAGCCCT…	1447	NR_109636.1	NZ_CP016757.1	100	0	ARO:3002837;ARO:3000194	63	28	40	13	Ames, Iowa, USA	mixed breed	Starter 17-25, Kent Feeds, https://kentfeeds.com/product/nexgen-17-25-complete/	caecal mucosa	-	n.a.	3	HM	anaerobic	1-2 days	(+) │ NT
25	Clostridium beijerinckii*	WB01_NA02	105335	1	Clostridium diolis DSM 5431(T) 99.79%	Clostridium beijerinckii 99.64%	Firmicutes	Clostridiaceae	GAGAGTTTGATCCTGGCTCAGGACGAACGCTGGCGGCGTGCTTAACACATGCAAGTCGAGCGATGAAGTTCCTTCGGGAACGGATTAGCGGCGGACGGGTGAGTAACACGTGGGTAACCTGCCTCATAGAGGGGAATAGCCTTTCGAAAGGAAGATTAATACCGCATAAGATTGTAGTGCCGCATGGCATAGCAATTAAAGGAGTAATCCGCTATGAGATGGACCCGCGTCGCATTAGCTAGTTGGTGAGGTAACGGCTCACCAAGGCGACGATGCGTAGCCGACCTGAGAGGGTGATCGGCCACATTGGGACTGAGACACGGCCCAGACTCCTACGGGAGGCAGCAGTGGGGAATATTGCACAATGGGGGAAACCCTGATGCAGCAACGCCGCGTGAG…	1418	MN537489	JABAGD000000000	99.19	1.69	ARO:3000180	195	64	62	11	Moserville, Ontario, Canada	farmed 'wild' boar	natural foraging	faeces	-	n.a.	unknown (adult)	Nutrient Agar	anaerobic	3 days	- │ NT
26	Clostridium cadaveris	BSM-178-APC-2A	100963	2	Clostridium cadaveris JCM 1392(T) 100.00%	none	Firmicutes	Clostridiaceae	AGAGTTTGATCCTGGCTCAGGATGAACGCTGGCGGCGTGCTTAACACATGCAAGTCGAGCGAGGGAGCACCTTCGGGTGTGAACTAGCGGCGGACGGGTGAGTAACACGTGGGCAACCTGCCTTACAGAGGGGGATAGCCTTCCGAAAGGAAGATTAATACCGCATATTATGATTTTTCTGCATGGGAAAGTCATGAAAGGAGCAATCCGCTGTAAGATGGGCCCGCGGCGCATTAGCTAGTTGGTGAGGTAAGGGCTCACCAAGGCGACGATGCGTAGCCGACCTGAGAGGGTGATCGGCCACATTGGGACTGAGACACGGCCCAGACTCCTACGGGAGGCAGCAGTGGGGAATATTGCACAATGGGGGAAACCCTGATGCAGCAACGCCGCGTGAGT…	1466	MN537449	JABAGG000000000	99.19	0.81	-	86	33	30	8	Thalhausen, Bavaria, Germany	German Landrace	Bonimal SK Mast 130S; Bonimal, https://www.bonimal.de/fileadmin/downloads/datenblaetter/Bonimal_SK_Mast_130_S_neu.pdf	faeces	APC1311/+	female	25	BSM	anaerobic	5 days	(+) │ NT	Best growth medium is WCA
27	Clostridium celerecrescens*	WB02_MRS01	105336	1	Clostridium celerecrescens DSM 5628(T) 99.51%	Clostridium sphenoides 99.08%	Firmicutes	Lachnospiraceae	AGAGTTTGATCCTGGCTCAGGATGAACGCTGGCGGCGTGCTTAACACATGCAAGTCGAGCGAAGCGATTTCAAGGAAGTTTTCGGATGGAATTGAAATTGACTTAGCGGCGGACGGGTGAGTAACGCGTGGGTAACCTGCCTCATACAGGGGGATAACAGTTGGAAACGGCTGCTAATACCGCATAAGCACACAGTGCCGCATGGTACGGTGTGAAAAACTCCGGTGGTATGAGATGGACCCGCGTCTGATTAGGTAGTTGGTGAGGTAACGGCCCACCAAGCCGACGATCAGTAGCCGACCTGAGAGGGTGACCGGCCACATTGGGACTGAGACACGGCCCAAACTCCTACGGGAGGCAGCAGTGGGGAATATTGGACAATGGGGGAAACCCTGATCC…	1439	MN537490	VUMC00000000	99.37	1.27	ARO:3004146	238	81	51	11	Moserville, Ontario, Canada	farmed 'wild' boar	natural foraging	faeces	-	n.a.	unknown (adult)	MRS	anaerobic	1 day	- │ NT
28	Clostridium cochlearium	Med78_4-601-WT-1	107247	1	Clostridium cochlearium ATCC 17787(T) 99.86%	Clostridium tetani (AE015927) 98.53%	Firmicutes	Clostridiaceae	TAGAGTTTGATCCTGGCTCAGGACGAACGCTGGCGGCGTGCTTAACACATGCAAGTCGAGCGATGAAGCTTCCTTCGGGAAGTGGATTAGCGGCGGACGGGTGAGTAACACGTGGGCAACCTGCCTCAAAGAGGGGAATAGCCCTCCGAAAGGAGGATTAATACCGCATAAAGTTAGAGTTTCGCATGAAACTTTAACCAAAGGAGTAATCCGCTTTGAGATGGGCCCGCGTCCCATTAGCTAGTTGGTAAGGTAATGGCTTACCAAGGCAACGATGGGTAGCCGACCTGAGAGGGTGATCGGCCACATTGGAACTGAGACACGGTCCAGACTCCTACGGGAGGCAGCAGTGGGGAATATTGCGCAATGGGGGAAACCCTGACGCAGCAACGCCGCGTG…	1468	MN537526	JABAGF000000000	98.62	1.22	-	71	23	20	6	Thalhausen, Bavaria, Germany	German Landrace - minipig breed	Bonimal SK Mast 130S; Bonimal, https://www.bonimal.de/fileadmin/downloads/datenblaetter/Bonimal_SK_Mast_130_S_neu.pdf	faeces	-	male	12	Medium 78	anaerobic	2 days	- │ NT
29	Clostridium innocuum	BSM-380-WT-2D	100998	2	Clostridium innocuum ATCC 14501(T) 98.69 %	none	Firmicutes	Erysipelotrichaceae	CTGGCTCAGGATGAACGCTGGCGGCATGCCTAATACATGCAAGTCGAACGAAGTTTCGAGGAAGCTTGCTTCCAAAGAGACTTAGTGGCGAACGGGTGAGTAACACGTAGGTAACCTGCCCATGTGTCCGGGATAACTGCTGGAAACGGTAGCTAAAACCGGATAGGTATACAGAGCGCATGCTCAGTATATTAAAGCGCCCATCAAGGCGTGAACATGGATGGACCTGCGGCGCATTAGCTAGTTGGTGAGGTAACGGCTCACCAAGGCGATGATGCGTAGCCGGCCTGAGAGGGTAAACGGCCACATTGGGACTGAGACACGGCCCAAACTCCTACGGGAGGCAGCAGTAGGGAATTTTCGTCAATGGGGGAAACCCTGAACGAGCAATGCCGCGTG…	1479	MN537452	VUMA00000000	100	0	ARO:3002628;ARO:3000194;ARO:3002647	108	34	34	10	Thalhausen, Bavaria, Germany	German Landrace	Bonimal SK Mast 130S; Bonimal, https://www.bonimal.de/fileadmin/downloads/datenblaetter/Bonimal_SK_Mast_130_S_neu.pdf	faeces	-	male	2	BSM	anaerobic	2 days	(+) │ NT	Faster growth rate (turbidity) in broth with 6% CO2
30	Clostridium perfringens	WCA-h-251-APC-2	106278	2	Clostridium perfringens (CP000246) 99.86%	none	Firmicutes	Clostridiaceae	TGGTTACCTTGTTACGACTTCACCCCAATCGCTGACCCTACCTTCGGCCGCTGCCTCCTTGCGGTTAGCTCACGGACTTCGGGTATTGCCAACTCTCATGGTGTGACGGGCGGTGTGTACAAGACCCGGGAACGTATTCACCGCGACATTCTGATTCGCGATTACTAGTAACTCCAGCTTCATGTAGGCGAGTTTCAGCCTACAATCCGAACTGAGACTGGTTTTTAAGTTTGGCTCCACCTCGCGGTATTGCATCTCTCTGTACCAGCCATTGTAGCACGTGTGTAGCCCTACACATAAGGGGCATGATGATTTGACGTCATCCCCACCTTCCTCCTGGTTAACCCAGGCAGTCTCGCTAGAGTCCTCAACTTAATGGTAGTAACTAACGACAAGGGT…	1475	MN537509	JABAGE000000000	100	0	ARO:3000180;ARO:3002629;ARO:3003773;ARO:3000556	128	44	34	9	Thalhausen, Bavaria, Germany	German Landrace	Bonimal SK Mast 130S; Bonimal, https://www.bonimal.de/fileadmin/downloads/datenblaetter/Bonimal_SK_Mast_130_S_neu.pdf	faeces	APC1311/+	male	10	WCA	anaerobic	2 days	+|+	Endospore production; best growth medium is WCA, isolated from faecal material heated up in WCA media before plating
31	Clostridium porci	WCA-389-WT-23D1	100959	2	Clostridium clostridioforme ATTC 25537(T) 95.90%	none	Firmicutes	Lachnospiraceae	AGTTTGATCCTGGCTCAGGATGAACGCTGGCGGCGTGCCTAACACATGCAAGTCGAACGAAGCATCATAAAGGAAGTTTACGGATGGAATTTAAGATGACTGAGTGGCGGACGGGTGAGTAACGCGTGGATAACCTGCCTCATACAGGGGGATAACAGCTAGAAATGGCTGCTAATACCGCATAAGCGCACAGTGCCGCATGGCAGAGTGTGAAAAACTCCGGTGGTATGAGATGGATCCGCGTCTGATTAGCCAGTTGGCGGGGTAACGGCCCACCAAAGCGACGATCAGTAGCCGGCCTGAGAGGGCGACCGGCCACATTGGGACTGAGACACGGCCCAAACTCCTACGGGAGGCAGCAGTGGGGGATATTGCACAATGGGGGAAACCCTGATGCAG…	1468	MN537446	VUMD00000000	99.37	1.41	ARO:3000194	113	45	46	11	Thalhausen, Bavaria, Germany	German Landrace	Bonimal SK Mast 130S; Bonimal, https://www.bonimal.de/fileadmin/downloads/datenblaetter/Bonimal_SK_Mast_130_S_neu.pdf	faeces	-	male	2	WCA	anaerobic	1-3 days	- │ NT	Faster growth rate (turbidity) in broth with 6% CO2; best growth medium is BHI; motility observed under light microscopy
32	Clostridium scindens	BL-389-WT-3D	100975	1	Clostridium scindens ATCC 35704(T) 99.86%	none	Firmicutes	Lachnospiraceae	TCAGAGTTTGATCCTGGCTCAGGATGAACGCTGGCGGCGTGCCTAACACATGCAAGTCGAACGAAGCGCCTGGCCCCGACTTCTTCGGAACGAGGAGCCTTGCGACTGAGTGGCGGACGGGTGAGTAACGCGTGGGCAACCTGCCTTGCACTGGGGGATAACAGCCAGAAATGGCTGCTAATACCGCATAAGACCGAAGCGCCGCATGGCGCGGCGGCCAAAGCCCCGGCGGTGCAAGATGGGCCCGCGTCTGATTAGGTAGTTGGCGGGGTAACGGCCCACCAAGCCGACGATCAGTAGCCGACCTGAGAGGGTGACCGGCCACATTGGGACTGAGACACGGCCCAGACTCCTACGGGAGGCAGCAGTGGGGAATATTGCACAATGGGGGAAACCCTG…	1487	MN537450	CP045695	99.42	0	ARO:3002647;ARO:3002897;ARO:3002628;ARO:3000190	77	33	24	8	Thalhausen, Bavaria, Germany	German Landrace	Bonimal SK Mast 130S; Bonimal, https://www.bonimal.de/fileadmin/downloads/datenblaetter/Bonimal_SK_Mast_130_S_neu.pdf	faeces	-	male	2	Blood agar	anaerobic	2-5 days	- │ NT	Faster growth rate (turbidity) in broth with 6% CO2
33	Clostridium sp.	SM-530-WT-3G	107452	1	Clostridium diolis DSM 5431(T) 98.88 %	Clostridium puniceum DSM 2619(T) 98.74%, NCIMB 8052 (T)	Firmicutes	Clostridiaceae	AGAGTTTGATCCTGGCTCAGGACGAACGCTGGCGGCGTGCTTAACACATGCAAGTCGAGCGATGAAGTTTCCTTCGGGAAATGGATTAGCGGCGGACGGGTGAGTAACACGTGGGTAACCTGCCTCATAGAGGGGAATAGCCTTTCGAAAGGAAGATTAATACCGCATAAGATTGTAATGTCGCATGACATAGCAATTAAAGGAGTAATCCGCTATGAGATGGACCCGCGTCGCATTAGCTAGTTGGTGAGGTAACGGCTCACCAAGGCGACGATGCGTAGCCGACCTGAGAGGGTGATCGGCCACATTGGGACTGAGACACGGCCCAGACTCCTACGGGAGGCAGCAGTGGGGAATATTGCACAATGGGGGAAACCCTGATGCAGCAACGCCGCGTGA…	1477	MN537539	JABAGC000000000	96.77	0.52	ARO:3000180;ARO:3004601;ARO:3000190	147	60	56	9	Thalhausen, Bavaria, Germany	German Landrace - minipig breed	Bonimal SK Mast 130S; Bonimal, https://www.bonimal.de/fileadmin/downloads/datenblaetter/Bonimal_SK_Mast_130_S_neu.pdf	faeces	-	female	7	SM	anaerobic	3 days	- │ NT
34	Collinsella aerofaciens	WCA1-178-WT-3 (M1)	108492	2	Collinsella aerofaciens ATCC 25986(T) 99.33%	none	Actinobacteria	Coriobacteriaceae	TCAGAGTTTGATCCTGGCTCAGGATGAACGCTGGCGGCGCGCCTAACACATGCAAGTCGAACGGCACCTATCTTCGGATAGAGGCGAGTGGCGAACGGCTGAGTAACACGTGGAGAACCTGCCCCCTCCCCCGGGATAGCCGCCCGAAAGGACGGGTAATACCGGATACCCCCGGGAGCCGCATGGCGCCCGGGCTAAAGCCCCGACGGGAGGGGATGGCTCCGCGGCCCATCAGGTAGACGGCGGGGTGACGGCCCACCGTGCCGACAACGGGTAGCCGGGTTGAGAGACCGACCGGCCAGATTGGGACTGAGACACGGCCCAGACTCCTACGGGAGGCAGCAGTGGGGAATCTTGCGCAATGGGGGCAACCCTGACGCAGCGACGCCGCGTGCGGGA…	1451	MN537543	VUME00000000	100	0.81	-	56	25	29	7	Thalhausen, Bavaria, Germany	German Landrace	Bonimal SK Mast 130S; Bonimal, https://www.bonimal.de/fileadmin/downloads/datenblaetter/Bonimal_SK_Mast_130_S_neu.pdf	faeces	APC1311/+	female	3	WCA1	anaerobic	5 days	+|+	Faster growth rate (turbidity) in broth with 6% CO2; best growth medium is BHI supplemented with rumen fluid (10%)
35	Collinsella aerofaciens	WCA1-178-WT-3 (M2)	108837	2	Collinsella aerofaciens ATCC 25986(T) 99.33%	none	Actinobacteria	Coriobacteriaceae	GATGAACGCTGGCGGCGCGCCTAACACATGCAAGTCGAACGGCACCCCTCTCCGGAGGGAAGCGAGTGGCGAACGGCTGAGTAACACGTGGAGAACCTGCCCCCTCCCCCGGGATAGCCGCCCGAAAGGACGGGTAATACCGGATACCCCGGGGTGCCGCATGGCGCCCCGGCTAAAGCCCCGACGGGAGGGGATGGCTCCGCGGCCCATCAGGTAGACGGCGGGGTGACGGCCCACCGTGCCGACAACGGGTAGCCGGGTTGAGAGACCGACCGGCCAGATTGGGACTGAGACACGGCCCAGACTCCTACGGGAGGCAGCAGTGGGGAATCTTGCGCAATGGGGGGAACCCTGACGCAGCGACGCCGCGTGCGGGACGGAGGCCTTCGGGTCGTAAAC…	1336	MN537549	VUMF00000000	100	0.81	-	56	25	29	7	Thalhausen, Bavaria, Germany	German Landrace	Bonimal SK Mast 130S; Bonimal, https://www.bonimal.de/fileadmin/downloads/datenblaetter/Bonimal_SK_Mast_130_S_neu.pdf	faeces	-	female	4	Oil-RF-PBS broth then WCA	anaerobic	5 days	+ │ NT	Best growth medium is BHI supplemented with rumen fluid (10%)
36	Corynebacterium ammoniagenes	BL-383-APC-2C	104746	1	Corynebacterium ammoniagenes DSM 20306(T) 99.86%	none	Actinobacteria	Corynebacteriaceae	GAGTTTGATCCTGGCTCAGGATGAACGCTGGCGGCGTGCTTAACACATGCAAGTCGAACGGAAAGGCCTGTACTTGTACAGGTACTCGAGTGGCGAACGGGTGAGTAACACGTGGGTGATCTGCCCTGCACTATGGGATAAGCTTGGGAAACTGGGTCTAATACCATATAGGACCACTTCTTGGATGTTGTGGTGGAAAGCTTTTGCGGTGTGGGATGAGCCTGCGGCCTATCAGCTTGTTGGTGGGGTAATGGCCTACCAAGGCGGCGACGGGTATCCGGCCTGAGAGGGTGTACGGACACATTGGGACTGAGATACGGCCCAGACTCCTACGGGAGGCAGCAGTGGGGAATATTGCACAATGGGCGCAAGCCTGATGCAGCGACGCCGCGTGGGGGA…	1476	MN537469	JABAGB000000000	99.34	0	ARO:3000478	84	40	39	15	Thalhausen, Bavaria, Germany	German Landrace	Bonimal SK Mast 130S; Bonimal, https://www.bonimal.de/fileadmin/downloads/datenblaetter/Bonimal_SK_Mast_130_S_neu.pdf	faeces	APC1311/+	male	5	Blood agar	facultative anaerobic	1-2 days	(+) │ NT
37	Corynebacterium stationis	BL-383-APC-3D	107248	1	Corynebacterium stationis LMG 21670(T) 99.58%	none	Actinobacteria	Corynebacteriaceae	AGTTTGATCCTGGCTCAGGATGAACGCTGGCGGCGTGCTTAACACATGCAAGTCGAACGGAAAGGCCTTTAGCTTGCTCGAGGTACTCGAGTGGCGAACGGGTGAGTAACACGTGGGTGATCTGCCCTGCACTGTGGGATAAGCCTGGGAAACTGGGTCTAATACCATATAGGACCGCACTTTGGATGGTGTGGTGGAAAGCTTTTGCGGTGTGGGATGAGCCTGCGGCCTATCAGCTTGTTGGTGGGGTAATGGCCTACCAAGGCGGCGACGGGTATCCGGCCTGAGAGGGTGTACGGACACATTGGGACTGAGATACGGCCCAGACTCCTACGGGAGGCAGCAGTGGGGAATATTGCACAATGGGCGCAAGCCTGATGCAGCGACGCCGCGTGGGGG…	1461	MN537527	JABAFZ000000000	98.9	0	-	79	42	34	15	Thalhausen, Bavaria, Germany	German Landrace	Bonimal SK Mast 130S; Bonimal, https://www.bonimal.de/fileadmin/downloads/datenblaetter/Bonimal_SK_Mast_130_S_neu.pdf	faeces	APC1311/+	male	5	Blood agar	aerobe	1-2 days	(+) │ NT
38	Corynebacterium xerosis*	BL-383-APC-2I	107249	2	Corynebacterium freneyi ISPB 6695110(T) 99.63%	Corynebacterium hansenii DSM 45109(T) 99.08%	Actinobacteria	Corynebacteriaceae	TAGAGTTTGATCCTGGCTCAGGACGAACGCTGGCGGCGTGCTTAACACATGCAAGTCGAACGGTAAGGCCCCAGCTTGCTGGGGTACACGAGTGGCGAACGGGTGAGTAACACGTGGGTGACCTGCCCCGCACTTCGGGATAAGCCTGGGAAACTGGGTCTAATACCGGATAGGACCGCACCGTGAGGGTGTGGTGGAAAGTTTTTCGGTGTGGGATGGGCCCGCGGCCTATCAGCTTGTTGGTGGGGTAATGGCCTACCAAGGCGGCGACGGGTAGCCGGCCTGAGAGGGTGGACGGCCACATTGGGACTGAGACACGGCCCAGACTCCTACGGGAGGCAGCAGTGGGGAATATTGCACAATGGGCGGAAGCCTGATGCAGCGACGCCGCGTGGGGGA…	1443	MN537528	JABAGA000000000	100	0	ARO:3000183;ARO:3002703;ARO:3002602;ARO:3000410;ARO:3002660;ARO:3002639;ARO:3002539;ARO:3002655	90	42	43	15	Thalhausen, Bavaria, Germany	German Landrace	Bonimal SK Mast 130S; Bonimal, https://www.bonimal.de/fileadmin/downloads/datenblaetter/Bonimal_SK_Mast_130_S_neu.pdf	faeces	APC1311/+	male	5	Blood agar	aerobe	1-2 days	- │ NT
39	Cutibacterium porci	WCA-380-WT-3A	101006	2	Cutibacterium namnetense NTS31307302(T) 99.03 %	none	Actinobacteria	Propionibacteriaceae	CTGGCTCAGGACGAACGCTGGCGGCGTGCTTAACACATGCAAGTCGAACGGAAAGGCCCCTTTGGGGGTACTCGAGTGGCGAACGGGTGAGTAACACGTGAGTAACCTGCCCTTGACTTTGGGATAACTTCAGGAAACTGGGGCTAATACCGGATAGGAACTCTTGCTGCATGGTGGGGGTTGGAAAGTTTCGGCGGTTGGGGATGGACTCGCGGCTTATCAGCTTGTTGGTGGGGTAGTGGCTTACCAAGGCTTTGACGGGTAGCCGGCCTGAGAGGGTGACCGGCCACATTGGGACTGAGATACGGCCCAGACTCCTACGGGAGGCAGCAGTGGGGAATATTGCACAATGGGCGGAAGCCTGATGCAGCAACGCCGCGTGCGGGATGACGGCCTTCG…	1457	MN537454	VUMG00000000	99.67	0	-	98	49	37	11	Thalhausen, Bavaria, Germany	German Landrace	Bonimal SK Mast 130S; Bonimal, https://www.bonimal.de/fileadmin/downloads/datenblaetter/Bonimal_SK_Mast_130_S_neu.pdf	faeces	-	male	2	WCA	anaerobic	1 day	(+) │ NT	Faster growth rate (turbidity) in broth with 6% CO2; best growth medium is WCA
40	Desulfovibrio piger	PG-251-APC-1	106036	1	Desulfovibrio piger (AF192152) 99.38%	none	Proteobacteria	Desulfovibrionaceae	AGTTTGATCCTGGCTCAGATTGAACGCTGGCGGCGTGCTTAACACATGCAAGTCGTACGCGAAAGGGACTTCGGTCCCGAGTAAAGTGGCGCACGGGTGAGTAACACGTGGATAATCTGCCTCTATGATGGGGATAACAGTTGGAAACGACTGCTAATACCGAATACGCTCATGATGAACTTTGTGAGGAAAGGTGGCCTCTGCTTGCAAGCTATCGCATAGAGATGAGTCCGCGTCCCATTAGCTAGTTGGTGGGGTAACGGCCTACCAAGGCAACGATGGGTAGCCGATCTGAGAGGATGATCGGCCACACTGGAACTGAAACACGGTCCAGACTCCTACGGGAGGCAGCAGTGGGGAATATTGCGCAATGGGCGAAAGCCTGACGCAGCGACGCCG…	1458	MN537505	JABAFY000000000	99.29	0.72	ARO:3000194;ARO:3004089	53	26	34	12	Thalhausen, Bavaria, Germany	German Landrace	Bonimal SK Mast 130S; Bonimal, https://www.bonimal.de/fileadmin/downloads/datenblaetter/Bonimal_SK_Mast_130_S_neu.pdf	faeces	APC1311/+	male	10	PG	anaerobic	2 days	- │ NT
41	Desulfovibrio porci	PG-178-WT-4	105247	1	Desulfovibrio desulfuricans DSM 642(T) 96.74%	none	Proteobacteria	Desulfovibrionaceae	CTGGCTCAGATTGAACGCTGGCGGCGTGCTTAACACATGCAAGTCGAACGCGAAAGTGGCTTCGGTCACGAGTAGAGTGGCGCACGGGTGAGTAACGCGTGGATAATCTGCCCTCATAACCGGGATAACAGTTGGAAACGGCTGCTAATACCGGATACGCTCTGAATGAACTTTTAGGGGAAAGACGGCCTCTGCTTGCAAGCTGTCGTATGAGGATGAGTCCGCGTCCCATTAGCTGGTTGGCGGGGTAACGGCCCACCAAGGCAACGATGGGTAGCCGATCTGAGAGGATGATCGGCCACACTGGAACTGAAACACGGTCCAGACTCCTACGGGAGGCAGCAGTGGGGAATATTGCGCAATGGGCGAAAGCCTGACGCAGCGACGCCGCGTGAGGGA…	1489	MN537481	VUMH00000000	99.41	0	-	88	30	60	12	Thalhausen, Bavaria, Germany	German Landrace	Bonimal SK Mast 130S; Bonimal, https://www.bonimal.de/fileadmin/downloads/datenblaetter/Bonimal_SK_Mast_130_S_neu.pdf	faeces	-	female	3	PG	anaerobic	5 days	- │ NT	Faster growth rate (turbidity) in broth with 6% CO2; best growth medium is BHI
42	Dorea formicigenerans	BSM-383-APC-5F	105840	1	Dorea formicigenerans ATCC 27755(T) 99.66%	none	Firmicutes	Lachnospiraceae	CTGGCTCAGGATGAACGCTGGCGGCGTGCTTAACACATGCAAGTCGAGCGAAGCACTTAAGTTTGATTCTTCGGATGAAGACTTTTGTGACTGAGCGGCGGACGGGTGAGTAACGCGTGGGTAACCTGCCTCATACAGGGGGATAACAGTTAGAAATGGCTGCTAATACCGCATAAGACCACAGTACTGCATGGTACAGTGGTAAAAACTCCGGTGGTATGAGATGGACCCGCGTCTGATTAGGTAGTTGGTGAGGTAACGGCCCACCAAGCCGACGATCAGTAGCCGACCTGAGAGGGTGACCGGCCACATTGGGACTGAGACACGGCCCAGACTCCTACGGGAGGCAGCAGTGGGGAATATTGCACAATGGGCGAAAGCCTGATGCAGCGACGCCGC…	1482	MN537498	JABAFX000000000	99.42	0.39	ARO:3000375;ARO:3002647;ARO:3000567;ARO:3002897	83	28	47	9	Thalhausen, Bavaria, Germany	German Landrace	Bonimal SK Mast 130S; Bonimal, https://www.bonimal.de/fileadmin/downloads/datenblaetter/Bonimal_SK_Mast_130_S_neu.pdf	faeces	APC1311/+	male	5	BSM	anaerobic	2-3 days	(+) │ NT
43	Eisenbergiella porci	WCA-389-WT-23B	101007	1	Eisenbergiella tayi B086562(T) 97.80%	none	Firmicutes	Lachnospiraceae	AGAGTTTGATCCTGGCTCAGGATGAACGCTGGCGGCGTGCCTAACACATGCAAGTCGAACGGAGTTATGCAGAGGAAGTTTTCGGATGGAATCGGCGTAACTTAGTGGCGGACGGGTGAGTAACGCGTGGGAAACCTGCCCTGTACCGGGGGATAACACTTAGAAATAGGTGCTAATACCGCATAAGCGCACAGCTTCACATGAAGCAGTGTGAAAAACTCCGGTGGTACAGGATGGTCCCGCGTCTGATTAGCCAGTTGGCAGGGTAACGGCCTACCAAAGCGACGATCAGTAGCCGGCCTGAGAGGGTGAACGGCCACATTGGGACTGAGACACGGCCCAAACTCCTACGGGAGGCAGCAGTGGGGAATATTGCACAATGGGGGAAACCCTGATGCA…	1432	MN537455	VUMI00000000	98.85	2.4	ARO:3000194;ARO:3004629;ARO:3002635;ARO:3000190;ARO:3000567;ARO:3000375	306	101	71	14	Thalhausen, Bavaria, Germany	German Landrace	Bonimal SK Mast 130S; Bonimal, https://www.bonimal.de/fileadmin/downloads/datenblaetter/Bonimal_SK_Mast_130_S_neu.pdf	faeces	-	male	2	WCA	anaerobic	2-3 days	- │ NT	Faster growth rate (turbidity) in broth with 6% CO2; best growth medium is BHI
44	Enterobacter asburiae*	WB01_D5_07	105330	2	Enterobacter roggenkampii EN-117(T) 99.64%	Enterobacter sichuanensis99.43%	Proteobacteria	Enterobacteriaceae	GAGTTTGATCCTGGCTCAGATTGAACGCTGGCGGCAGGCCTAACACATGCAAGTCGAGCGGTAGCACAGGGAGCTTGCTCCTGGGTGACGAGCGGCGGACGGGTGAGTAATGTCTGGGAAACTGCCTGATGGAGGGGGATAACTACTGGAAACGGTAGCTAATACCGCATAACGTCGCAAGACCAAAGAGGGGGACCTTCGGGCCTCTTGCCATCAGATGTGCCCAGATGGGATTAGCTAGTAGGTGGGGTAACGGCTCACCTAGGCGACGATCCCTAGCTGGTCTGAGAGGATGACCAGCCACACTGGAACTGAGACACGGTCCAGACTCCTACGGGAGGCAGCAGTGGGGAATATTGCACAATGGGCGCAAGCCTGATGCAGCCATGCCGCGTGTAT…	1426	MN537486	JABAFW000000000	99.89	0.25	ARO:3000518;ARO:3001216;ARO:3003923;ARO:3000823;ARO:3003950;ARO:3001329;ARO:3000237;ARO:3000830;ARO:3003952;ARO:3003922;ARO:3004612;ARO:3000829;ARO:3000794;ARO:3000793;ARO:3000792;ARO:3000491;ARO:3001327;ARO:3000074;ARO:3003841;ARO:3003577;ARO:3000216;ARO:3004042;ARO:3000502;ARO:3002804;ARO:3004583;ARO:3004580;ARO:3001829;ARO:3001328;ARO:3000676;ARO:3002986;ARO:3003578;ARO:3004588;ARO:3000516;ARO…	184	72	61	18	Moserville, Ontario, Canada	farmed 'wild' boar	natural foraging	faeces	-	n.a.	unknown (adult)	FAA (III)	anaerobic	1-2 days	- │ NT
45	Enterococcus cecorum	WCA-380-WT-3C	100908	1	Enterococcus cecorum DSM 20682(T) 99.86%	Enterococcus columbae DSM 7374(T) 97.60 %	Firmicutes	Enterococcaceae	CTGGCTCAGGACGAACGCTGGCGGCGTGCCTAATACATGCAAGTCGAACGCATTTTCTTTCACCGTAGCTTGCTACACCGAAAGAAAATGAGTGGCGAACGGGTGAGTAACACGTGGGTAACCTGCCCATCAGCGGGGGATAACACTTGGAAACAGGTGCTAATACCGCATAATTCCATTTACCGCATGGTAGATGGATGAAAGGCGCTTTTGCGTCACTGATGGATGGACCCGCGGTGCATTAGCTAGTTGGTGGGGTAACGGCCTACCAAGGCTGCGATGCATAGCCGACCTGAGAGGGTGATCGGCCACACTGGGACTGAGACACGGCCCAGACTCCTACGGGAGGCAGCAGTAGGGAATCTTCGGCAATGGACGCAAGTCTGACCGAGCAACGCC…	1499	MN537442	JABAFV000000000	99.2	0.66	ARO:3000186	98	43	28	9	Thalhausen, Bavaria, Germany	German Landrace	Bonimal SK Mast 130S; Bonimal, https://www.bonimal.de/fileadmin/downloads/datenblaetter/Bonimal_SK_Mast_130_S_neu.pdf	faeces	-	male	2	WCA	anaerobic	1-2 days	+|+	Faster growth rate (turbidity) in broth with 6% CO2
46	Enterococcus faecalis	BL-380-WT-3A	100906	2	Enterococcus faecalis ATCC 19433(T) 100.00 %	none	Firmicutes	Enterococcaceae	TGGCTCAGGACGAACGCTGGCGGCGTGCCTAATACATGCAAGTCGAACGCTTCTTTCCTCCCGAGTGCTTGCACTCAATTGGAAAGAGGAGTGGCGGACGGGTGAGTAACACGTGGGTAACCTACCCATCAGAGGGGGATAACACTTGGAAACAGGTGCTAATACCGCATAACAGTTTATGCCGCATGGCATAAGAGTGAAAGGCGCTTTCGGGTGTCGCTGATGGATGGACCCGCGGTGCATTAGCTAGTTGGTGAGGTAACGGCTCACCAAGGCCACGATGCATAGCCGACCTGAGAGGGTGATCGGCCACACTGGGACTGAGACACGGCCCAGACTCCTACGGGAGGCAGCAGTAGGGAATCTTCGGCAATGGACGAAAGTCTGACCGAGCAACGC…	1500	MN537440	JABAFU000000000	99.63	0	ARO:3000186;ARO:3000300;ARO:3003551;ARO:3003948;ARO:3002875;ARO:3002626	109	46	29	8	Thalhausen, Bavaria, Germany	German Landrace	Bonimal SK Mast 130S; Bonimal, https://www.bonimal.de/fileadmin/downloads/datenblaetter/Bonimal_SK_Mast_130_S_neu.pdf	faeces	-	male	2	Blood agar	facultative anaerobic	1-2 days	+|+	Best growth medium is WCA
47	Enterococcus faecium*	WCA-130-P53-23F	100905	2	Enterococcus lactis BT159(T) 99.58 %	Enterococcus faecium CGMCC 1.2136(T) 99.39 %, E. durans CECT411(T) 99.05%	Firmicutes	Enterococcaceae	GGCAGATGCGGTGCTATACTGCAGTCGTACGCTTCTTTTTCCCCGGAGCTTGCTCCACCGGAAAAAGAAGAGTGGCGAACGGGTGAGTAACACGTGGGTAACCTGCCCATCAGAAGGGGATAACACTTGGAAACAGGTGCTAATACCGTATAACAATCGAAACCGCAAGGTTTTGATTTGAAAGGCGCTTTCGGGTGTCGCTGATGGATGGACCCGCGGTGCATTAGCTAGTTGGTGAGGTAACGGCTCACCAAGGCCACGATGCATAGCCGACCTGAGAGGGTGATCGGCCACATTGGGACTGAGACACGGCCCAAACTCCTACGGGAGGCAGCAGTAGGGAATCTTCGGCAATGGACGAAAGTCTGACCGAGCAACGCCGCGTGAGTGAAGAAGGTT…	1478	MN537439	VUML00000000	99.62	0.38	ARO:3003948;ARO:3003954;ARO:3002556;ARO:3002819	113	50	29	9	Thalhausen, Bavaria, Germany	German Landrace	Bonimal SK Mast 130S; Bonimal, https://www.bonimal.de/fileadmin/downloads/datenblaetter/Bonimal_SK_Mast_130_S_neu.pdf	faeces	P53R167H/+	female	25	WCA	aerobic	1-2 days	+|+	Best growth medium is WCA
48	Enterococcus faecium*	BSM-130-P53-22D	100907	2	Enterococcus faecium CGMCC 1.2136(T) 99.65%	Enterococcus durans 99.65; Enterococcus lactis 99.64%	Firmicutes	Enterococcaceae	CCGGAGCTTGCTCCACCGGAAAAAGAAGAGTGGCGAACGGGTGAGTAACACGTGGGTAACCTGCCCATCAGAAGGGGATAACACTTGGAAACAGGTGCTAATACCGTATAACAATCGAAACCGCAAGGTTTTGATTTGAAAGGCGCTTTCGGGTGTCGCTGATGGATGGACCCGCGGTGCATTAGCTAGTTGGTGAGGTAACGGCTCACCAAGGCCACGATGCATAGCCGACCTGAGAGGGTGATCGGCCACATTGGGACTGAGACACGGCCCAAACTCCTACGGGAGGCAGCAGTAGGGAATCTTCGGCAATGGACGAAAGTCTGACCGAGCAACGCCGCGTGAGTGAAGAAGGTTTTCGGATCGTAAAACTCTGTTGTTAGAGAAGAACAAGGATGA…	1438	MN537441	VUMK00000000	99.62	0.38	ARO:3003948;ARO:3003954;ARO:3002556;ARO:3002819	113	50	29	9	Thalhausen, Bavaria, Germany	German Landrace	Bonimal SK Mast 130S; Bonimal, https://www.bonimal.de/fileadmin/downloads/datenblaetter/Bonimal_SK_Mast_130_S_neu.pdf	faeces	P53R167H/+	female	25	BSM	aerobic	1-2 days	+|+	Best growth medium is WCA
49	Enterococcus faecium*	WB02_CNA04	105332	2	Enterococcus faecium CGMCC 1.2136(T) 99.78%	Enterococcus durans 99.56%	Firmicutes	Enterococcaceae	GAGTTTGATCCTGGCTCAGGACGAACGCTGGCGGCGTGCCTAATACATGCAAGTCGAACGCTTCTTTTTCCACCGGAGCTTGCTCCACCGGAAAAAGAGGAGTGGCGAACGGGTGAGTAACACGTGGGTAACCTGCCCATCAGAAGGGGATAACACTTGGAAACAGGTGCTAATACCGTATAACAATCAAAACCGCATGGTTTTGATTTGAAAGGCGCTTTCGGGTGTCGCTGATGGATGGACCCGCGGTGCATTAGCTAGTTGGTGAGGTAACGGCTCACCAAGGCCACGATGCATAGCCGACCTGAGAGGGTGATCGGCCACATTGGGACTGAGACACGGCCCAAACTCCTACGGGAGGCAGCAGTAGGGAATCTTCGGCAATGGACGAAAGTCTGA…	1388	MN537487	JABAGS000000000	99.63	0.06	ARO:3003954;ARO:3003948;ARO:3002556;ARO:3002819	107	48	30	9	Moserville, Ontario, Canada	farmed 'wild' boar	natural foraging	faeces	-	n.a.	unknown (adult)	FAA (I)	aerobic	1-2 days	- │ NT
50	Enterococcus gallinarum*	BL-249-WT-6	104116	2	Enterococcus gallinarum NBRC 100675(T) 99.93%	>99% E. casseliflavus 98% E. gilvus, E. malodoratus, E. raffinosus, …	Firmicutes	Enterococcaceae	GAGTTTGATCCTGGCTCAGGACGAACGCTGGCGGCGTGCCTAATACATGCAAGTCGAACGCTTTTTCTTTCACCGGAGCTTGCTCCACCGAAAGAAAAAGAGTGGCGAACGGGTGAGTAACACGTGGGTAACCTGCCCATCAGAAGGGGATAACACTTGGAAACAGGTGCTAATACCGTATAACACTATTTTCCGCATGGAAGAAAGTTGAAAGGCGCTTTTGCGTCACTGATGGATGGACCCGCGGTGCATTAGCTAGTTGGTGAGGTAACGGCTCACCAAGGCCACGATGCATAGCCGACCTGAGAGGGTGATCGGCCACACTGGGACTGAGACACGGCCCAGACTCCTACGGGAGGCAGCAGTAGGGAATCTTCGGCAATGGACGAAAGTCTGACC…	1501	MN537463	JABAFS000000000	99.25	0.87	ARO:3002933;ARO:3002922;ARO:3002970;ARO:3002966;ARO:3000368;ARO:3000186	150	62	26	11	Thalhausen, Bavaria, Germany	German Landrace	Bonimal SK Mast 130S; Bonimal, https://www.bonimal.de/fileadmin/downloads/datenblaetter/Bonimal_SK_Mast_130_S_neu.pdf	faeces	-	male	10	Blood agar	aerobic	1-2 days	(+)|+	Best growth medium is WCA
51	Enterococcus hirae*	WCA-386-APC-3D	100949	2	Enterococcus hirae ATCC 9790(T) 99.87%	Enterococcus durans 99.60%	Firmicutes	Enterococcaceae	TCCTGGCTCAGGACGAACGCTGGCGGCGTGCCTAATACATGCAAGTCGAACGCTTCTTTTTCCACCGGAGCTTGCTCCACCGGAAAAAGAGGAGTGGCGAACGGGTGAGTAACACGTGGGTAACCTGCCCATCAGAAGGGGATAACACTTGGAAACAGGTGCTAATACCGTATAACAATCGAAACCGCATGGTTTTGATTTGAAAGGCGCTTTCGGGTGTCGCTGATGGATGGACCCGCGGTGCATTAGCTAGTTGGTGAGGTAACGGCTCACCAAGGCGACGATGCATAGCCGACCTGAGAGGGTGATCGGCCACATTGGGACTGAGACACGGCCCAAACTCCTACGGGAGGCAGCAGTAGGGAATCTTCGGCAATGGACGAAAGTCTGACCGAGCAA…	1513	MN537443	JABAFT000000000	99.63	0	ARO:3003948;ARO:3002589	120	43	36	8	Thalhausen, Bavaria, Germany	German Landrace	Bonimal SK Mast 130S; Bonimal, https://www.bonimal.de/fileadmin/downloads/datenblaetter/Bonimal_SK_Mast_130_S_neu.pdf	faeces	APC1311/+	female	4	WCA	anaerobic	1-2 days	+|+	Best growth medium is WCA
52	Escherichia coli*	McC-252-APC-1B1	106279	2	Shigella flexneri(X96963) 99.93%	>99% S. sonnei, Escherichia coli, E. fergusonii, etc.	Proteobacteria	Enterobacteriaceae	CTGGCTCAGATTGAACGCTGGCGGCAGGCCTAACACATGCAAGTCGAACGGTAACAGGAAACAGCTTGCTGTTTCGCTGACGAGTGGCGGACGGGTGAGTAATGTCTGGGAAACTGCCTGATGGAGGGGGATAACTACTGGAAACGGTAGCTAATACCGCATAACGTCGCAAGACCAAAGAGGGGGACCTTCGGGCCTCTTGCCATCGGATGTGCCCAGATGGGATTAGCTAGTAGGTGGGGTAACGGCTCACCTAGGCGACGATCCCTAGCTGGTCTGAGAGGATGACCAGCCACACTGGAACTGAGACACGGTCCAGACTCCTACGGGAGGCAGCAGTGGGGAATATTGCACAATGGGCGCAAGCCTGATGCAGCCATGCCGCGTGTATGAAGAAGG…	1484	MN537510	VUMJ00000000	99.97	0.12	ARO:3000833;ARO:3000832;ARO:3000206;ARO:3000254;ARO:3001329;ARO:3003576;ARO:3000216;ARO:3004043;ARO:3000676;ARO:3003550;ARO:3003838;ARO:3003548;ARO:3003549;ARO:3000794;ARO:3000793;ARO:3000792;ARO:3001214;ARO:3004039;ARO:3000518;ARO:3000237;ARO:3001328;ARO:3000508;ARO:3004580;ARO:3004583;ARO:3003577;ARO:3004612;ARO:3000074;ARO:3000516;ARO:3002986;ARO:3003841;ARO:3000250;ARO:3000027;ARO:3001327;ARO…	179	65	67	18	Thalhausen, Bavaria, Germany	German Landrace	Bonimal SK Mast 130S; Bonimal, https://www.bonimal.de/fileadmin/downloads/datenblaetter/Bonimal_SK_Mast_130_S_neu.pdf	faeces	APC1311/+	male	10	McConkey	aerobic	1-2 days	- │ NT	Best growth medium is WCA
53	Eubacterium callanderi*	BL-380-WT-2B	100997	1	Eubacterium callanderi DSM 3662(T) 99.79%	Eubacterium limosum ATCC 8486(T) 99.45%	Firmicutes	Eubacteriaceae	AGAGTTTGATCCTGGCTCAGGACGAACGCTGGCGGTATGCTTAACACATGCAAGTCGAACGAGAAGGTTTTGAATGATCCTTCGGGTGAAATTAGAACTGGAAAGTGGCGAACGGGTGAGTAACGCGTGGGTAACCTGCCCTATGGAAAGGAATAGCCTCGGGAAACTGGGAGTAAAGCCTTATATTATGGTTTTGTCGCATGGCAAGATCATGAAAACTCCGGTGCCATAGGATGGACCCGCGTCCCATTAGCTAGTTGGTGAGATAACAGCCCACCAAGGCGACGATGGGTAACCGGTCTGAGAGGGCGAACGGTCACACTGGAACTGAGACACGGTCCAGACTCCTACGGGAGGCAGCAGTGGGGAATATTGCGCAATGGGGGCAACCCTGACGCA…	1474	MN537451	VUMP00000000	99.3	0	ARO:3000194;ARO:3002626	92	31	44	9	Thalhausen, Bavaria, Germany	German Landrace	Bonimal SK Mast 130S; Bonimal, https://www.bonimal.de/fileadmin/downloads/datenblaetter/Bonimal_SK_Mast_130_S_neu.pdf	faeces	-	male	2	Blood agar	anaerobic	3 days	+|+	Faster growth rate (turbidity) in broth with 6% CO2; best growth medium is WCA
54	Faecalicoccus pleomorphus	BSM-383-APC-22F	103368	1	Faecalicoccus pleomorphus DSM 20574(T) 99.80%	none	Firmicutes	Erysipelotrichaceae	TCCTGGCTCAGGATGAACGCTGGCGGCATGCCTAATACATGCAAGTCGAACGGACTAAAGAGAAAAGCTTGCTTTTTTTGGAAGTCAGTGGCGAACGGGTGAGTAACACGTAGGTAACCTGCCCATGTGCCCGGGATAATTTCTGGAAACGGAAACTAAAACCGGATAGGTAGGGATCTCGCATGAGGACCTTATTAAAGGGGCTGCGGCCCTGAACATGGATGGACCTGCGGTGCATTAGCTGGTTGGTGGGGTAACGGCCTACCAAGGCGACGATGCATAGCCGACCTGAGAGGGCGAACGGCCACATTGGGACTGAGACACGGCCCAAACTCCTACGGGAGGCAGCAGTAGGGAATTTTCGTCAATGGGGGGAACCCTGAACGAGCAATGCCGCGT…	1483	MN537461	JABAFR000000000	98.11	2.56	-	75	33	38	12	Thalhausen, Bavaria, Germany	German Landrace	Bonimal SK Mast 130S; Bonimal, https://www.bonimal.de/fileadmin/downloads/datenblaetter/Bonimal_SK_Mast_130_S_neu.pdf	faeces	-	male	2	BSM	anaerobic	3 days	+|+	Faster growth rate (turbidity) in broth with 6% CO2
55	Fibrobacter intestinalis	UWS1	104696	1	Fibrobacter intestinalis ATCC 43854(T) 99.93%	none	Fibrobacteres	Fibrobacteraceae	ATGAAGAGTTTGATCCTGGCTCAGAACGAACGCTGGTGGAGTGTCTTATACATGCAAGTCGAGCGAGGACGGCAGCTTGCTGCCGAGCCGAGCGGCGAATGGGTGAGTAACGCGTAAGCAACCTGCCCCGCATTCCGGAACAACCGTGCCAACGCGCGGCTAATGCCGGGAGCCGTGGCGCCCCGCATGGGGCGTTGACGAAAGATTCATCGATGCGGGATGGGCTTGCGTCCGATTAGCTAGTTGGCGGGGTGACGGCCCACCAAGGCGACGATCGGTAGCCGGCCTGAGAGGGCGATCGGCCACATTGGGACTGAGAGACGGCCCAGACTCCTACGGGAGGCAGCAGTAGGGAATATTGCGCAATGGGGGCAACCCTGACGCAGCAACTCCACGTGT…	1525	MN537466	ASM230044v1	99.94	0.55	-	135	57	51	11	Madison, Wisconsin, USA	mixed breed	Corn grain (medium ground) - 64.3%; Soybean meal (47.5% crude protein)- 29.96%; L-lysine HCl - 0.1%; Calcium phosphate (monocalcium) - 1.0%; Calcium carbonate - 1.14%; Fat - 2.0%; Sodium chloride (iodized) - 0.5%; Vitamin-trace minerals - 1.0%	faeces	-	n.a.	unknown	MDM	anaerobic	10 days	- │ NT	Best growth medium is GAM-mod
56	Floccifex porci	LKV-178-WT-2G	104670	1	Faecalicoccus pleomorphus DSM 20574(T) 93.02 %	none	Firmicutes	Erysipelotrichaceae	AGTTTGATCCTGGCTCAGGATGAACGCTGGCGGCATGCCTAATACATGCAAGTCGAACGGGATATCTTCGGATATCCAGTGGCGAACGGGTGAGTAACACGTAGGTAACCTGCCCATGTGCTCGGGATAACGCCTGGAAACGGGTGCTAAAACCGGATAGGTATCGCTTCTGCATGGAAGAGATATTAAAGGAGCTGCAAGGCTCTGAACATGGATGGACCTGCGGTGCATTAGCTGGTTGGTGAGGTAACGGCCCACCAAGGCGACGATGCATAGCCGGCCTGAGAGGGTGAACGGCCACATTGGGACTGAGACACGGCCCAAACTCCTACGGGAGGCAGCAGTAGGGAATTTTCGTCAATGGGGGCAACCCTGAACGAGCAATGCCGCGTGAGTGAG…	1487	MN537542	VUMM00000000	97.17	1.38	-	61	32	33	11	Thalhausen, Bavaria, Germany	German Landrace	Bonimal SK Mast 130S; Bonimal, https://www.bonimal.de/fileadmin/downloads/datenblaetter/Bonimal_SK_Mast_130_S_neu.pdf	faeces	-	female	2	LKV	anaerobic	7 days	- │ NT	Best growth medium is BHI supplemented with rumen fluid (10%)
57	Fusobacterium mortiferum*	FSA-380-WT-2B	108838	2	Fusobacterium mortiferum DSM 19809(T) 99.93%	Fusobacterium necrogenes ATCC 25556(T) 98.81%	Fusobacteria	Fusobacteriaceae	AGTTTGATCCTGGCTCAGGATGAACGCTGACAGAATGCTTAACACATGCAAGTCTACTTGATCCTTCGGGTGATGGTGGCGGACGGGTGAGTAACGCGTAAAGAACTTGCCCTGCAGTCTGGGACAACATTTGGAAACGAATGCTAATACTGGATATTATGTGAGTTTCGCATGAAATTCATATGAAAGCTATATGCGCTGCAGGAGAGCTTTGCGTCCTATTAGCTAGTTGGTGAGGTAACGGCTCACCAAGGCGATGATAGGTAGCCGGCCTGAGAGGGTGAACGGCCACAAGGGGACTGAGACACGGCCCTTACTCCTACGGGAGGCAGCAGTGGGGAATATTGGACAATGGACCAAAAGTCTGATCCAGCAATTCTGTGTGCACGATGAAGTTTT…	1456	MN537550	VUMQ00000000	98.88	1.12	-	98	48	49	16	Thalhausen, Bavaria, Germany	German Landrace	Bonimal SK Mast 130S; Bonimal, https://www.bonimal.de/fileadmin/downloads/datenblaetter/Bonimal_SK_Mast_130_S_neu.pdf	faeces	-	male	5	FSA	anaerobic	2-3 days	+|+	Faster growth rate (turbidity) in broth with 6% CO2
58	Fusobacterium perfoetens	FSA-380-WT-3A	105865	1	Fusobacterium perfoetens ATCC 29250(T) 99.86%	none	Fusobacteria	Fusobacteriaceae	GCTCAGGATGAACGCTGACAGAATGCTTAACACATGCAAGTCTACTTGAATTCACTTCGGTGATAGTAAGGTGGCGGACGGGTGAGTAACACGTAAAGAACTTGCCTTGTAGTCTGGGACAACTATTGGAAACGATAGCTAATACCGGATATTATGATTTTATCGCATGATAAGATTATGAAAGCTATATGCGCTACGAGAGAGCTTTGCGTCCCATTAGCTAGTTGGTGAGGTAACGGCTCACCAAGGCCACGATGGGTAGCCGGCCTGAGAGGGTGAACGGCCACAAGGGGACTGAGACACGGCCCTTACTCCTACGGGAGGCAGCAGTGGGGAATATTGGACAATGGACCAAAAGTCTGATCCAGCAATTCTGTGTGCACGATGACGGTCTTAGGA…	1492	MN537503	JABAFQ000000000	100	1.12	-	48	28	27	12	Thalhausen, Bavaria, Germany	German Landrace	Bonimal SK Mast 130S; Bonimal, https://www.bonimal.de/fileadmin/downloads/datenblaetter/Bonimal_SK_Mast_130_S_neu.pdf	faeces	-	male	5	FSA	anaerobic	2-3 days	+|+	Faster growth rate (turbidity) in broth with 6% CO2
59	Hallerella porci	UWS4	104699	1	Fibrobacter intestinalis ATCC 43854(T) 94.19%	none	Fibrobacteres	Fibrobacteraceae	AATGAAGAGTTTGATCCTGGCTCAGAACGAACGCTGGTGGAGTGTCTTATACATGCAAGTCGAGCGAGGACGTAGCAATACGAGCCGAGCGGCGAATGGGTGAGTAACGCGTAAGCAATCTGCCCTGCATTCCGGAACAACCGTGCCAACGCGCGGCTAATGCCGGGAGTCGTGGTAGTCCACATGGACGATTGACGAAAGATTTATCGATGCAGGATGAGCTTGCGTCCGATTAGCTAGTTGGCGGGGTAACGGCCCACCAAGGCGACGATCGGTAGCCGGCCTGAGAGGGCGATCGGCCACATTGGGACTGAGAGACGGCCCAGACTCCTACGGGAGGCAGCAGTAGGGAATATTGCGCAATGGGGGCAACCCTGACGCAGCAACTCCACGTGTGGG…	1522	MN537468	ASM314888v1	98.84	1.1	ARO:3000190;ARO:3000567;ARO:3000616	138	59	52	10	Madison, Wisconsin, USA	mixed breed	Corn grain (medium ground) - 64.3%; Soybean meal (47.5% crude protein)- 29.96%; L-lysine HCl - 0.1%; Calcium phosphate (monocalcium) - 1.0%; Calcium carbonate - 1.14%; Fat - 2.0%; Sodium chloride (iodized) - 0.5%; Vitamin-trace minerals - 1.0%	caecum	-	n.a.	unknown	MDM	anaerobic	5 days	- │ NT	Best growth medium is GAM-mod
60	Hallerella succinigenes	UWS3	104698	1	Fibrobacter intestinalis ATCC 43854(T) 96.96%	none	Fibrobacteres	Fibrobacteraceae	ATGAAGAGTTTGATCCTGGCTCAGAACGAACGCTGGTGGAGTGTCTTATACATGCAAGTCGAGCGAGGACGTAGCAATACGAGCCGAGCGGCGAATGGGTGAGTAACGCGTAAGCAATCTGCCCCGCATTCCGGAACAACCGTGCCAACGCGCGGCTAATGCCGGGAGCCGTGGCGGCCCGCATGGGCCGTTGACGAAAGAATCATCGATGCGGGATGAGCTTGCGTCCGATTAGCTAGTTGGCGGGGCAACGGCCCACCAAGGCGACGATCGGTAGCCGGCCTGAGAGGGCGATCGGCCACATTGGGACTGAGAGACGGCCCAGACTCCTACGGGAGGCAGCAGTAGGGAATATTGCGCAATGGGGGCAACCCTGACGCAGCAACTCCACGTGTGGGA…	1521	MN537467	ASM279767v1	100	0	ARO:3002837;ARO:3000190;ARO:3000567	133	57	47	10	Madison, Wisconsin, USA	mixed breed	Corn grain (medium ground) - 64.3%; Soybean meal (47.5% crude protein)- 29.96%; L-lysine HCl - 0.1%; Calcium phosphate (monocalcium) - 1.0%; Calcium carbonate - 1.14%; Fat - 2.0%; Sodium chloride (iodized) - 0.5%; Vitamin-trace minerals - 1.0%	caecum	-	n.a.	unknown	MDM	anaerobic	5 days	- │ NT	Best growth medium is GAM-mod
61	Holdemanella porci	LKV-472-APC-3	105256	1	Holdemanella biformis DSM 3989(T) 98.36 %	none	Firmicutes	Erysipelotrichaceae	CTGGCTCAGGATGAACGCTGGCGGCATGCCTAATACATGCAAGTCGAACGAGAGGAAGGAAAGCTTGCTTTCCTGAATCTAGTGGCGAACGGGTGAGTAACACGTAGGTAACCTGCCCATGTGCCCGGGATAACTTCTGGAAACGGATGCTAAAACCGGATAGGTAGCAGACAAGCATTTGACTGCTATTAAAGTGGCCTTGGCCATGAACATGGATGGACCTGCGGTGCATTAGCTGGTTGGTGAGGTAACGGCCCACCAAGGCGACGATGCATAGCCGGCCTGAGAGGGCGGACGGCCACATTGGGACTGAGACACGGCCCAAACTCCTACGGGAGGCAGCAGTAGGGAATTTTCGTCAATGGGGGGAACCCTGAACGAGCAATGCCGCGTGAGTGA…	1482	MN537482	VUMR00000000	97.98	0.67	-	60	30	32	10	Thalhausen, Bavaria, Germany	German Landrace	Bonimal SK Mast 130S; Bonimal, https://www.bonimal.de/fileadmin/downloads/datenblaetter/Bonimal_SK_Mast_130_S_neu.pdf	faeces	APC1311/+	female	9	LKV	anaerobic	2-3 days	- │ NT	Best growth medium is GAM-mod
62	Hornefia butyriciproducens	WCA-MUC-591-APC-3H	104962	2	Eubacterium nodatum ATCC 33099(T) 93.53 %	none	Firmicutes	Mogibacterium_f	GAGTTTGATCTGGCTCAGGATGAACGCTGGCGGCGTGCTTAACACATGCAAGTCGAGCGAGAAATCGCAGAAGGAAGCTTCGGTAGAATTCTGTGATGGAAAGCGGCGGACGGGTGAGTAACGCGTGGGAAACCTGCCCTTGACAGGGGGACAGCCGAGGGAAACTTCGATTAATACCCCATAACGCAGAGAGACCGCATGGTCATTCTGCCAAAGAATTATCGGTCAGGGATGGTCCCGCGTCTGATTAGCTGGTTGGTGAGGCAGCGGCTCACCAAGGCGACGATCAGTAGCCGGCCTGAGAGGGTGAACGGCCACATTGGAACTGAGACACGGTCCAGACTCCTACGGGAGGCAGCAGTGGGGAATATTGCACAATGGGCGCAAGCCTGATGCAGC…	1461	MN537475	VUMZ00000000	98.23	0	ARO:3000194	35	23	12	6	Thalhausen, Bavaria, Germany	German Landrace - minipig breed	Bonimal SK Mast 130S; Bonimal, https://www.bonimal.de/fileadmin/downloads/datenblaetter/Bonimal_SK_Mast_130_S_neu.pdf	faeces	APC1311/+	male	7	WCA-MUC	anaerobic	7 days	+ │ NT	Best growth medium is GAM + Propionate (20mM), Acetate (45mM), Pyruvate (1 mM)
63	Hornefia porci	68-3-10	104948	2	Eubacterium nodatum ATCC 33099(T) 93.36%	none	Firmicutes	Mogibacterium_f	ACCCGGGAACGCATTCACCGCGGCATTCTGATCCGCGATTACTAGCAACTCCGGCTTCGTGCAGGCGGGTTTCAGCCTGCAGTCCGAACTGGGACCGCCTTTAGGGTTTCGCTCCGGCTCGCGCCTTCGCCTCCCTCTGTGACGGCCATTGTAGCACGTGTGTCGCCCAGGACATAAGGGGCATGATGATTTGACGTCATCCCCGCCTTCCTCCGGGTTGTCCCCGGCAGTCCCACTAGAGTGCCCAACTGAATGATGGCAACTAATGGCAGGGGTTGCGCTCGTTGCGGGACTTAACCCAACATCTCACGACACGAGCTGACGACAACCATGCACCACCTGTCTCCTCTGCTCCGAAGAGGGGACCGGCATTACCCGGCCTTTCAGAGGGATGTCAAG…	1341	MN537473	MJIE01000001.1	98.23	0.71	ARO:3000194;ARO:3000522	43	26	16	8	Ames, Iowa, USA	mixed breed	Starter 17-25, Kent Feeds, https://kentfeeds.com/product/nexgen-17-25-complete/	colon content	-	n.a.	3	HM	anaerobic	7 days	+ │ NT	Best growth medium is BHI
64	Inconstantimicrobium porci	WCA-383-APC-5B	108839	2	Clostridium sardiniense DSM 2632(T) 94.43%	none	Firmicutes	Clostridiaceae	GAGTTTGATCCTGGCTCAGGACGAACGCTGGCGGCGTGCTTAACACATGCAAGTCGAGCGATGAAGTTCCCTTCGGGGAACGGATTAGCGGCGGACGGGTGAGTAACACGTGGGTAACCTGCCTCATAGAGAGGGATAGCCTTCCGAAAGGAAGATTAATACCTCATAACATCATTCTTTCGCATGTTAGAATGATCAAAGGAGCAATCCGCTATGAGATGGACCCGCGGCGCATTAGCTAGTTGGTGGGGTAACGGCCTACCAAGGCGACGATGCGTAGCCGACCTGAGAGGGTGATCGGCCACATTGGGACTGAGACACGGCCCAGACTCCTACGGGAGGCAGCAGTGGGGAATATTGCACAATGGGGGAAACCCTGATGCAGCAACGCCGCGTGAG…	1463	MN537551	VULX00000000	99.19	1.47	ARO:3000186	109	42	45	8	Thalhausen, Bavaria, Germany	German Landrace	Bonimal SK Mast 130S; Bonimal, https://www.bonimal.de/fileadmin/downloads/datenblaetter/Bonimal_SK_Mast_130_S_neu.pdf	faeces	APC1311/+	male	18	WCA	anaerobic	2-4 days	- │ NT	Best growth medium is GAM + Propionate (20mM), Acetate (45mM), Pyruvate (1 mM)
65	Intestinimonas butyriciproducens	27-5-10	104946	1	Intestinimonas butyriciproducens SRB-521-5-I(T) 100.00%	none	Firmicutes	Ruminococcaceae	CATTGCTGTTAGGCTACGGACTTCGGGTGTTCCCGACTCTCATGGTGTGACGGGCGGTGTGTACAAGGCCCGGGAACGTATTCACCGCGGCATGCTGATCCGCGATTACTAGCGATTCCGACTTCATACAGGCGAGTTTCAGCCTGCAATCCGAACTGGGACGGCTTTTAGGGATTTGCTCCACCTCGCGGCTTTGCTTCCCTCTGTTGACCGCCATTGTAGTACGTGTGTGGCCCAGGACATAAGGGGCATGATGATTTGACGTCGTCCCCACCTTCCTCCGTTTTGTCAACGGCAGTCTCGCTAGAGTGCTCTTGCGTAGCAACTAACAATAAGGGTTGCGCTCGTTGCGGGACTTAACCCAACATCTCACGACACGAGCTGACGACAACCATGCAC…	1426	MN537471	GCA_001940005.1	98.66	0	ARO:3004442;ARO:3000522	87	35	39	11	Ames, Iowa, USA	mixed breed	Starter 17-25, Kent Feeds, https://kentfeeds.com/product/nexgen-17-25-complete/	caecal mucosa	-	n.a.	3	HM	anaerobic	1-2 days	- │ NT
66	Lactobacillus agilis	WCA-389-WT-5H1	102821	1	Lactobacillus agilis DSM20509(T) 99.87%	none	Firmicutes	Lactobacillaceae	TTTGATCCTGGCTCAGGACGAACGCTGGCGGCGTGCCTAATACATGCAAGTCGAACGCTTTTTTCAATCATCGTAGCTTGCTACACCGATTGAAAATTGAGTGGCGAACGGGTGAGTAACACGTGGGTAACCTGCCCAAAAGAGGGGGATAACACTTGGAAACAGGTGCTAATACCGCATAACCATGATGACCGCATGGTCATTATGTAAAAGATGGTTTCGGCTATCACTTTTGGATGGACCCGCGGCGTATTAACTTGTTGGTGGGGTAACGGCCTACCAAGGTAATGATACGTAGCCGAACTGAGAGGTTGATCGGCCACATTGGGACTGAGACACGGCCCAAACTCCTACGGGAGGCAGCAGTAGGGAATCTTCCACAATGGGCGCAAGCCTGAT…	1511	MN537457	JABAFP000000000	98.69	0.79	-	94	35	49	12	Thalhausen, Bavaria, Germany	German Landrace	Bonimal SK Mast 130S; Bonimal, https://www.bonimal.de/fileadmin/downloads/datenblaetter/Bonimal_SK_Mast_130_S_neu.pdf	faeces	-	male	3.5	WCA	anaerobic	2-3 days	(+) │ NT	Faster growth rate (turbidity) in broth with 6% CO2
67	Lactobacillus amylovorus*	Bifido-178-WT-3C	107288	1	Lactobacillus amylovorus DSM 20531(T) 99.86%	Lactobacillus kitasatonis JCM 1039(T) 99.50%	Firmicutes	Lactobacillaceae	AACAGATTTACTTCGGTAATGACGTTGGGAAAGCGAGCGGCGGATGGGTGAGTAACACGTGGGGAACCTGCCCCTAAGTCTGGGATACCATTTGGAAACAGGTGCTAATACCGGATAATAAAGCAGATCGCATGATCAGCTTTTGAAAGGCGGCGTAAGCTGTCGCTAAGGGATGGCCCCGCGGTGCATTAGCTAGTTGGTAAGGTAACGGCTTACCAAGGCGACGATGCATAGCCGAGTTGAGAGACTGATCGGCCACATTGGGACTGAGACACGGCCCAAACTCCTACGGGAGGCAGCAGTAGGGAATCTTCCACAATGGACGCAAGTCTGATGGAGCAACGCCGCGTGAGTGAAGAAGGTTTTCGGATCGTAAAGCTCTGTTGTTGGTGAAGAAGG…	1393	MN537532	JABAFJ000000000	98.94	0	ARO:3000194	82	37	39	14	Thalhausen, Bavaria, Germany	German Landrace	Bonimal SK Mast 130S; Bonimal, https://www.bonimal.de/fileadmin/downloads/datenblaetter/Bonimal_SK_Mast_130_S_neu.pdf	faeces	-	female	3	Bifido	facultative anaerobic	2-5 days	- │ NT	faster growth rate (turbidity) observed in liquid culture when CO2 (6%) was in atmosphere, best growth in M11 (DSMZ media)
68	Lactobacillus crispatus*	WCA-383-APC-5E	105842	1	Lactobacillus crispatus DSM 20584(T) 100.00%	Lactobacillus kitasatonis JCM 1039(T) 98.86%	Firmicutes	Lactobacillaceae	TCAGGACGAACGCTGGCGGCGTGCCTAATACATGCAAGTCGAGCGAGCGGAACTAACAGATTTACTTCGGTAATGACGTTAGGAAAGCGAGCGGCGGATGGGTGAGTAACACGTGGGGAACCTGCCCCATAGTCTGGGATACCACTTGGAAACAGGTGCTAATACCGGATAAGAAAGCAGATCGCATGATCAGCTTTTAAAAGGCGGCGTAAGCTGTCGCTATGGGATGGCCCCGCGGTGCATTAGCTAGTTGGTAAGGTAAAGGCTTACCAAGGCGATGATGCATAGCCGAGTTGAGAGACTGATCGGCCACATTGGGACTGAGACACGGCCCAAACTCCTACGGGAGGCAGCAGTAGGGAATCTTCCACAATGGACGCAAGTCTGATGGAGCAACGC…	1491	MN537500	JABAFK000000000	99.03	0	-	75	36	29	11	Thalhausen, Bavaria, Germany	German Landrace	Bonimal SK Mast 130S; Bonimal, https://www.bonimal.de/fileadmin/downloads/datenblaetter/Bonimal_SK_Mast_130_S_neu.pdf	faeces	APC1311/+	male	5	NM	aerobic	2-3 days	- │ NT
69	Lactobacillus equicursoris	WCA-470BD-2E	104994	1	Lactobacillus equicursorisJCM 14600(T) 99.28%	none	Firmicutes	Lactobacillaceae	TGATCTCTTCGGAGTGACGTGTTGGACGCTAGCGGCGGATGGGTGAGTAACACGTGGGCAATCTGCCCTAAAGACTGGGATACCACTTGGAAACAGGTGCTAATACCGGATAACAATGATGGTTGCATGACCATTATTTGAAAGGCGGCGCAAGCTGTCACTTTAGGATGAGCCCGCGGTGCATTAGCTAGTTGGTGAGGTAACGGCTCACCAAGGCCATGATGCATAGCCGAGTTGAGAGACTGATCGGCCACATTGGGACTGAGACACGGCCCAAACTCCTACGGGAGGCAGCAGTAGGGAATCTTCCACAATGGACGCAAGTCTGATGGAGCAACGCCGCGTGAGTGAAGAAGGTTTTCGGATCGTAAAGCTCTGTTGTTGGTGAAGAAGGATGTG…	1396	MN537476	VUMW00000000	98.62	1.35	ARO:3000194	81	37	38	12	Thalhausen, Bavaria, Germany	German Landrace	Bonimal SK Mast 130S; Bonimal, https://www.bonimal.de/fileadmin/downloads/datenblaetter/Bonimal_SK_Mast_130_S_neu.pdf	faeces	-	male	12	WCA	anaerobic	5 days	+ │ NT
70	Lactobacillus johnsonii*	WCA-380-WT-3D	106897	1	Lactobacillus johnsonii ATCC 33200(T) 99.87%	Lactobacillus taiwanensis FIRDI 006(T) 99.80%	Firmicutes	Lactobacillaceae	TTGATCCTGGCTCAGGACGAACGCTGGCGGCGTGCCTAATACATGCAAGTCGAGCGAGCTTGCCTAGATGATTTTAGTGCTTGCACTAAATGAAACTAGATACAAGCGAGCGGCGGACGGGTGAGTAACACGTGGGTAACCTGCCCAAGAGACTGGGATAACACCTGGAAACAGATGCTAATACCGGATAACAACACTAGACGCATGTCTAGAGTTTGAAAGATGGTTCTGCTATCACTCTTGGATGGACCTGCGGTGCATTAGCTAGTTGGTAAGGTAACGGCTTACCAAGGCAATGATGCATAGCCGAGTTGAGAGACTGATCGGCCACATTGGGACTGAGACACGGCCCAAACTCCTACGGGAGGCAGCAGTAGGGAATCTTCCACAATGGACGAA…	1533	MN537521	JABAFI000000000	99.13	0	-	61	32	25	9	Thalhausen, Bavaria, Germany	German Landrace	Bonimal SK Mast 130S; Bonimal, https://www.bonimal.de/fileadmin/downloads/datenblaetter/Bonimal_SK_Mast_130_S_neu.pdf	faeces	-	male	3.5	WCA	anaerobic	5-10 days	- │ NT	Faster growth rate (turbidity) in broth with 6% CO2
71	Lactobacillus porci	Bifido-178-WT-2B	105804	1	Lactobacillus porci SG816(T) 98.18%	none	Firmicutes	Lactobacillaceae	TGTTGGACGCGAGCGGCGGATGGGTGAGTAACACGTGGGCAACCTGCCCTAAAGACTGGGATACCACTTGGAAACAGGTGCTAATACCGGATAACAACGACTTTCACATGAAAGACGTTTGAAAGGCGGCTTTAAGCTGTCACTTTAGGATGGGCCCGCGGTGCATTAGCTAGTTGGTGGGGTAACGGCCCACCAAGGCAATGATGCATAGCCGAGTTGAGAGACTGATCGGCCACATTGGGACTGAGACACGGCCCAAACTCCTACGGGAGGCAGCAGTAGGGAATCTTCCACAATGGACGCAAGTCTGATGGAGCAACGCCGCGTGAGTGAAGAAGGTTTTCGGATCGTAAAGCTCTGTTGTTGGTGAAGAAGGATAGTGGCAGCAACTGGCCATTA…	1370	MN537497	VUMX00000000	99.24	0.65	ARO:3000194	85	40	38	12	Thalhausen, Bavaria, Germany	German Landrace	Bonimal SK Mast 130S; Bonimal, https://www.bonimal.de/fileadmin/downloads/datenblaetter/Bonimal_SK_Mast_130_S_neu.pdf	faeces	-	female	3	Bifido	anaerobic	1-4 days	+|+	Faster growth rate (turbidity) in broth with 6% CO2; best growth medium is GAM-mod
72	Lactobacillus reuteri	WCA-386-APC-4I	108836	1	Lactobacillus reuteri JCM1112(T) 99.67 %	none	Firmicutes	Lactobacillaceae	AGAGTTTGATCCTGGCTCAGGATGAACGCCGGCGGTGTGCCTAATACATGCAAGTCGTACGCACTGGCCCAACTGATTGATGGTGCTTGCACCTGATTGACGATGGATCACCAGTGAGTGGCGGACGGGTGAGTAACACGTAGGTAACCTGCCCCGGAGCGGGGGATAACATTTGGAAACAGATGCTAATACCGCATAACAACAAAAGCCACATGGCTTTTGTTTGAAAGATGGCTTTGGCTATCACTCTGGGATGGACCTGCGGTGCATTAGCTAGTTGGTAAGGTAACGGCTTACCAAGGCGATGATGCATAGCCGAGTTGAGAGACTGATCGGCCACAATGGAACTGAGACACGGTCCATACTCCTACGGGAGGCAGCAGTAGGGAATCTTCCACA…	1536	MN537548	JABAFN000000000	99.46	0.14	ARO:3002835;ARO:3000194	93	33	46	10	Thalhausen, Bavaria, Germany	German Landrace	Bonimal SK Mast 130S; Bonimal, https://www.bonimal.de/fileadmin/downloads/datenblaetter/Bonimal_SK_Mast_130_S_neu.pdf	faeces	APC1311/+	female	4	WCA	aerobic	3 days	- │ NT
73	Lactobacillus ruminis	LKV-472-APC-10	107447	1	Lactobacillus ruminis NBRC 102161(T) 99.80%	none	Firmicutes	Lactobacillaceae	TGGCTCAGGACGAACGCTGGCGGCGTGCCTAATACATGCAAGTCGAACGAAGCTTTCTTTCACCGAATGCTTGCATTCACCGAAAGAAGCTTAGTGGCGAACGGGTGAGTAACACGTAGGCAACCTGCCCAAAAGAGGGGGATAACACTTGGAAACAGGTGCTAATACCGCATAACCATGAACACCGCATGATGTTCATGTAAAAGACGGCTTTCGCTGTCACTTTTGGATGGGCCTGCGGCGTATTAACTTGTTGGTGGGGTAACGGCCTACCAAGGTGATGATACGTAGCCGAACTGAGAGGTTGATCGGCCACATTGGGACTGAGACACGGCCCAAACTCCTACGGGAGGCAGCAGTAGGGAATCTTCCACAATGGACGAAAGTCTGATGGAGCAA…	1501	MN537535	JABAFM000000000	98.94	0	-	70	32	30	11	Thalhausen, Bavaria, Germany	German Landrace	Bonimal SK Mast 130S; Bonimal, https://www.bonimal.de/fileadmin/downloads/datenblaetter/Bonimal_SK_Mast_130_S_neu.pdf	faeces	APC1311/+	female	9	LKV	facultative anaerobic	2-5 days	+ │ NT
74	Lactobacillus salivarius	WCA-389-WT-5E	103789	1	Lactobacillus salivarius ATCC 11741(T) 99.93%	none	Firmicutes	Lactobacillaceae	AGAGTTTGATCCTGGCTCAGGACGAACGCTGGCGGCGTGCCTAATACATGCAAGTCGAACGAAACTTTCTTACACCGAATGCTTGCATTCACCGTAAGAAGTTGAGTGGCGGACGGGTGAGTAACACGTGGGTAACCTGCCTAAAAGAAGGGGATAACACTTGGAAACAGGTGCTAATACCGTATATCTCTAAGGATCGCATGATCCTTAGATGAAAGATGGTTCTGCTATCGCTTTTAGATGGACCCGCGGCGTATTAACTAGTTGGTGGGGTAACGGCCTACCAAGGTGATGATACGTAGCCGAACTGAGAGGTTGATCGGCCACATTGGGACTGAGACACGGCCCAAACTCCTACGGGAGGCAGCAGTAGGGAATCTTCCACAATGGACGCAAGTC…	1513	MN537462	JABAFL000000000	98.95	0	-	77	35	38	13	Thalhausen, Bavaria, Germany	German Landrace	Bonimal SK Mast 130S; Bonimal, https://www.bonimal.de/fileadmin/downloads/datenblaetter/Bonimal_SK_Mast_130_S_neu.pdf	faeces	-	male	3.5	WCA	facultative anaerobic	2-5 days	(+)|+	Faster growth rate (turbidity) in broth with 6% CO2
75	Lactobacillus sp.	MRS-253-APC-2B	102820	1	Lactobacillus mucosae S32(T) 99.60%	none	Firmicutes	Lactobacillaceae	TCCTGGCTCAGGATGAACGCCGGCGGTGTGCCTAATACATGCAAGTCGAACGCGTTGGCCCAACTGATTGAACGTGCTTGCACGGACTTGACGTTGGTTTACCAACGAGTGGCGGACGGGTGAGTAACACGTAGGTAACCTGCCCCAAAGCGGGGGATAACATTTGGAAACAGATGCTAATACCGCATAACAGTTTGAATCGCATGATTCAAACTTAAAAGATGGTTTCGGCTATCACTTTGGGATGGACCTGCGGCGCATTAGCTTGTTGGTAGGGTAACGGCCTACCAAGGCTGTGATGCGTAGCCGAGTTGAGAGACTGATCGGCCACAATGGAACTGAGACACGGTCCATACTCCTACGGGAGGCAGCAGTAGGGAATCTTCCACAATGGGCGCA…	1513	MN537456	JABAFO000000000	99.18	0.54	ARO:3000194	66	29	35	11	Thalhausen, Bavaria, Germany	German Landrace	Bonimal SK Mast 130S; Bonimal, https://www.bonimal.de/fileadmin/downloads/datenblaetter/Bonimal_SK_Mast_130_S_neu.pdf	faeces	APC1311/+	male	10	MRS	aerobic	4 days	- │ NT
76	Megasphaera elsdenii	PG-130-P53-9	100961	2	Megasphaera elsdenii DSM 10460(T) 99.58%	none	Firmicutes	Veillonellaceae	GAGTTTGATCCTGGCTCAGGACGAACGCTGGCGGCGTGCTTAACACATGCAAGTCGAACGAGAAGAGATGAGAAGCTTGCTTCTTATCAATTCGAGTGGCAAACGGGTGAGTAACGCGTAAGCAACCTGCCCTTCAGATGGGGACAACAGCTGGAAACGGCTGCTAATACCGAATACGTTCTTTTTGTCGCATGGCAGAGGGAAGAAAGGGAGGCTCTTCGGAGCTTTCGCTGAAGGAGGGGCTTGCGTCTGATTAGCTAGTTGGAGGGGTAACGGCCCACCAAGGCGACGATCAGTAGCCGGTCTGAGAGGATGAACGGCCACATTGGGACTGAGACACGGCCCAGACTCCTACGGGAGGCAGCAGTGGGGAATCTTCCGCAATGGACGAAAGTCTGA…	1458	MN537448	JABAFH000000000	100	0	-	69	31	39	14	Thalhausen, Bavaria, Germany	German Landrace	Bonimal SK Mast 130S; Bonimal, https://www.bonimal.de/fileadmin/downloads/datenblaetter/Bonimal_SK_Mast_130_S_neu.pdf	faeces	P53R167H/+	female	3	PG	anaerobic	2-3 days	- │ NT	Faster growth rate (turbidity) in broth with 6% CO2
77	Megasphaera elsdenii*	WCA-386-APC-2A	106891	2	Megasphaera indica NMBHI-10(T) 98.92%	Megasphaera elsdenii DSM 20460(T) 98.92%	Firmicutes	Veillonellaceae	CCTGGCTCAGGACGAACGCTGGCGGCGTGCTTAACACATGCAAGTCGAACGAGAAGAGATGAGAAGCTTGCTTCTTATCAATTCGAGTGGCAAACGGGTGAGTAACGCGTAAGCAACCTGCCCTTCAGATGGGGACAACAGCTGGAAACGGCTGCTAATACCGAATACGTTCTTTTTGTCGCATGGCAGAGAGAAGAAAGGGAGGCTCTTCGGAGCTTTCGCTGAAGGAGGGGCTTGCGTCTGATTAGCTAGTTGGAGGGGTAACGGCCCACCAAGGCGACGATCAGTAGCCGGTCTGAGAGGATGAACGGCCACATTGGGACTGAGACACGGCCCAGACTCCTACGGGAGGCAGCAGTGGGGAATCTTCCGCAATGGACGAAAGTCTGACGGAGCAAC…	1504	MN537515	JABBJH000000000	100	0	-	33	21	19	10	Thalhausen, Bavaria, Germany	German landrace	Bonimal SK Mast 130S; Bonimal, https://www.bonimal.de/fileadmin/downloads/datenblaetter/Bonimal_SK_Mast_130_S_neu.pdf	faeces	APC1311/+	female	4	WCA	anaerobic	1-2 days	- │ NT
78	Megasphaera hexanoica	Oil-RF-744-FAT-WT-6-1	106893	1	Megasphaera hexanoica MH(T) 99.93%	none	Firmicutes	Veillonellaceae	TTTGATCCTGGCTCAGGACGAACGCTGGCGGCGTGCTTAACACATGCAAGTCGAACGAGAGGACATGGAAAGCTTGCTTTTTATGGAATCGAGTGGCAAACGGGTGAGTAACGCGTAAGCAACCTGCCCTGCAGATGGGGACAACAGCTGGAAACGGCTGCTAATACCGAATACGAAGCAGCTCCCGCATGGGGGCAGCTTGAAAGGATGGCCTCTGAATATGCTATCGCTGCAGGAGGGGCTTGCGTCTGATTAGCTGGTTGGAGGGGTAACGGCCCACCAAGGCGACGATCAGTAGCCGGTCTGAGAGGATGAACGGCCACATTGGGACTGAGACACGGCCCAGACTCCTACGGGAGGCAGCAGTGGGGAATCTTCCGCAATGGACGAAAGTCTGAC…	1515	MN537517	JABAFG000000000	100	0	ARO:3002837;ARO:3000194	81	30	46	14	Aachen, NRW, Germany	Aachener Minipig	V4173 - 000; Ssniff Spezialdiäten GmbH, http://www.ssniff.de/documents/02-3%20%20DE%20Minipig%20&%20Pig.pdf	faeces	-	female	4	Oil-RF-PBS broth then FAT	anaerobic	1-2 days	- │ NT
79	Micrococcus luteus*	MRS-249-WT-4A	105846	1	Micrococcus aloeverae (KF524364) 99.93%	>99% M. yunnanensis, M. luteus; >98% M. endophyticus, M. antarticus, ...	Actinobacteria	Micrococcaceae	CCTGGCTCAGGATGAACGCTGGCGGCGTGCTTAACACATGCAAGTCGAACGATGAAGCCCAGCTTGCTGGGTGGATTAGTGGCGAACGGGTGAGTAACACGTGAGTAACCTGCCCTTAACTCTGGGATAAGCCTGGGAAACTGGGTCTAATACCGGATAGGAGCGTCCACCGCATGGTGGGTGTTGGAAAGATTTATCGGTTTTGGATGGACTCGCGGCCTATCAGCTTGTTGGTGAGGTAATGGCTCACCAAGGCGACGACGGGTAGCCGGCCTGAGAGGGTGACCGGCCACACTGGGACTGAGACACGGCCCAGACTCCTACGGGAGGCAGCAGTGGGGAATATTGCACAATGGGCGCAAGCCTGATGCAGCGACGCCGCGTGAGGGATGACGGCCT…	1473	MN537502	JABAFF000000000	98.93	0.23	-	81	29	42	8	Thalhausen, Bavaria, Germany	German Landrace	Bonimal SK Mast 130S; Bonimal, https://www.bonimal.de/fileadmin/downloads/datenblaetter/Bonimal_SK_Mast_130_S_neu.pdf	faeces	-	male	10	MRS	aerobic	2-4 days	- │ NT
80	Prevotella mizrahii	LKV-178-WT-2A	108495	1	Prevotella scopos JCM 17725(T) 91.53%	none	Bacteroidetes	Prevotellaceae	AGAGTTTGATCCTGGCTCAGGATGAACGCTAGCTACAGGCTTAACACATGCAAGTCGAGGGGTAACGACAGCGAAAGCTTGCTTTTGATGGGCGACGACCGGCGCACGGGTGAGTAACGCGTATCCAACCTGCCCATAACTAAGGGATAATCCGTAGAAATGCGGTCTAATACCTTATGTGTTCCGACGAAGACATCTGAATTGGAATAAAGATTTATCGGTTATGGATGGGGATGCGTCTGATTAGATTGTTGGCGGGGCAACGGCCCACCAAGTCTACGATCAGTAGGGGTTCTGAGAGGAAGGTCCCCCACATTGGAACTGAGACACGGTCCAAACTCCTACGGGAGGCAGCAGTGAGGAATATTGGTCAATGGGCGAGAGCCTGAACCAGCCAAG…	1493	MN537546	VUNG00000000	98.99	0.84	ARO:3000191	192	92	46	15	Thalhausen, Bavaria, Germany	German Landrace	Bonimal SK Mast 130S; Bonimal, https://www.bonimal.de/fileadmin/downloads/datenblaetter/Bonimal_SK_Mast_130_S_neu.pdf	faeces	-	female	3	LKV	anaerobic	1-2 days	- │ +	Faster growth rate (turbidity) in broth with 6% CO2; best growth medium is WCA; passaging every second day (latest) is recommended; may not grow anymore after repeated passaging (restart from cryo-stock)
81	Mobiluncus porci	RF-GAM-744-WT-7	108840	2	Mobiluncus holmesii BV376-6(T) 98.57 %	none	Actinobacteria	Actinomycetaceae	TGCAAGTCGAACGATGAAGGGGGTGCTTGCACTCCTGGATTAGTGGCGAACGGGCGAGTAACACGTGAGTAACCTGTCCTTTTCTTTGGGATAACGGCTGGAAACGGCTGCTAATACTGGATATTCAGGCGTCACCGCATGGTGGTGTTTGGAAAGGTTTTTTCTGGAATTGGGTGGGCTCGCGGCCTATCAGCTTGTTGGTGGGGTGATGGCTTACCAAGGCTTTGACGGGTAGCCGGCCTGAGAGGGTGGTCGGTCGCACTGGGACTGAGATACGGCCCAGACTCCTACGGGAGGCAGCAGTGGGGAATATTGCACAATGGGCGCAAGCTTGATGCAGCGACGCCGCGTGGAGGGTGTAGGCCTTCGGGTTGTGAACTCCTTTTTCTCGCGAAAAAG…	1403	MN537552	VUMY00000000	99.53	2.37	ARO:3000194	73	31	35	9	Aachen, NRW, Germany	Aachener Minipig	V4173 - 000; Ssniff Spezialdiäten GmbH, http://www.ssniff.de/documents/02-3%20%20DE%20Minipig%20&%20Pig.pdf	faeces	-	female	4	RF-PBS broth then GAM mod.	anaerobic	7 days	- │ NT	Best growth medium is GAM-mod; gentle shaking enhances growth; motility observed under light microscopy
82	Mogibacterium kristiansenii	WCA-MUC-591-APC-4B	106282	1	Mogibacterium diversum ATCC 700923 (T) 94.43 %	none	Firmicutes	Mogibacterium_f	TGACACTTCGGTTGATTTTGGAAAAGGACAGCGGCGGACGGGTGAGTAACGCGTAGGCAACCTGCCCCTGACAGAGGGATAGCCATTGGAAACGATGATTAAAACCTCATAATGCCGAAGGAACACATGTTTCATCGGCCAAAGATTTATCGGTCAGGGATGGGCCTGCGTCTGATTAACTAGTTGGTGAGGTAACGGCCCACCAAGGTGACGATCAGTAGCCGACCTGAGAGGGTGATCGGCCACATTGGAACTGAGACACGGTCCAAACTTCTACGGAAGGCAGCAGTAGGGAATCTTGCACAATGGGCGAAAGCCTGATGCAGCAACGCCGCGTGAAGGATGAAGGCCTTCGGGTTGTAAACTTCTGTTCTTAGGGAAGAAGAAAGTGACGGTACC…	1393	MN537512	VUNA00000000	99.29	0	-	33	16	17	5	Thalhausen, Bavaria, Germany	German Landrace - minipig breed	Bonimal SK Mast 130S; Bonimal, https://www.bonimal.de/fileadmin/downloads/datenblaetter/Bonimal_SK_Mast_130_S_neu.pdf	faeces	APC1311/+	male	7	WCA-MUC	anaerobic	7-10 days	- │ NT	Best growth medium is GAM-mod and BHI
83	Oliverpabstia intestinalis	BSM-380-WT-5A	106162	1	Blautia stercoris BInIX(T) 94.31%	none	Firmicutes	Lachnospiraceae	AAGAGTTTGAATCCTGGCTCAGGATGAACGCTGGCGGCGTGCTTAACACATGCAAGTCGAACGAAGCACCTTGGACAGATTCTTCGGATGAAGTTTTTGGTGACTGAGTGGCGGACGGGTGAGTAACGCGTGGGTAACCTGCCTCATACAGGGGGATAACAGTTAGAAATGGCTGCTAATACCGCATAAGCGCACGGTACTGCATGGTACAGTGTGAAAAACTCCGGTGGTATGAGATGGACCCGCGTTGGATTAGCTAGTTGGCAGGGTAACGGCCTACCAAGGCGACGATCCATAGCCGGCCTGAGAGGGTGGACGGCCACATTGGGACTGAGACACGGCCCAGACTCCTACGGGAGGCAGCAGTGGGGAATATTGCACAATGGGGGAAACCCTGAT…	1487	MN537507	VUMS00000000	99.37	1.27	ARO:3000190	128	48	46	8	Thalhausen, Bavaria, Germany	German Landrace	Bonimal SK Mast 130S; Bonimal, https://www.bonimal.de/fileadmin/downloads/datenblaetter/Bonimal_SK_Mast_130_S_neu.pdf	faeces	-	male	5	BSM	anaerobic	1-3 days	+|+	Best growth medium is BHI
84	Olsenella porci	CA-Schmier-601-WT-1	105246	2	Olsenella uli DSM 7084(T) 96.66 %	none	Actinobacteria	Atopobiaceae	AGAGTTTGATCCTGGCTCAGGATGAACGCTGGCGGCGCGCCTAACACATGCAAGTCGAACGGCCGGAGCGCCCTCGGGCGCCGAGGCAGTGGCGAACGGCTGAGTAACACGTGGGCAACCTGCCCCTCGCACCGGGACAGCCTCGGGAAACCGTGGGTAATACCGGACGACCCCGCGCCCCCGCATGGGGGCGCGGGCGAAGCCCAGACGGCGAGGGATGGGCCCGCGGCCTGTTAGCTTGTTGGCGGGGCAACGGCCCACCAAGGCGATGATGGGTAGCCGGGTTGAGAGACCGACCGGCCAGATTGGGACTGAGACACGGCCCAGACTCCTACGGGAGGCAGCAGTGGGGAATCTTGCACAATGGGCGAAAGCCTGATGCAGCGACGCCGCGTGCGG…	1463	MN537480	VUNC00000000	100	0.69	ARO:3000194	68	31	37	8	Thalhausen, Bavaria, Germany	German Landrace - minipig breed	Bonimal SK Mast 130S; Bonimal, https://www.bonimal.de/fileadmin/downloads/datenblaetter/Bonimal_SK_Mast_130_S_neu.pdf	faeces	-	male	12	CA	anaerobic	3-4 days	+ │ NT	Faster growth rate (turbidity) in broth with 6% CO2
85	Olsenella umbonata	WB01_CNA04	105334	1	Olsenella umbonata DSM 22620(T) 100.00 %	none	Actinobacteria	Atopobiaceae	AGAGTTTGATCCTGGCTCAGGATGAACGCTGGCGGCGCGCCTAACACATGCAAGTCGAACGGTTAAAGCACCTTCGGGTGTGTATAAAGTGGCGAACGGCTGAGTAACACGTGGGCAACCTGCCCCTCGCACCGGGATAGCCTCGGGAAACCGTGGTTAATACCGGATACTCCGGGACCCCCGCATGGGGGTGCCGGGAAAGCCCTGACGGCGAGGGATGGGCCCGCGGCCTGTTAGCTTGTTGGCGGGGTAACGGCCCACCAAGGCGATTATGGGTAGCCGGGTTGAGAGACCGACCGGCCAGATTGGGACTGAGACACGGCCCAGACTCCTACGGGAGGCAGCAGTGGGGAATCTTGCACAATGGGCGAAAGCCTGATGCAGCGACGCCGCGTGCGG…	1415	MN537488	VUND00000000	100	0	ARO:3000194	66	33	31	8	Moserville, Ontario, Canada	farmed 'wild' boar	natural foraging	faeces	-	n.a.	unknown (adult)	FAA (I)	anaerobic	1-2 days	+ │ NT
86	Olsenella umbonata	CA-693-APC-4B	105184	1	Olsenella umbonata DSM 22620(T) 100.00 %	none	Actinobacteria	Atopobiaceae	AGAGTTTGATCCTGGCTCAGGATGAACGCTGGCGGCGCGCCTAACACATGCAAGTCGAACGGTTAAAGCACCTTCGGGTGTGTATAAAGTGGCGAACGGCTGAGTAACACGTGGGCAACCTGCCCCTCGCACCGGGATAGCCTCGGGAAACCGTGGTTAATACCGGATACTCCGGGACCCCCGCATGGGGGTGCCGGGAAAGCCCTGACGGCGAGGGATGGGCCCGCGGCCTGTTAGCTTGTTGGCGGGGTAACGGCCCACCAAGGCGATTATGGGTAGCCGGGTTGAGAGACCGACCGGCCAGATTGGGACTGAGACACGGCCCAGACTCCTACGGGAGGCAGCAGTGGGGAATCTTGCACAATGGGCGAAAGCCTGATGCAGCGACGCCGCGTGCGG…	1452	MN537477	JABAGR000000000	100	0	ARO:3000194	55	30	25	7	Thalhausen, Bavaria, Germany	German Landrace - minipig breed	Bonimal SK Mast 130S; Bonimal, https://www.bonimal.de/fileadmin/downloads/datenblaetter/Bonimal_SK_Mast_130_S_neu.pdf	faeces	APC1311/+	male	6	CA	anaerobic	1-2 days	+ │ NT
87	Parabacteroides distasonis	WCA3-693-APC-2H	106899	2	Parabacteroides distasonis ATCC 8503(T) 99.38%	none	Bacteroidetes	Porphyromonadaceae	TGGCTCAGGATGAACGCTAGCGACAGGCTTAACACATGCAAGTCGAGGGGCAGCACAGGTAGCAATACCGGGTGGCGACCGGCGCACGGGTGAGTAACGCGTATGCAACTTGCCTATCAGAGGGGGATAACCCGGCGAAAGTCGGACTAATACCGCATGAAGCAGGGATCCCGCATGGGAATATTTGCTAAAGATTCATCGCTGATAGATAGGCATGCGTTCCATTAGGCAGTTGGCGGGGTAACGGCCCACCAAACCGACGATGGATAGGGGTTCTGAGAGGAAGGTCCCCCACATTGGTACTGAGACACGGACCAAACTCCTACGGGAGGCAGCAGTGAGGAATATTGGTCAATGGCCGAGAGGCTGAACCAGCCAAGTCGCGTGAGGGATGAAGGT…	1466	MN537523	JABAFE000000000	99.42	0.96	ARO:3000616;ARO:3000191	288	90	106	16	Thalhausen, Bavaria, Germany	German Landrace - minipig breed	Bonimal SK Mast 130S; Bonimal, https://www.bonimal.de/fileadmin/downloads/datenblaetter/Bonimal_SK_Mast_130_S_neu.pdf	faeces	APC1311/+	male	6	CA	anaerobic	1-2 days	+ │ NT
88	Paraclostridium sp.	Med78_4-601-WT-2	107287	2	Paraclostridium benzoelyticum JC272(T) 100.00%	Paraclostridium bifermentas ATCC638(T) 99.86%	Firmicutes	Peptostreptococcaceae	TAGAGTTTGATCCTGGCTCAGGATGAACGCTGGCGGCGTGCCTAACACATGCAAGTCGAGCGATCTCTTCGGAGAGAGCGGCGGACGGGTGAGTAACGCGTGGGTAACCTGCCCTGTACACACGGATAACATACCGAAAGGTATACTAATACGGGATAACATACGAAAGTCGCATGGCTTTTGTATCAAAGCTCCGGCGGTACAGGATGGACCCGCGTCTGATTAGCTAGTTGGTAAGGTAATGGCTTACCAAGGCAACGATCAGTAGCCGACCTGAGAGGGTGATCGGCCACACTGGAACTGAGACACGGTCCAGACTCCTACGGGAGGCAGCAGTGGGGAATATTGCACAATGGGCGAAAGCCTGATGCAGCAACGCCGCGTGAGCGATGAAGGCCT…	1453	MN537531	JABAFD000000000	99.3	0.7	-	104	36	37	9	Thalhausen, Bavaria, Germany	German Landrace - minipig breed	Bonimal SK Mast 130S; Bonimal, https://www.bonimal.de/fileadmin/downloads/datenblaetter/Bonimal_SK_Mast_130_S_neu.pdf	faeces	-	male	12	Medium 78	anaerobic	1-3 days	- │ NT
89	Peptoniphilus porci	35-6-1	104947	2	Peptoniphilus gorbachii WAL 10418(T) 97.11%	none	Firmicutes	Peptoniphilaceae	CTTGCGGTTTGCTCACAGGCTTCGGGTATTACAAGCTCCCATGGTGTGACGGGCGGTGTGTACAAGACCCGGGAACGCATTCACCGCAGCATTCTGATCTGCGATTACTAGCAACTCCATCTTCATGTACTCGAGTTGCAGAGTACAATCCGAACTGAGAGAGGCTTTTTGAGGTTTGCTTAATATCTCTATTTCGCTTCCCTTTGTACCTCCCATTGTAGCACGTGTGTAGCCCAGGACATATAGGGCATGATGATTTGACGTCATCCCCACCTTCCTCCGATTTGTCATCGGCAGTCTCTTTAGAGTCCCCATCCTAAATGCTGGCAACTAAAGATAAGGGTTGCGCTCGTTGCGGGACTTAACCCAACATCTCACGACACGAGCTGACGACAACCA…	1412	MN537472	GCA_001940285.1	99.3	0.7	ARO:3000193	27	18	8	6	Ames, Iowa, USA	mixed breed	Starter 17-25, Kent Feeds, https://kentfeeds.com/product/nexgen-17-25-complete/	colonic mucosa	-	n.a.	3	HM	anaerobic	7 days	- │ NT
90	Peptostreptococcus porci	WCA-SAB-591-4A-A	106284	2	Peptostreptococcus anaerobius ATCC 27337(T) 98.39 %	Peptostreptococcus canis CCUG 57081(T) 98.30%	Firmicutes	Peptostreptococcaceae	TGAGAGTTTGATCCTGGCTCAGGATGAACGCTGGCGGCGTGCCTAACACATGCAAGTCGAGCGCGACTGATTTGATGCTTGCATTAATGAAAGTTGAGCGGCGGACGGGTGAGTAACGCGTGGGTAACCTGCCCTATACACATGGATAACATACTGAAAAGTTTACTAATACATGATAACGTATTTTTTCGGCATCGAAGAATTATCAAAGCGTTAGCGGTATAGGATGGACCCGCGTCTGATTAGCTAGTTGGTGAGATAACTGCCCACCAAGGCGACGATCAGTAGCCGACCTGAGAGGGTGATCGGCCACATTGGAACTGAGACACGGTCCAAACTCCTACGGGAGGCAGCAGTGGGGAATATTGCACAATGGGCGAAAGCCTGATGCAGCAACGC…	1483	MN537513	VUNE00000000	100	0	ARO:3000186	54	28	27	9	Thalhausen, Bavaria, Germany	German Landrace - minipig breed	Bonimal SK Mast 130S; Bonimal, https://www.bonimal.de/fileadmin/downloads/datenblaetter/Bonimal_SK_Mast_130_S_neu.pdf	faeces	-	male	7	SAB broth then WCA	anaerobic	1-3 days	- │ NT	Best growth medium is WCA
91	Porcincola intestinalis	Oil-RF-744-WCA-WT-11	106895	1	Blautia producta ATCC 27340(T) 89.95%	Blautia faecicola KGMB01111(T) 90.07%	Firmicutes	Lachnospiraceae	TTTGATCCTGGCTCAGGATGAACGCTGGCGGCGTGCTTAACACATGCAAGTCGAACGAGGTACAAGGACGGAAGTTTTCGGACGGAAGACCTTGTACTGAGTGGCGGACGGGTGAGTAACGCGTGGGAAACCTGCCCTGTTCCGGGGGATACCAGTTGGAAACGACTGTTAATACCGCATAAGCGCACAGCACCGCATGGTGCAGTGTGAAAAACTCCGGTGGAACAGGATGGTCCCGCGTCTGATTAGGCAGTTGGCAGGGTAACGGCCTACCAAACCGACGATCAGTAGCCGGCCTGAGAGGGTGAACGGCCACATTGGGACTGAGACACGGCCCAAACTCCTACGGGAGGCAGCAGTGGGGAATATTGCACAATGGGGGAAACCCTGATGCAGCGA…	1438	MN537519	VULZ00000000	98.1	0.63	-	97	44	29	7	Aachen, NRW, Germany	Aachener Minipig	V4173 - 000; Ssniff Spezialdiäten GmbH, http://www.ssniff.de/documents/02-3%20%20DE%20Minipig%20&%20Pig.pdf	faeces	-	female	4	Oil-RF-PBS broth then WCA	anaerobic	7 days	+ │ NT	Best growth medium is GAM-mod; Express lipases (Rhodamine B agar assay)
92	Prevotella copri	LKV-178-WT-2C	108494	1	Prevotella copri CB7(T) 98.68%	none	Bacteroidetes	Prevotellaceae	CCTGGCTCAGGATGAACGCTAGCTACAGGCTTAACACATGCAAGTCGAGGGGAAACGATAGAGAAAGCTTGCTTTTTCTAGGCGTCGACCGGCGCACGGGTGAGTAACGCGTATCCAACCTGCCCACCACTTGGGGATAACCTTGCGAAAGTAAGACTAATACCCAATGACGTCTCTAGAAGACATCTGAAAGGGATTAAAGATTTATCGGTGATGGATGGGGATGCGTCTGATTAGCTTGTTGGCGGGGTAACGGCCCACCAAGGCAACGATCAGTAGGGGTTCTGAGAGGAAGGTCCCCCACATTGGAACTGAGACACGGTCCAAACTCCTACGGGAGGCAGCAGTGAGGAATATTGGTCAATGGGCGAGAGCCTGAACCAGCCAAGTAGCGTGCAG…	1465	MN537545	VUNF00000000	98.31	3.49	ARO:3003097	156	72	65	16	Thalhausen, Bavaria, Germany	German Landrace	Bonimal SK Mast 130S; Bonimal, https://www.bonimal.de/fileadmin/downloads/datenblaetter/Bonimal_SK_Mast_130_S_neu.pdf	faeces	-	female	3	LKV	anaerobic	1-2 days	- │ NT	Faster growth rate (turbidity) in broth with 6% CO2
93	Pseudoramibacter porci	RF-744-FAT-4	106894	2	Pseudoramibacter alactolyticus ATCC 23263(T) 94.33 %	none	Firmicutes	Eubacteriaceae	TCCTGGCTCAGGACGAACGCTGGCGGTATGCTTAACACATGCAAGTCGAACGAGAAGCTGTCTAATGAACCTTCGGGCGATTTAGAGAGTGGATAGTGGCGAACGGGTGAGTAACGCGTGGGCAACCTGCCTTTCGGAGCGGAATAGCCTCGGGAAACCGGGAGTAAAGCCGCATAACATTGTATTTTCGCATGAAGATACAATCAAAACTCCGGTGCCGAAAGATGGGCCCGCGTCCTATTAGCTAGTTGGTGAGGCAACGGCTCACCAAGGCGACGATAGGTAGCCGGTCTGAGAGGGCGAACGGCCACACTGGAACTGAGACACGGTCCAGACTCCTACGGGAGGCAGCAGTGGGGAATATTGCGCAATGGGGGCAACCCTGACGCAGCAATACCG…	1473	MN537518	VUMO00000000	98.47	0.7	ARO:3000194	47	25	25	10	Aachen, NRW, Germany	Aachener Minipig	V4173 - 000; Ssniff Spezialdiäten GmbH, http://www.ssniff.de/documents/02-3%20%20DE%20Minipig%20&%20Pig.pdf	faeces	-	female	4	RF-PBS broth then FAT	anaerobic	7 days	- │ NT	Best growth medium is BHI
94	Psychrobacillus sp.	BL-248-WT-3	106035	1	Psychrobacillus psychrodurans (AJ277984) 98.98%	Psychrobacillus lasiicapitis 98.85 %	Firmicutes	Bacillaceae	GAGTTTGATCCTGGCTCAGGACGAACGCTGGCGGCGTGCCTAATACATGCAAGTCGAGCGGATGATGAAGAAGCTTGCTTCTTCTGATTTAGCGGCGGACGGGTGAGTAACACGTGGGCAACCTGCCCTGTAGATTGGGATAACTCCGGGAAACCGGGGCTAATACCGAATAATCCATTACCTCACATGAGGAAATGTTAAAAGACGGTTTCGGCTGTCACTACAGGATGGGCCCGCGGCGCATTAGCTAGTTGGTGAGGTAACGGCTCACCAAGGCGACGATGCGTAGCCGACCTGAGAGGGTGATCGGCCACACTGGGACTGAGACACGGCCCAGACTCCTACGGGAGGCAGCAGTAGGGAATCTTCCACAATGGACGAAAGTCTGATGGAGCAACG…	1506	MN537504	JABAFC000000000	99.34	0.22	ARO:3000179	84	27	25	5	Thalhausen, Bavaria, Germany	German Landrace	Bonimal SK Mast 130S; Bonimal, https://www.bonimal.de/fileadmin/downloads/datenblaetter/Bonimal_SK_Mast_130_S_neu.pdf	faeces	-	male	10	Blood agar	aerobic	2-3 days	- │ NT
95	Pyramidobacter porci	SM-530-WT-4B	105193	2	Pyramidobacter piscolens W5455(T) 95.57 %	none	Synergistetes	Synergistaceae	GTTTGATCCTGGCTCAGGACGAACGCTGGCGGCGTGCTTAACACATGCAAGTTGAGCGGAGATGGATTGAGAGACTTCGGTTGATTGGTACATTTCAGCAGCGGACGGGTGAGTAAAGCACAAGGACTTGTCCGAAAGAGGGGGCCACCTGCGGGAAACCGGAGCTAATACCCCATAAGCCGGAAGGTGAAAGGCAGAGATGCGCTTTTGGAGAGACTTGTGTCCTATCAGGCAGTTGGTGAGGTAACGGCTCACCAAACCGAAGACGGGTAGCCGGACTGAGAGGTCGACCGGCCACATTGGAACTGAGAGACGGTCCAGACTCCTACGGGAGGCAGCAGTGGGGAATATTGGGCAATGGGCGGAAGCCTGACCCAGCGACGCCGCGTGAGGGAAGAC…	1481	MN537479	VUNH00000000	100	0	-	39	22	22	11	Thalhausen, Bavaria, Germany	German Landrace - minipig breed	Bonimal SK Mast 130S; Bonimal, https://www.bonimal.de/fileadmin/downloads/datenblaetter/Bonimal_SK_Mast_130_S_neu.pdf	faeces	-	female	7	SM	anaerobic	2-3 days	- │ NT	Best growth medium is BHI
96	Rhodococcus sp.	BL-253-APC-6A1W	106145	1	Rhodococcus coprophilus NBRC 100603(T) 99.72%	>98% R. phenolicus, R. zopfii	Actinobacteria	Nocardiaceae	CTGGCTCAGGACGAACGCTGGCGGCGTGCTTAACACATGCAAGTCGAACGATGATGCCCAGCTTGCTGGGCGGATTAGTGGCGAACGGGTGAGTAACACGTGGGTGATCTGCCCTGCACTTCGGGATAAGCCTGGGAAACTGGGTCTAATACCGGATATGACCACAGGATGCATGTTTTGTGGTGGAAAGGTTTACTGGTGCAGGATGAGCCCGCGGCCTATCAGCTTGTTGGTGGGGTAATGGCCTACCAAGGCGACGACGGGTAGCCGGCCTGAGAGGGCGACCGGCCACACTGGGACTGAGACACGGCCCAGACTCCTACGGGAGGCAGCAGTGGGGAATATTGCACAATGGGCGAAAGCCTGATGCAGCGACGCCGCGTGAGGGATGACGGCCTT…	1465	MN537506	JABAFB000000000	98.68	0.13	ARO:3000816;ARO:3000501;ARO:3000245	128	46	57	17	Thalhausen, Bavaria, Germany	German Landrace	Bonimal SK Mast 130S; Bonimal, https://www.bonimal.de/fileadmin/downloads/datenblaetter/Bonimal_SK_Mast_130_S_neu.pdf	faeces	APC1311/+	male	10	Blood agar	aerobic	2-3 days	- │ NT
97	Rhodococcus sp.	WB03_BHI01	105337	1	Rhodococcus coprophilus NBRC 100603(T) 99.71%	none	Actinobacteria	Nocardiaceae	AGAGTTTGATCCTGGCTCAGGACGAACGCTGGCGGCGTGCTTAACACATGCAAGTCGAACGATGATGCCCAGCTTGCTGGGCGGATTAGTGGCGAACGGGTGAGTAACACGTGGGTGATCTGCCCTGCACTTCGGGATAAGCCTGGGAAACTGGGTCTAATACCGGATATGACCACAGGATGCATGTTTTGTGGTGGAAAGGTTTACTGGTGCAGGATGAGCCCGCGGCCTATCAGCTTGTTGGTGGGGTAATGGCCTACCAAGGCGACGACGGGTAGCCGGCCTGAGAGGGCGACCGGCCACACTGGGACTGAGACACGGCCCAGACTCCTACGGGAGGCAGCAGTGGGGAATATTGCACAATGGGCGAAAGCCTGATGCAGCGACGCCGCGTGAGGG…	1418	MN537491	JABAGQ000000000	98.68	0.13	ARO:3000245;ARO:3000816;ARO:3000501	132	47	62	18	Moserville, Ontario, Canada	farmed 'wild' boar	natural foraging	faeces	-	n.a.	unknown (adult)	BHI	aerobic	2-3 days	- │ NT
98	Roseburia porci	MUC/MUC-530-WT-4D	107448	1	Roseburia faecis M72/1(T) 95.82%	none	Firmicutes	Lachnospiraceae	AGTTTGATCCTGGCTCAGGATGAACGCTGGCGGCGTGCTTAACACATGCAAGTCGAACGAAGCACTTTACTTGATCTCTTCGGAGTGATTGTTCTGTGACTGAGTGGCGGACGGGTGAGTAACGCGTGGGTAACCTGCCTTGTACAGGGGGATAACAGTTGGAAACGACTGCTAATACCGCATAAGCGCACAGGACCGCATGGTCCTGGTGTGAAAAACTCTGGTGGTATAAGATGGACCCGCGTCTGATTAGCTTGTTGGTGGGGTAACGGCCTACCAAGGCGACGATCAGTAGCCGACCTGAGAGGGTGACCGGCCACATTGGGACTGAGACACGGCCCAAACTCCTACGGGAGGCAGCAGTGGGGAATATTGCACAATGGGCGAAAGCCTGATGCA…	1432	MN537536	VUNI00000000	99.03	0.97	ARO:3000190;ARO:3000567	120	46	43	8	Thalhausen, Bavaria, Germany	German Landrace - minipig breed	Bonimal SK Mast 130S; Bonimal, https://www.bonimal.de/fileadmin/downloads/datenblaetter/Bonimal_SK_Mast_130_S_neu.pdf	faeces	-	female	9	MUC	anaerobic	1-2 days	- │ NT	Best growth media are BHI and WCA
99	Ruthenibacterium lactatiformans	WCA3-601-WT-6J	105274	1	Ruthenibacterium lactatiformansDSM 15176(T) 99.93%	none	Firmicutes	Ruminococcaceae	AGAGTTTGATCCTGGCTCAGGACGAACGCTGGCGGCGCGCCTAACACATGCAAGTCGAACGGAGCTGTTTTCTCTGAAGTTTTCGGATGGAAGAGAGTTCAGCTTAGTGGCGAACGGGTGAGTAACACGTGAGCAACCTGCCTTTCAGTGGGGGACAACATTTGGAAACGAATGCTAATACCGCATAAGACCACAGTGTCGCATGGCACAGGGGTCAAAGGATTTATCCGCTGAAAGATGGGCTCGCGTCCGATTAGCTAGATGGTGAGGTAACGGCCCACCATGGCGACGATCGGTAGCCGGACTGAGAGGTTGAACGGCCACATTGGGACTGAGACACGGCCCAGACTCCTACGGGAGGCAGCAGTGGGGAATATTGCACAATGGGGGAAACCCTGA…	1483	MN537483	VUNJ00000000	97.96	0	-	148	67	32	8	Thalhausen, Bavaria, Germany	German Landrace - minipig breed	Bonimal SK Mast 130S; Bonimal, https://www.bonimal.de/fileadmin/downloads/datenblaetter/Bonimal_SK_Mast_130_S_neu.pdf	faeces	-	male	6	CA	anaerobic	3-4 days	- │ NT	Best growth medium is GAM-mod
100	Schaalia hyovaginalis	BSM-389-WT-23D	106277	2	Schaalia hyovaginalis NCFB 2983(T) 99.04%	none	Actinobacteria	Actinomycetaceae	TCGGAGAGTTTGATCCTGGCTCAGGACGAACGCTGGCGGCGTGCTTAACACATGCAAGTCGAACGCACGGCCTTGGGGTTTTCCTTGGGGTTGGTGAGTGGCGAACGGGTGAGTAACACGTGAGTAACCTGCCCCCTTCTTTGGGATAACGGTCGGAAACGGCTGCTAATACTGGATATTCACACATTGTCGCATGGTGGTGTGTGGAAAGCTTTTGTGGTGGGGGATGGGCTCGCGGCCTATCAGCTTGTTGGTGGGGTGATGGCTTACCAAGGCTTTGACGGGTAACCGGCCTGAGAGGGTGACCGGTCACATTGGGACTGAGATACGGCCCAGACTCCTACGGGAGGCAGCAGTGGGGAATTTTGCACAATGGACGCAAGTCTGATGCAGCGACGC…	1536	MN537508	VUNK00000000	100	0.95	ARO:3000194	102	46	31	9	Thalhausen, Bavaria, Germany	German Landrace	Bonimal SK Mast 130S; Bonimal, https://www.bonimal.de/fileadmin/downloads/datenblaetter/Bonimal_SK_Mast_130_S_neu.pdf	faeces	-	male	2	BSM	anaerobic	2-3 days	- │ NT	Faster growth rate (turbidity) in broth with 6% CO2
101	Scrofimicrobium canadense	WB03_NA08	105338	2	Schaalia hyovaginalis NCFB 2983(T) 91.77%	none	Actinobacteria	Actinomycetaceae	AGAGTTTGATCCTGGCTCAGGACGAACGCTGGCGGCGTGCTTAACACATGCAAGTCGAACGGACCGCTACCGCTTGCGGTGGTTGGTTAGTGGCGAACGGGTGAGTAACACGTGAGTAATCTGCCCCAGACTTTGGGATAAGCACTCGAAGGGGTGTGTAATACTGGTTATTCTGCATGGGTCGCATGGTCTGTGTGGGAAAGGATTTTTCTGGTTTGGGATGGGCTCGCGGCTTATCAGCTTGTTGGTGGGGTAATGGCTTACCAAGGCTTTGACGGGTAGCCGGCCTGAGAGGGTGACCGGTCACATTGGGACTGAGATACGGCCCAGACTCCTACGGGAGGCAGCAGTGGGGAATATTGCACAATGGGCGAAAGCCTGATGCAGCGACGCCGCGTG…	1444	MN537492	VULO00000000	99.53	1.66	ARO:3000250	89	46	27	8	Moserville, Ontario, Canada	farmed 'wild' boar	natural foraging	faeces	-	n.a.	unknown (adult)	Nutrient Agar	aerobic	3-4 days	- │ NT
102	Selenomonas bovis	PG-130-P53-12	100960	1	Selenomonas bovis WG(T) 99.66%	none	Firmicutes	Selenomonadaceae	AGAGTTTGATCCTGGCTCAGGACGAACGCTGGCGGCGTGCTTAACACATGCAAGTCGAACGAGACGATTTAGAAGCTTGCTTTTATTGAGTCGAGTGGCAAACGGGTGAGTAACGCGTAGACAACCTGCCGCAAAGATGGGGACAACAGTCCGAAAGGACTGCTAATACCGAATGTTGTATCTCCTCCGCATGGAAGAGATATTAAAGATGGCCTCTACTTGTAAGCTATCGCTTTGCGATGGGTCTGCGTCTGATTAGCTAGTTGGTGGGGCAACGGCCTACCAAGGCGACGATCAGTAGCCGGTCTGAGAGGATGAACGGCCACATTGGAACTGAGACACGGTCCAGACTCCTACGGGAGGCAGCAGTGGGGAATCTTCCGCAATGGGCGAAAGCCT…	1516	MN537447	JABAFA000000000	99.53	0.55	ARO:3000194	79	44	32	14	Thalhausen, Bavaria, Germany	German Landrace	Bonimal SK Mast 130S; Bonimal, https://www.bonimal.de/fileadmin/downloads/datenblaetter/Bonimal_SK_Mast_130_S_neu.pdf	faeces	P53R167H/+	female	3	PG	anaerobic	1-2 days	-|+	Faster growth rate (turbidity) in broth with 6% CO2
103	Selenomonas montiformis	WCA-380-WT-3B3	106892	1	Selenomonas bovis WG(T) 95.95%	none	Firmicutes	Selenomonadaceae	GAACGCTGGCGGCGTGCTTAACACATGCAAGTCGAACGAGGTGATTTGGAAGCTTGCTTTTAAAGAGCCGAGTGGCAAACGGGTGAGTAACGCGTAGACAACCTGCCGCAAAGATGGGGACAACAGTCCGAAAGGACTGCTAATACCGAATGTTGTGTCTTTTCCGCATGGAAGGGACATTAAAGATGGCCTCTACTTGTAAGCTATCGCTTTGCGATGGGTCTGCGTCTGATTAGCTAGTTGGCGGGGTAAGAGCCCACCAAGGCGACGATCAGTAGCCGGTCTGAGAGGATGAACGGCCACATTGGAACTGAGACACGGTCCAGACTCCTACGGGAGGCAGCAGTGGGGAATCTTCCGCAATGGGCGAAAGCCTGACGGAGCAACGCCGCGTGAGTG…	1491	MN537516	VUNL00000000	100	0.19	ARO:3000194	119	47	49	14	Thalhausen, Bavaria, Germany	German Landrace	Bonimal SK Mast 130S; Bonimal, https://www.bonimal.de/fileadmin/downloads/datenblaetter/Bonimal_SK_Mast_130_S_neu.pdf	faeces	-	male	4	WCA	anaerobic	1-2 days	- │ NT	motility observed under light microscopy
104	Sharpea porci	CA-Schmier-601-WT-3	108165	1	Sharpea azabuensis JCM 14210(T) 98.42 %	none	Firmicutes	Erysipelotrichaceae	AGAGTTTGATCCTGGCTCAGGATGAACGCTGGCGGCGTGCCTAATACATGCAAGTCGGACGGAGCGCTTCGGCGCTCAGTGGCGAACGGGTGAGTAGCACATGGGCAACCTGCCCTTCAGAGGGGGACAACAGCTGGAAACGGCTGCTAAGACCGCATAGGCAGGGAGGGGACATCCCCTTCCTGTTAAACGTCCATACAGGGACGGCTGAAGGATGGGCCTGTGGCGCATTAGCTAGTTGGCGGGGCAACGGCCCACCAAGGCGACGATGCGTAGCCGGCCTGAGAGGGCGGACGGCCACACTGGGACTGAGACACGGCCCAGACTCCTACGGGAGGCAGCAGTAGGGAATTTTCGGCAATGGGGGAAACCCTGACCGAGCAACGCCGCGTGAACGAC…	1493	MN537541	VUNM00000000	99.06	0.94	ARO:3000194	76	35	24	8	Thalhausen, Bavaria, Germany	German Landrace - minipig breed	Bonimal SK Mast 130S; Bonimal, https://www.bonimal.de/fileadmin/downloads/datenblaetter/Bonimal_SK_Mast_130_S_neu.pdf	faeces	-	male	12	CA	anaerobic	3-4 days	- │ NT	Faster growth rate (turbidity) in broth with 6% CO2
105	Sodaliphilus pleomorphus	Oil-RF-744-WCA-WT-10	108610	1	Muribaculum intestinale YL27(T) 86.44%	none	Bacteroidetes	Muribaculaceae	GAGTTTGATCCTGGCTCAGGATGAACGCTAGCGACAGGCTTAACACATGCAAGTCGAGGGGCAGCGGGCGAGTGGCAACACTTGCTGTCGGCGACCGGCGCACTGGTGAGTAACACGTATGCAACCTGCCCCCTTCTGGGAGATAACCCATAGAAATGTGGCCTAATATCCCATAGTCGGCCCAGCCGCATGGCCGGGCCGGGAAAGGTGAGCCGGAAGGGGATGGGCATGCGGCGCATTAGCTAGTTGGCGGGGCAGAGGCCCACCAAGGCGACGATGCGTAGGGGTTCTGAGAGGAAGGTCCCCCACATTGGTACTGAGACACGGACCAAACTCCTACGGGAGGCAGCAGTGAGGAATATTGGTCAATGGGCGAGAGCCTGAACCAGCCAAGTCGCG…	1459	MN537547	CP045696	97.17	1.13	ARO:3000191	117	55	54	15	Aachen, NRW, Germany	Aachener Minipig	V4173 - 000; Ssniff Spezialdiäten GmbH, http://www.ssniff.de/documents/02-3%20%20DE%20Minipig%20&%20Pig.pdf	faeces	-	female	4	Oil-RF-PBS broth then WCA	anaerobic	7-30 days	- │ NT	Growth only on agar medium (WCA + 5% sheep blood); growth is enhanced when re-streaked next to Tissierella pigra DMS 105185; weak hemolytic activity observed
106	Staphylococcus cohnii*	McC-251-APC-3A2	107449	1	Staphylococcus cohnii subsp. cohnii (D83361) 99.93 %	>99% S. cohnii subsp. urealyticus, S. arlettae, S. nepalensis, S. equorum	Firmicutes	Staphylococcaceae	GAGTTTGATCCTGGCTCAGGATGAACGCTGGCGGCGTGCCTAATACATGCAAGTCGAGCGAACAGATAAGGAGCTTGCTCCTTTGACGTTAGCGGCGGACGGGTGAGTAACACGTGGGTAACCTACCTATAAGACTGGAATAACTCCGGGAAACCGGGGCTAATGCCGGATAACATTTAGAACCGCATGGTTCTAAAGTGAAAGATGGTTTTGCTATCACTTATAGATGGACCCGCGCCGTATTAGCTAGTTGGTAAGGTAACGGCTTACCAAGGCAACGATACGTAGCCGACCTGAGAGGGTGATCGGCCACACTGGAACTGAGACACGGTCCAGACTCCTACGGGAGGCAGCAGTAGGGAATCTTCCGCAATGGGCGAAAGCCTGACGGAGCAACGC…	1502	MN537537	VUNO00000000	99.45	0.14	ARO:3000319;ARO:3004663;ARO:3000815;ARO:3000838;ARO:3000178;ARO:3000251	70	28	26	8	Thalhausen, Bavaria, Germany	German Landrace	Bonimal SK Mast 130S; Bonimal, https://www.bonimal.de/fileadmin/downloads/datenblaetter/Bonimal_SK_Mast_130_S_neu.pdf	faeces	APC1311/+	male	10	McConkey	aerobic	1-2 days	(+) │ NT	Best growth medium is WCA
107	Staphylococcus epidermidis*	McC-251-APC-2A	106280	2	Staphylococcus epidermidis NCTC11047(T) 99.79 %	>99% S. caprae, S. saccharolyticus, S. capitis	Firmicutes	Staphylococcaceae	CTCAGGATGAACGCTGGCGGCGTGCCTAATACATGCAAGTCGAGCGAACAGACGAGGAGCTTGCTCCTCTGACGTTAGCGGCGGACGGGTGAGTAACACGTGGATAACCTACCTATAAGACTGGGATAACTTCGGGAAACCGGAGCTAATACCGGATAATATATTGAACCGCATGGTTCAATAGTGAAAGACGGTTTTGCTGTCACTTATAGATGGATCCGCGCCGCATTAGCTAGTTGGTAAGGTAACGGCTTACCAAGGCAACGATGCGTAGCCGACCTGAGAGGGTGATCGGCCACACTGGAACTGAGACACGGTCCAGACTCCTACGGGAGGCAGCAGTAGGGAATCTTCCGCAATGGGCGAAAGCCTGACGGAGCAACGCCGCGTGAGTGATGA…	1443	MN537511	JABAEY000000000	99.81	0	ARO:3000838;ARO:3002865;ARO:3000391;ARO:3000815	54	24	23	8	Thalhausen, Bavaria, Germany	German Landrace	Bonimal SK Mast 130S; Bonimal, https://www.bonimal.de/fileadmin/downloads/datenblaetter/Bonimal_SK_Mast_130_S_neu.pdf	faeces	APC1311/+	male	10	McConkey	aerobic	1-2 days	(+) │ NT	Best growth medium is WCA
108	Staphylococcus hominis*	MRS-249-WT-4B	104142	2	Staphylococcus hominis subsp. hominis (X66101) 99.86%	>99% S. hominis subsp. novobiosepticus, S. jettensis, S. petrasii, S. haemolyticus	Firmicutes	Staphylococcaceae	GAGTTTGATCCTGGCTCAGGATGAACGCTGGCGGCGTGCCTAATACATGCAAGTCGAGCGAACAGACGAGGAGCTTGCTCCTTTGACGTTAGCGGCGGACGGGTGAGTAACACGTAGGTAACCTACCTATAAGACTGGGATAACTTCGGGAAACCGGAGCTAATACCGGATAATATTTCGAACCGCATGGTTCGATAGTGAAAGATGGCTTTGCTATCACTTATAGATGGACCTGCGCCGTATTAGCTAGTTGGTAAGGTAACGGCTTACCAAGGCAACGATACGTAGCCGACCTGAGAGGGTGATCGGCCACACTGGAACTGAGACACGGTCCAGACTCCTACGGGAGGCAGCAGTAGGGAATCTTCCGCAATGGGCGAAAGCCTGACGGAGCAACGC…	1458	MN537464	JABAEZ000000000	99.45	0	ARO:3000815;ARO:3000838	51	20	19	7	Thalhausen, Bavaria, Germany	German Landrace	Bonimal SK Mast 130S; Bonimal, https://www.bonimal.de/fileadmin/downloads/datenblaetter/Bonimal_SK_Mast_130_S_neu.pdf	faeces	-	male	10	MRS	aerobic	1-2 days	- │ NT	Best growth medium is WCA
109	Stecheria intestinalis	Oil-RF-744-GAM-WT-6	109718	2	Solobacterium moorei JCM 10645(T) 90.39%	none	Firmicutes	Erysipelotrichaceae	AGAGTTTGATCCTGGCTCAGGATAAACGCTGGCGGCGTGCCTAATACATGCAAGTCGAACGAGGGAAGGCAAGCTTGCTTGCCGGAACGAGTGGCGAACGGGTGAGTAATACATAAGCAACCTGCCTGTAAGGACCGGGATAATGCCTGGAAACGGGTACTAAAACCGGATAGGCATAGATGGGGCATCCCATTTATGTTAAAGGTGAGAGACACAAACAGATGGGCTTATGGCGCATTAGCCAGTTGGTGAGGTAACGGCCCACCAAAGCGATGATGCGTAGCCGGCCTGAGAGGGTGAACGGCCACATTGGGACTGAGACACGGCCCAGACTCCTACGGGAGGCAGCAGTAGGGAATTTTCGGCAATGGGGGGAACCCTGACCGAGCAACGCCGCGT…	1487	MN537555	VUMN00000000	100	0.6	-	92	37	46	10	Aachen, NRW, Germany	Aachener Minipig	V4173 - 000; Ssniff Spezialdiäten GmbH, http://www.ssniff.de/documents/02-3%20%20DE%20Minipig%20&%20Pig.pdf	faeces	-	female	4	Oil-RF-PBS broth then GAM mod.	anaerobic	1-2 days	+ │ NT	Best growth medium is GAM-mod
110	Streptococcus alactolyticus	BL-178-WT-3A	100950	1	Streptococcus alactolyticus ATCC 43077(T) 100.00%	none	Firmicutes	Streptococcaceae	AGAGTTTGATCCTGGCTCAGGACGAACGCTGGCGGCGTGCCTAATACATGCAAGTAGAACGCTGAAGAAAGGAGCTTGCTTCTTTTGGATGAGTTGCGAACGGGTGAGTAACGCGTAGGTAACCTGCCTTGTAGCGGGGGATAACTATTGGAAACGATAGCTAATACCGCATAACAGCTTTTGACACATGTTAGAAGCTTGAAAGATGCAATTGCATCACTACGAGATGGACCTGCGTTGTATTAGCTAGTAGGTAGGGTAACGGCCTACCTAGGCGACGATACATAGCCGACCTGAGAGGGTGATCGGCCACACTGGGACTGAGACACGGCCCAGACTCCTACGGGAGGCAGCAGTAGGGAATCTTCGGCAATGGGGGCAACCCTGACCGAGCAACGC…	1500	MN537444	VUNP00000000	100	1.97	ARO:3003206;ARO:3002626	73	32	39	12	Thalhausen, Bavaria, Germany	German Landrace	Bonimal SK Mast 130S; Bonimal, https://www.bonimal.de/fileadmin/downloads/datenblaetter/Bonimal_SK_Mast_130_S_neu.pdf	faeces	-	female	2	Blood agar	anaerobic	3-4 days	-|+
111	Streptococcus sp.	WB01_FAA12	105354	2	Streptococcus oralis subsp. dentisani CECT 7747(T) 99.37%	Streptococcus pseudopneumoniae99.09%	Firmicutes	Streptococcaceae	AGAGTTTGATCCTGGCTCAGGACGAACGCTGGCGGCGTGCCTAATACATGCAAGTAGAACGCTGAAGAGAGGAGCTTGCTCTTCTTGGATGAGTTGCGAACGGGTGAGTAACGCGTAGGTAACCTGCCTGGTAGCGGGGGATAACTATTGGAAACGATAGCTAATACCGCATAACAACAGTTGTTGCATGACAGCTGTTTAAAAGGTGCAATTGCACCACTACCAGATGGACCTGCGTTGTATTAGCTAGTTGGTGGGGTAACGGCTCACCAAGGCGACGATACATAGCCGACCTGAGAGGGTGATCGGCCACACTGGGACTGAGACACGGCCCAGACTCCTACGGGAGGCAGCAGTAGGGAATCTTCGGCAATGGACGGAAGTCTGACCGAGCAACGC…	1443	MN537493	JABAEX000000000	100	0.56	ARO:3000025;ARO:3000822;ARO:3000024;ARO:3001301	70	44	25	11	Moserville, Ontario, Canada	farmed 'wild' boar	natural foraging	faeces	-	n.a.	unknown (adult)	FAA (II)	aerobic	2-3 days	- │ NT
112	Suipraeoptans intestinalis	68-1-5	104945	1	Ruminococcus lactarisATCC 29176(T) 92.67%	none	Firmicutes	Lachnospiraceae	ACTCCCATGGTGTGACGGGCGGTGTGTACAAGACCCGGGAACGTATTCACCGCAACATTCTGATTTGCGATTACTAGCGATTCCAGCTTCATGTAGTCGAGTTGCAGACTACAATCCGAACTGAGACGTTATTTTTGAGATTTGCTCACATTCACATGCTTGCTTCCCTTTGTTTACGCCATTGTAGCACGTGTGTAGCCCTGATCATAAGGGGCATGATGATTTGACGTCATCCCCACCTTCCTCCAGGTTCTCCCTGGCAGTCTCTCTAGAGTGCCCAGCTCTACCTGCTGGCTACTAAAGATAGGGGTTGCGCTCGTTGCGGGACTTAACCCAACATCTCACGACACGAGCTGACGACAACCATGCACCACCTGTCTCCAATGCTCCGTAGAGAAC…	1380	MN537470	VULY00000000	94.74	6.18	ARO:3003112;ARO:3000194	54	27	33	10	Ames, Iowa, USA	mixed breed	Starter 17-25, Kent Feeds, https://kentfeeds.com/product/nexgen-17-25-complete/	ileal content	-	n.a.	3	HM	anaerobic	3-5 days	- │ NT	Best growth medium is BHI
113	Tissierella pigra	WCA3-693-APC-4α	105185	2	Tissierella praeacuta ATCC 25539(T) 97.80 %	none	Firmicutes	Tissierellaceae	AGAGTTTGATCCTGGCTCAGGACGAACGCTGGCGGCGTGCCTAACACATGCAAGTCGAGCGAAGTTTTCAAAGCAGATTTCTTCGGAATGAAACTTTGATTATCTTAGCGGCGGACGGGTGAGTAACGCGTGAGAAACCTGCCTTTCACAAAGGGATAGCCTCGGGAAACTGGGATTAATACCTTATGACACTTAAGAGTCGCATGACTTTTAAGTCAAAGCGTAAAGCGGTGAAAGATGGTCTCGCGTCCCATTAGTTAGTTGGTGAGGTAATGGCTCACCAAGACCGCGATGGGTAGCCGGCCTGAGAGGGTGAACGGCCACACTGGAACTGAGACACGGTCCAGACTCCTACGGGAGGCAGCAGTGGGGAATATTGCACAATGGAGGAAACTCTGA…	1474	MN537478	VUNQ00000000	98.6	2.1	-	69	25	26	7	Thalhausen, Bavaria, Germany	German Landrace - minipig breed	Bonimal SK Mast 130S; Bonimal, https://www.bonimal.de/fileadmin/downloads/datenblaetter/Bonimal_SK_Mast_130_S_neu.pdf	faeces	APC1311/+	male	6	WCA	anaerobic	1-3 days	- │ NT	Best growth medium is BHI
114	Velocimicrobium porci	WCA-693-APC-MOT-I	107250	2	Acetivibrio ethanolgignens DSM 3005(T) 94.19%	none	Firmicutes	Lachnospiraceae	GAGTTTGATCCTGGCTCAGGATGAACGCTGGCGGCGTGCTTAACACATGCAAGTCGAACGAAGACTATTGAACGGATTGGAGAGCTTGCTCGAAGAGAAGATTGATAGGACTGAGTGGCGGACGGGTGAGTAACGCGTGGGTAACCTGCCTCATACAGGGGGATAACAGTTAGAAATGACTGCTAATACCGCATAAGCGCACAGGACCGCATGGTCTGGGGCGAAAAACTCCGGTGGTATGAGATGGACCCGCGTCTGATTAGCTAGTTGGTAAGGTAACGGCTTACCAAGGCGACGATCAGTAGCCGGCTTGAGAGAGTGAACGGCCACATTGGGACTGAGACACGGCCCAAACTCCTACGGGAGGCAGCAGTGGGGAATATTGCACAATGGGGGAAA…	1484	MN537529	VUMT00000000	98.66	0.22	ARO:3000190	101	41	34	8	Thalhausen, Bavaria, Germany	German Landrace - minipig breed	Bonimal SK Mast 130S; Bonimal, https://www.bonimal.de/fileadmin/downloads/datenblaetter/Bonimal_SK_Mast_130_S_neu.pdf	faeces	APC1311/+	male	6	WCA	anaerobic	1-3 days	- │ NT	Best growth medium is GAM-mod; motility observed under light microscopy and swarming growth on solid media
115	Victivallis lenta	BBE-744-WT-12	107290	1	Victivallis vadensis ATCC BAA-548(T) 95.10%	none	Lentisphaerae	Victivallaceae	TAGAGTTTGATCCTGGCTCAGAACGAACGCTGGCGGCATGGATTAGGCATGCAAGTTGAACGAACCACTTCGGTGGAGAGTAGCGGAAGGGTGAGGAACGCGTGAGTAATCTGCCCCCTAGTTGGGAATAACAGTTGGAAACGACTGCTAATACCGAATGTGGCTTCAATCCTGCATGGGATGGAGGCTAAAGATTTATCGCTAGGGGATGAGCTCGCGTCCCATTAGGTAGTTGGTGAGGTAACGGCCCACCAAGCCGACGATGGGTAGCTGGTCTGAGAGGATGGTCAGCCACACTGGGACTGAGACACTGCCCAGACTCCTACGGGAGGCTGCAGTCGAGAATCTTGGGCAATGCGCGAAAGCGTGACCCAGCAATGCCGCGTGTGTGATGAAGGC…	1471	MN537533	VUNS00000000	94.59	3.15	ARO:3000194	421	81	72	11	Aachen, NRW, Germany	Aachener Minipig	V4173 - 000; Ssniff Spezialdiäten GmbH, http://www.ssniff.de/documents/02-3%20%20DE%20Minipig%20&%20Pig.pdf	faeces	-	female	4	BBE	anaerobic	1-2 days	- │ NT	Best growth medium is GAM-mod
116	Victivallis vadensis	COR2-253-APC-1A	107450	1	Victivallis vadensis ATCC BAA-548(T) 99.72%	none	Lentisphaerae	Victivallaceae	GAGTTTGATCCTGGCTCAGAACGAACGCTGGCGGCATGGATTAGGCATGCAAGTTGAACGAACTCCTTCGGGAGTGAGTAGCGAAAGGGTGAGGAACGCGTGAGTAATCTGCCCATAAGTTGGGAACAACAGTTGGAAACGACTGCTAATACCGAATGTGGCTATTGACCCGCATGGGTTTTTGGCTAAAGATTTATCGCTTATGGATGAGCTCGCGTCCCATTAGCTAGTTGGTGAGGTAACGGCCCACCAAGGCTACGATGGGTAGCTGGTCTGAGAGGATGGTCAGCCACACTGGGACTGAGACACTGCCCAGACTCCTACGGGAGGCTGCAGTCGAGAATCTTGGGCAATGCGCGAAAGCGTGACCCAGCAATGCCGCGTGCATGATGAAGGCCC…	1458	MN537538	JABAEW000000000	93.92	2.7	ARO:3000194	367	87	65	13	Thalhausen, Bavaria, Germany	German Landrace	Bonimal SK Mast 130S; Bonimal, https://www.bonimal.de/fileadmin/downloads/datenblaetter/Bonimal_SK_Mast_130_S_neu.pdf	faeces	APC1311/+	male	10	Corio2	anaerobic	1-2 days	+|+	Best growth medium is WCA
117	Waltera intestinalis	WCA3-601-WT-6H	108985	1	Kineothrix alysoidesKNHs209(T) 92.64 %	none	Firmicutes	Lachnospiraceae	AGAGTTTGATCCTGGCTCAGGATGAACGCTGGCGGCGTGCCTAACACATGCAAGTCGAACGGACTTACATTGAAGCCTAGCGATATGTAAGTTAGTGGCGGACGGGTGAGTAACGCGTGGGTAACCTGCCTTGTACTGGGGGACAACAGTTGGAAACGACTGCTAATACCGCATAAGCGCACAGCTTCGCATGAAGCAGTGTGAAAAACTCCGGTGGTACAAGATGGACCCGCGTCTGATTAGCTGGTTGGTGAGGTAACGGCCCACCAAGGCGACGATCAGTAGCCGGCCTGAGAGGGTGAACGGCCACATTGGGACTGAGACACGGCCCAAACTCCTACGGGAGGCAGCAGTGGGGAATATTGCACAATGGGGGAAACCCTGATGCAGCAACGCCGC…	1470	MN537553	VUMU00000000	98.55	1.51	ARO:3000567;ARO:3000190	131	58	44	10	Thalhausen, Bavaria, Germany	German Landrace - minipig breed	Bonimal SK Mast 130S; Bonimal, https://www.bonimal.de/fileadmin/downloads/datenblaetter/Bonimal_SK_Mast_130_S_neu.pdf	faeces	-	male	6	CA	anaerobic	7 days	- │ NT	Best growth medium is BHI
																														Legend:
	*Classified to the species level via genome-based analyses																													NT = not tested
	NOVEL GENUS																													+ = precipitation
	NOVEL SPECIES																													(+) = colony colour change (no precipitation)
	SECOND STRAIN																													- = negative

## Sheet: Family-distribution
Family	Strain no.
Acidaminococcaceae	1											Phyla:
Actinomycetaceae	3												Actinobacteria
Atopobiaceae	3												Bacteroidetes
Bacillaceae	3												Fibrobacteres
Bacteroidaceae	3												Firmicutes
Bifidobacteriaceae	4												Fusobacteria
Clostridiaceae	6												Lentisphaerae
Coriobacteriaceae	2												Proteobacteria
Corynebacteriaceae	3												Spirochaetes
Desulfovibrionaceae	2												Synergistetes
Eggerthellaceae	1
Enterobacteriaceae	2
Enterococcaceae	7
Erysipelotrichaceae	6
Eubacteriaceae	2
Fibrobacteraceae	3
Fusobacteriaceae	2
Lachnospiraceae	13
Lactobacillaceae	10
Micrococcaceae	2
Mogibacterium_f	4
Muribaculaceae	1
Nocardiaceae	2
Paenibacillaceae	1
Peptoniphilaceae	2
Peptostreptococcaceae	2
Porphyromonadaceae	1
Prevotellaceae	2
Promicromonosporaceae	1
Propionibacteriaceae	1
Rikenellaceae	1
Ruminococcaceae	2
Selenomonadaceae	3
Spirochaetaceae	1
Staphylococcaceae	3
Streptococcaceae	2
Synergistaceae	3
Tissierellaceae	2
Veillonellaceae	3
Victivallaceae	2
TOTAL	117

## Sheet: Amplicon-based occurrence
Occurrence in 1,346 16S rRNA gene amplicon datasets from the pig intestine
www.imngs.org		COLOR LEGENDS:		Color gradient		Color gradient
				highest	>50% of samples	highest
New taxon described in this study		<0.5% rel. Abund.		lowest	<10% of samples	lowest
PiBAC species		Mean rel. abund. (%)	SD	Max. rel. abund. (%)	Prevalence (%)	Prevalence (>1% rel. abund.) (%)
Lactobacillus reuteri	DSM 108836	1.95673	2.93405	24.9558	91.8276	43.685
Escherichia coli	DSM 106279	10.5413	19.3229	96.8654	89.6731	53.3432
Lactobacillus amylovorus	DSM 107288	6.60164	14.634	95.271	88.2615	44.7251
Lactobacillus johnsonii	DSM 106897	1.59562	4.927	83.2013	86.3299	24.3685
Lactobacillus sp.	DSM 102820	0.374937	1.72515	30.8085	85.364	5.20059
Streptococcus alactolyticus	DSM 100950	2.27295	7.29607	93.8878	81.055	25.1114
Collinsella aerofaciens	DSM 108492	0.327414	0.80686	9.14225	74.0713	5.64636
Lactobacillus salivarius	DSM 103789	0.577094	1.79242	43.3698	72.214	9.65825
Bacteroides vulgatus	DSM 107446	2.44467	6.38707	69.654	71.6939	23.3284
Desulfovibrio piger	DSM 106036	0.370152	0.731797	10.9934	71.5453	6.16642
Holdemanella porci	DSM 105256	0.308292	0.851474	11.1685	71.2481	6.3893
Clostridium perfringens	DSM 106278	2.93851	8.78098	89.8679	69.0193	20.4309
Oliverpabstia intestinalis	DSM 106162	0.232962	0.576891	6.88817	68.7964	4.16048
Lactobacillus equicursoris	DSM 104994	0.51343	1.545	21.063	67.162	7.13224
Waltera intestinalis	DSM 108985	0.170048	0.429184	7.36215	66.0475	2.22883
Bacteroides fragilis	DSM 103087	2.36072	5.66337	43.8766	65.156	20.6538
Enterobacter asburiae	DSM 105330	0.772146	4.1417	66.1944	64.0416	6.53789
Anaerovibrio slackiae	DSM 108025	0.237313	0.69352	11.3518	62.5557	2.97177
Ruthenibacterium lactatiformans	DSM 105274	0.099674	0.198008	2.17569	61.7385	0.520059
Megasphaera elsdenii	DSM 100961	0.688641	2.36755	42.2616	61.6642	8.09807
Floccifex porci	DSM 104670	0.0879261	0.333276	6.25236	60.4012	0.668648
Clostridium scindens	DSM 100975	0.151139	0.337605	4.8983	60.1783	1.41159
Clostridium porci	DSM 100959	1.21353	2.62083	22.3263	59.2868	17.0134
Clostridium celerecrescens	DSM 105336	0.286876	0.894367	13.374	58.5438	3.04606
Prevotella copri	DSM 108494	1.54396	6.15618	56.2661	57.8009	6.61218
Parabacteroides distasonis	DSM 106899	0.378778	0.952303	10.6085	57.4294	5.05201
Clostridium sp.	DSM 107452	0.152136	0.722008	13.7359	55.2749	1.63447
Enterococcus hirae	DSM 100949	0.631723	2.21845	46.7874	55.1263	8.84101
Fusobacterium mortiferum	DSM 108838	1.51548	4.87458	57.425	55.1263	10.9212
Mogibacterium kristiansenii	DSM 106282	0.171031	0.284231	3.4102	54.8291	0.965825
Bifidobacterium infantis	DSM 107246	0.268091	0.989528	11.6925	54.6062	2.6003
Schaalia hyovaginalis	DSM 106277	0.132727	0.35566	3.95214	53.0461	1.3373
Peptostreptococcus porci	DSM 106284	0.221641	0.442963	7.27939	51.6345	1.56018
Corynebacterium xerosis	DSM 107249	0.650199	3.19685	77.8753	51.1887	8.17236
Anaerobutyricum soehngenii	DSM 109238	0.0968759	0.258051	3.20523	50.5944	0.89153
Roseburia porci	DSM 107448	0.473614	1.22966	14.2171	48.9599	6.16642
Clostridium cadaveris	DSM 100963	0.727181	2.60965	31.7415	48.5141	4.60624
Eisenbergiella porci	DSM 101007	0.258555	0.541542	5.17041	48.0684	2.82318
Enterococcus cecorum	DSM 100908	1.09929	2.78107	31.9169	47.3254	10.9212
Alistipes shahii	DSM 107272	0.175648	0.44737	5.9362	46.3596	0.89153
Acidaminococcus fermentans	DSM 105754	0.205422	0.862775	17.796	45.5423	2.08024
Paraclostridium massiliensis	DSM 107287	0.261012	0.763704	5.81506	45.2452	3.04606
Sharpea porci	DSM 108165	0.294812	2.02756	37.7456	44.2051	1.56018
Faecalicoccus pleomorphus	DSM 103368	0.0425335	0.176202	3.50481	42.7192	0.222883
Clostridium innocuum	DSM 100998	0.146569	0.52497	10.2363	42.7192	0.742942
Staphylococcus cohnii	DSM 107449	3.39733	7.64838	45.2185	42.1991	10.9212
Staphylococcus hominis	DSM 104142	0.726319	1.64334	13.6201	39.153	6.61218
Psychrobacillus sp.	DSM 106035	0.124964	0.712516	14.5948	38.9302	0.817236
Cloacibacillus porcorum	DSM 105753	0.0517858	0.282838	4.634	38.1129	0.445765
Suipraeoptans intestinalis	DSM 104945	0.0248324	0.0532655	0.641253	38.1129	0
Hornefia butyriciproducens	DSM 104962	0.0742474	0.209332	3.68662	37.89	0.297177
Hornefia porci	DSM 105256	0.0742474	0.209332	3.68662	37.89	0.297177
Peptoniphilus porci	DSM 104947	0.021759	0.0512552	0.888167	37.7415	0
Bullifex porci	DSM 105750	0.0406434	0.18069	3.26059	36.7013	0.222883
Berryella intestinalis	DSM 104960	0.0172782	0.0327141	0.324719	36.4785	0
Baileyella intestinalis	DSM 106896	0.0496588	0.142322	2.77807	36.4785	0.0742942
Rhodococcus sp.	DSM 106145	0.0143334	0.0398728	0.477904	36.1813	0
Fusobacterium perfoetens	DSM 105865	0.199288	1.14501	21.5235	36.107	1.18871
Corynebacterium ammoniagenes	DSM 104746	0.646656	1.27897	9.95508	34.5468	7.80089
Selenomonas bovis	DSM 100960	0.199973	0.698185	9.37667	32.9866	1.63447
Eubacterium callanderi	DSM 100997	0.0148016	0.0541835	0.60051	29.8663	0
Corynebacterium stationis	DSM 107248	0.508038	1.47258	19.8344	29.2719	4.82912
Micrococcus luteus	DSM 105846	0.0751536	0.125166	1.22643	29.1976	0.0742942
Dorea formicigenerans	DSM 105840	0.193619	0.478651	4.87652	28.529	0.817236
Sodaliphilus pleomorphus	DSM 108610	0.335471	1.5647	15.6234	25.9287	1.263
Olsenella umbonata	DSM 105334	0.0841398	0.462569	6.25401	23.6256	0.222883
Stecheria intestinalis	DSM 109718	0.11537	0.473892	5.92651	23.5513	0.371471
Cutibacterium porci	DSM 101006	0.0266123	0.0626939	0.522113	23.1798	0
Intestinimonas butyriciproducens	DSM 104946	0.117893	0.115743	0.945079	21.6939	0
Desulfovibrio porci	DSM 105247	0.109271	0.469755	6.2365	20.8767	0.297177
Anaerococcus porci	DSM 101005	0.00974227	0.0191909	0.184191	20.6538	0
Tissierella pigra	DSM 105185	0.0555893	0.100596	0.719504	20.5795	0
Lactobacillus agilis	DSM 102821	0.106974	0.484631	6.53517	20.0594	0.371471
Streptococcus sp.	DSM 105354	0.31697	3.13199	39.0904	19.9108	0.445765
Pyramidobacter porci	DSM 105193	0.20846	1.45068	21.5668	19.7623	0.445765
Olsenella porci	DSM 105246	0.0574188	0.181139	1.40332	19.688	0.222883
Enterococcus gallinarum	DSM 104116	0.244307	0.612828	5.33561	18.945	0.817236
Mobiluncus porci	DSM 108840	0.2216	1.05685	13.7765	17.3105	0.742942
Cellulosimicrobium aquatile	DSM 105328	0.0149724	0.0391256	0.349463	17.2363	0
Victivalis lenta	DSM 107290	0.0469939	0.420805	6.16207	17.0877	0.148588
Hallerella succinigenes	DSM 104698	0.0388172	0.084694	0.567115	17.0134	0
Arthrobacter sp.	DSM 105845	0.0122775	0.0364085	0.478505	16.3447	0
Bacillus velezensis	DSM 100955	0.0165993	0.0336881	0.349501	15.8247	0
Porcincola intestinalis	DSM 106895	0.0342331	0.0904785	0.588824	15.2303	0
Fibrobacter intestinalis	DSM 104696	0.021605	0.0754979	0.832033	14.9331	0
Bacteroides eggerthii	DSM 107245	0.0174347	0.0455483	0.406769	14.1902	0
Anaerosalibacter bizertensis	DSM 106491	1.74095	5.47957	40.9691	13.8187	2.45171
Selenomonas montiformis	DSM 106892	0.0767134	0.193053	1.32833	13.5958	0.222883
Clostridium beijerinckii	DSM 105335	5.86351	12.5138	75.2506	12.9272	4.30906
Megasphaera hexanoica	DSM 106893	0.0587068	0.240442	2.46507	12.7786	0.148588
Prevotella mizrahii	DSM 108495	0.298882	1.55508	14.1375	10.3269	0.371471
Bilifractor porci	DSM 106898	0.0380497	0.088366	0.810989	9.80684	0
Bifidobacterium tsurumiense	DSM 104387	0.0236773	0.040785	0.247339	9.58395	0
Victivallis vadensis	DSM 107450	0.0144407	0.0418616	0.317349	9.43536	0
Bacillus altitudinis	DSM 108493	0.026432	0.136347	1.50882	9.13819	0.0742942
Bifidobacterium boum	DSM 102857	0.0664326	0.293078	2.84897	8.24666	0.0742942
Velocimicrobium porci	DSM 107250	0.0545705	0.12635	0.941993	8.09807	0
Inconstantimicrobium porci	DSM 108839	0.00908829	0.0159736	0.108728	7.94948	0
Hallerella porci	DSM 104699	0.00978529	0.0259703	0.160857	7.57801	0
Lactobacillus crispatus	DSM 105842	2.70858	7.15767	36.9329	7.50371	1.85736
Bifidobacterium thermacidophilum	DSM 102827	0.0504328	0.206736	1.82441	6.01783	0.0742942
Clostridium cochlearium	DSM 107247	0.0507007	0.099046	0.716465	5.64636	0
Enterococcus faecalis	DSM 100906	0.214916	0.435491	1.99582	5.05201	0.371471
Pseudoramibacter porci	DSM 106894	0.0791732	0.11909	0.494128	4.82912	0
Lactobacillus porci	DSM 105804	0.242864	0.714213	3.73354	4.75483	0.371471
Scrofimicrobium canadense	DSM 105338	0.391442	0.894387	6.43213	4.16048	0.297177
Aneurinibacillus aneurinilyticus	DSM 105329	0.023993	0.0625904	0.414932	3.93759	0
Lactobacillus ruminis	DSM 107447	0.338788	1.86156	13.0714	3.56612	0.0742942
Staphylococcus epidermidis	DSM 106280	0.0548927	0.179833	1.15142	3.19465	0.0742942
Enterococcus faecium	DSM 100907	0.0291916	0.0454494	0.152672	0.742942	0

## Sheet: Strains-from-others
BacDive ID	Collections	Phylum	Family	Species	Sample type	Patho. (human)	Patho. (animal)	RSK. grp	Seq access.
17675	DSM 3005, ATCC 33324	Firmicutes	Ruminococcaceae	Acetivibrio ethanolgignens	colon of pig with dysentery		1	2	FR749897
98	CCUG 9996, CIP 106432, DSM 20731, ATCC 25085	Firmicutes	Acidaminococcaceae	Acidaminococcus fermentans	pig gut	1	1	2	CP001859
1766	DSM 22365, LMG 21773, NCIMB 13939	Actinobacteria	Bifidobacteriaceae	Aeriscardovia aeriphila	a pig caecum			1	AY174107
2101	DSM 25469, LMG 25534, CCUG 59229, CIP 110286	Proteobacteria	Campylobacteraceae	Arcobacter trophiarum	feces of 14-week-old piglet			2p	FN650333
1613	DSM 18011, CCUG 50528, JCM 13475, NRRL B-41113	Bacteroidetes	Bacteroidaceae	Bacteroides coprosuis	pig faeces, swine manure			1	CM001167
1594	DSM 20611, ATCC 35418, CCUG 15419, JCM 6294	Bacteroidetes	Bacteroidaceae	Bacteroides pyogenes	pig faeces		1	2	AB542766
140310	DSM 100238, CCM 8605, LMG 28779	Actinobacteria	Bifidobacteriaceae	Bifidobacterium apri	large intestine contents of a wild boar			1p	KT343145
1699	DSM 20434, ATCC 27686, CCUG 24609	Actinobacteria	Bifidobacteriaceae	Bifidobacterium choerinum	piglet faeces			1	AXVO01000009
131387	DSM 28597, JCM 19995, KCTC 15605	Actinobacteria	Bifidobacteriaceae	Bifidobacterium longum subsp. suillum	faeces of piglets			1p	AB924532
1746	DSM 20211, ATCC 27533, JCM 1269, CCUG 35234	Actinobacteria	Bifidobacteriaceae	Bifidobacterium longum subsp. suis	pig faeces			1	JGZA01000002
1717	DSM 20099, ATCC 25526, CCUG 34981, CCM 7207	Actinobacteria	Bifidobacteriaceae	Bifidobacterium pseudolongum subsp. pseudolongum	pig faeces			1	M58742
1738	DSM 22366, LMG 21775, NCIMB 13940	Actinobacteria	Bifidobacteriaceae	Bifidobacterium psychraerophilum	pig caecum			1	JGZI01000007
1737	DSM 17755, AS 1.3009, LMG 21689	Actinobacteria	Bifidobacteriaceae	Bifidobacterium thermacidophilum subsp. porcinum	feces of piglet			1	JGZS01000003
-	DSM 104997, ATCC TSD-102	Firmicutes	Ruminococcaceae	Butyricoccus porcorum	distal ileum of a pig			1p	MF469066
1721	DSM 20210, ATCC 25525, CIP 105420, CCUG 34983	Actinobacteria	Bifidobacteriaceae	Bifidobacterium thermophilum	pig faeces			1	U10151.1
2103	DSM 4689, ATCC 33559, CCM 7376, CCUG 11283, CIP 7080, LMG 6440, NCTC 11366	Proteobacteria	Campylobacteraceae	Campylobacter coli	pig faeces			2	AINS01000034
2137	DSM 19053, ATCC 35217, CCUG 14169, CIP 103750, LMG 7817, NCTC 11608, LMG 6445	Proteobacteria	Campylobacteraceae	Campylobacter hyointestinalis subsp. hyointestinalis	pig intestine			2	JHQP01000019
23440	DSM 25858, CCUG 62631, KCTC 15364	Synergistetes	Synergistaceae	Cloacibacillus porcorum	healthy pig cecum mucosa			1	JQ809697
2563	DSM 10702, ATCC 19398, IAM 14194, IFO 13949, JCM 1391, NBRC 13949, NCIMB 7423, NCTC 7423, VPI 3266	Firmicutes	Clostridiaceae	Clostridium butyricum	intestine of pig			2	AB075768
2804	DSM 14428, ATCC 49925	Firmicutes	Clostridiaceae	Clostridium herbivorans	pig large intestine			1	L34418
6584	DSM 13345, CCUG 43179, CIP 106485	Firmicutes	Lactobacillaceae	Lactobacillus mucosae	pig small intestine			1	AF126738
6612	DSM 16049, CCUG 48462, CIP 109907, LMG 22087	Firmicutes	Lactobacillaceae	Lactobacillus saerimneri	pig faeces			1	AY255802
130827	DSM 28304, JCM 19907	Actinobacteria	Atopobiaceae	Olsenella scatoligenes	pig faeces			1p	JX905358
3062	DSM 22620, CCUG 58604, JCM 16156, KCTC 15140	Actinobacteria	Atopobiaceae	Olsenella umbonata	jejunal mucosa of a domestic pig			1	FN178463
130216	DSM 24742, CCM 7943	Actinobacteria	Bifidobacteriaceae	Pseudoscardovia radai	digestive tract of a wild pig			1p	HQ842704
23793	DSM 24744, CCM 7942, KCTC 15323	Actinobacteria	Bifidobacteriaceae	Pseudoscardovia suis	digestive tract of wild pig			1p	HQ842701
14716	CCUG 27297, LMG 14808, DSM 20728, ATCC 43077, NCDO 1091	Firmicutes	Streptococcaceae	Streptococcus alactolyticus	pig intestine			1	AF201899
14730	DSM 20770, ATCC 49169, CCUG 24718	Firmicutes	Streptococcaceae	Streptococcus hyointestinalis	pig intestine			1	AF201898
14804	DSM 12221, LMG 13593	Firmicutes	Streptococcaceae	Streptococcus thoraltensis	pig intestine			1	ARCI01000048
14342	DSM 2489, ATCC 33096	Spirochaetes	Spirochaetaceae	Treponema succinifaciens	colon of swine			1	CP002631
-	DSM19857	Negativicutes	Veillonellaceae	Veillonella magna	jejunal mucosa of healthy pig			1p	EU096495
								p = provisional
