# Supplementary material for: A collection of bacterial isolates from the pig intestine reveals functional and taxonomic diversity
Source: Nat Commun. 2020 Dec 15;11:6389. doi: 10.1038/s41467-020-19929-w (PMC7738495; doi:10.1038/s41467-020-19929-w)
Supplement: Supplementary file 5 — Supplementary Data 2 [file 41467_2020_19929_MOESM5_ESM.xlsx]

## Sheet: Human-SGB-search
# MetaRefSGB pvt00000006 release
		17 PiBAC strains with a human SGB match			* accession numbers of the pig isolates are in brackets		* already isolated by others but no species description with a valid name
# Label	ID	Species name	DSM no.	Number of reconstructed genomes	List of genomes and reconstructed genomes*	SGB centroid	Number of reference genomes*	List of reference genomes	Unknown	Level of assigned taxonomy	Assigned taxonomy	Assigned taxonomic ID
SGB	19947	Anaerococcus porci	101005	1	ClavelT__83 (VULQ00000000)	ClavelT__83 (VULQ00000000)	0	-	uSGB	Family	k__Bacteria|p__Firmicutes|c__Tissierellia|o__Tissierellales|f__Peptoniphilaceae|g__GGB12831|s__GGB12831_SGB19947|t__SGB19947	2|1239|1737404|1737405|1570339
SGB	19953	Anaerovibrio slackiae	108025	1	ClavelT__489 (VUNR00000000)	ClavelT__489 (VUNR00000000)	0	-	uSGB	Other	k__Bacteria|p__Firmicutes|c__CFGB4377|o__OFGB4377|f__FGB4377|g__GGB12837|s__GGB12837_SGB19953|t__SGB19953	2|1239|909932|909929
SGB	3928	Baileyella intestinalis	106896	4	ClavelT__392 (VUNB00000000),LoombaR_2017__SID5577_ytn__bin.31,XieH_2016__YSZC12003_36116__bin.40,ZellerG_2014__CCMD19497912ST-21-0__bin.41	ZellerG_2014__CCMD19497912ST-21-0__bin.41	0	-	uSGB	Other	k__Bacteria|p__Firmicutes|c__CFGB1196|o__OFGB1196|f__FGB1196|g__GGB2950|s__GGB2950_SGB3928|t__SGB3928	2|1239|186801|186802
SGB	14791	Berryella intestinalis	104960	1	ClavelT__CP009302.1	GCA_000814825	1	GCA_000814825	kSGB	Species	k__Bacteria|p__Actinobacteria|c__Coriobacteriia|o__Coriobacteriales|f__Coriobacteriaceae|g__Coriobacteriaceae_unclassified|s__Coriobacteriaceae_bacterium_68_1_3|t__SGB14791	2|201174|84998|84999|84107||1531429
SGB	19958	Bilifractor porci	106898	1	ClavelT__413 (VUMV00000000)	ClavelT__413 (VUMV00000000)	0	-	uSGB	Family	k__Bacteria|p__Firmicutes|c__Clostridia|o__Clostridiales|f__Lachnospiraceae|g__GGB12842|s__GGB12842_SGB19958|t__SGB19958	2|1239|186801|186802|186803
SGB	19965	Bullifex porci	105750	1	ClavelT__410 (VUNN00000000)	ClavelT__410 (VUNN00000000)	0	-	uSGB	Other	k__Bacteria|p__Firmicutes|c__CFGB4382|o__OFGB4382|f__FGB4382|g__GGB12849|s__GGB12849_SGB19965|t__SGB19965	2|1239|186801|186802
SGB	4756	Clostridium porci	100959	6	ClavelT__266 (VUMD00000000),BackhedF_2015__SID7_12M__bin.15,CosteaPI_2017__mickey3-11-7-0__bin.25,LiuW_2016__SRR3993061__bin.132,VatanenT_2016__G78875__bin.5,XieH_2016__YSZC12003_36697__bin.32	LiuW_2016__SRR3993061__bin.132	0	-	uSGB	Family	k__Bacteria|p__Firmicutes|c__Clostridia|o__Clostridiales|f__Lachnospiraceae|g__GGB3557|s__GGB3557_SGB4756|t__SGB4756	2|1239|186801|186802|186803
SGB	19964	Cutibacterium porci	101006	1	ClavelT__417 (VUMG00000000)	ClavelT__417 (VUMG00000000)	0	-	uSGB	Other	k__Bacteria|p__Actinobacteria|c__CFGB4381|o__OFGB4381|f__FGB4381|g__GGB12848|s__GGB12848_SGB19964|t__SGB19964	2|201174|1760|85009
SGB	15471	Desulfovibrio porci	105247	2	ClavelT__137 (VUMH00000000),LiuW_2016__SRR3993061__bin.81	LiuW_2016__SRR3993061__bin.81	0	-	uSGB	Genus	k__Bacteria|p__Proteobacteria|c__Deltaproteobacteria|o__Desulfovibrionales|f__Desulfovibrionaceae|g__Desulfovibrio|s__Desulfovibrio_SGB15471|t__SGB15471	2|1224|28221|213115|194924|872
SGB	4987	Eisenbergiella porci	101007	34	ClavelT__521 (VUMI00000000),BackhedF_2015__SID103_12M__bin.6,BackhedF_2015__SID172_12M__bin.33,BackhedF_2015__SID345_4M__bin.10,BackhedF_2015__SID503_12M__bin.13,BackhedF_2015__SID590_12M__bin.22,BackhedF_2015__SID9_12M__bin.24,FengQ_2015__SID31137__bin.50,FengQ_2015__SID31337__bin.11,FengQ_2015__SID31501__bin.38,GeversD_2014__SKBSTL006__bin.15,GeversD_2014__SKBSTL008__bin.31,GeversD_2014__SKBSTL…	VogtmannE_2016__MMRS62192467ST-27-0-0__bin.22	1	GCA_000466465	kSGB	Species	k__Bacteria|p__Firmicutes|c__Clostridia|o__Clostridiales|f__Clostridiaceae|g__Clostridium|s__Clostridium_sp_KLE_1755|t__SGB4987	2|1239|186801|186802|31979|1485|1226325
SGB	19944	Floccifex porci	104670	1	ClavelT__517 (VUMM00000000)	ClavelT__517 (VUMM00000000)	0	-	uSGB	Family	k__Bacteria|p__Firmicutes|c__Erysipelotrichia|o__Erysipelotrichales|f__Erysipelotrichaceae|g__GGB12828|s__GGB12828_SGB19944|t__SGB19944	2|1239|526524|526525|128827
SGB	19938	Hallerella porci	104699	1	ClavelT__QGHD01.1	ClavelT__QGHD01.1	0	-	uSGB	Family	k__Bacteria|p__Fibrobacteres|c__Fibrobacteria|o__Fibrobacterales|f__Fibrobacteraceae|g__GGB12822|s__GGB12822_SGB19938|t__SGB19938	2|65842|204430|218872|204431
SGB	3195	Hallerella succinigenes	104698	1	ClavelT__ASM279767v1	GCA_002797675	1	GCA_002797675	kSGB	Species	k__Bacteria|p__Fibrobacteres|c__Fibrobacteria|o__Fibrobacterales|f__Fibrobacteraceae|g__Fibrobacter|s__Fibrobacter_sp_UWS3|t__SGB3195	2|65842|204430|218872|204431|832|1896222
SGB	6796	Holdemanella porci	105256	566	ClavelT__515 (VUMR00000000),BackhedF_2015__SID12_4M__bin.7,BackhedF_2015__SID12_M__bin.25,BackhedF_2015__SID241_12M__bin.31,BackhedF_2015__SID335_M__bin.18,BackhedF_2015__SID387_M__bin.47,BackhedF_2015__SID42_M__bin.12,BackhedF_2015__SID45_M__bin.24,BackhedF_2015__SID577_12M__bin.48,BackhedF_2015__SID589_M__bin.32,Bengtsson-PalmeJ_2015__TRAVELRES13__bin.57,Bengtsson-PalmeJ_2015__TRAVELRES2__bin.1…	LeChatelierE_2013__MH0437__bin.36	0	-	uSGB	Genus	k__Bacteria|p__Firmicutes|c__Erysipelotrichia|o__Erysipelotrichales|f__Erysipelotrichaceae|g__Holdemanella|s__Holdemanella_SGB6796|t__SGB6796	2|1239|526524|526525|128827|1573535
SGB	19969	Hornefia butyriciproducens	104962	1	ClavelT__164 (VUMZ00000000)	ClavelT__164 (VUMZ00000000)	0	-	uSGB	Genus	k__Bacteria|p__Firmicutes|c__Clostridia|o__Clostridiales|f__Eubacteriaceae|g__Eubacterium|s__Eubacterium_SGB19969|t__SGB19969	2|1239|186801|186802|186806|1730
SGB	3967	Hornefia porci	104948	1	ClavelT__MJIE01000001.1	GCA_001940235	1	GCA_001940235	kSGB	Species	k__Bacteria|p__Firmicutes|c__Clostridia|o__Clostridiales|f__Eubacteriaceae|g__Eubacterium|s__Eubacterium_sp_68_3_10|t__SGB3967	2|1239|186801|186802|186806|1730|1261640
SGB	19950	Inconstantimicrobium porci	108839	1	ClavelT__248 (VULX00000000)	ClavelT__248 (VULX00000000)	0	-	uSGB	Other	k__Bacteria|p__Firmicutes|c__CFGB4375|o__OFGB4375|f__FGB4375|g__GGB12834|s__GGB12834_SGB19950|t__SGB19950	2|1239|186801|186802
SGB	1689	Prevotella mizrahii	108495	6	ClavelT__405 (VUNG00000000),KarlssonFH_2013__S227__bin.16,LeChatelierE_2013__MH0052__bin.4,LeChatelierE_2013__MH0447__bin.39,LiJ_2014__V1.CD6-0-PT__bin.90,NielsenHB_2014__MH0052__bin.14	LeChatelierE_2013__MH0052__bin.4	0	-	uSGB	Family	k__Bacteria|p__Bacteroidetes|c__Bacteroidia|o__Bacteroidales|f__Prevotellaceae|g__GGB1259|s__GGB1259_SGB1689|t__SGB1689	2|976|200643|171549|171552
SGB	19966	Mobiluncus porci	108840	1	ClavelT__524 (VUMY00000000)	ClavelT__524	0	-	uSGB	Other	k__Bacteria|p__Actinobacteria|c__CFGB4383|o__OFGB4383|f__FGB4383|g__GGB12850|s__GGB12850_SGB19966|t__SGB19966	2|201174|1760|2037
SGB	3926	Mogibacterium kristiansenii	106282	47	ClavelT__174 (VUNA00000000),BritoIL_2016__M2.44.ST__bin.3,CM_madagascar__A04_01_1FE__bin.22,CM_madagascar__A09_02_1FE__bin.24,CM_madagascar__A13_01_1FE__bin.9,CM_madagascar__A28_02_1FE__bin.14,CM_madagascar__A36_01_1FE__bin.33,CM_madagascar__A62_01_1FE__bin.5,CM_madagascar__A68_01_1FE__bin.11,CM_madagascar__A70_03_1FE__bin.14,CM_madagascar__A83_02_1FE__bin.4,CM_madagascar__A92_01_1FE__bin.31,CM_m…	FengQ_2015__SID31750__bin.100	0	-	uSGB	Other	k__Bacteria|p__Firmicutes|c__CFGB1195|o__OFGB1195|f__FGB1195|g__GGB2949|s__GGB2949_SGB3926|t__SGB3926	2|1239|186801|186802
SGB	4868	Oliverpabstia intestinalis	106162	114	ClavelT__167 (VUMS00000000),BackhedF_2015__SID130_12M__bin.20,BackhedF_2015__SID39_12M__bin.47,BackhedF_2015__SID42_4M__bin.20,CosteaPI_2017__peacemaker-11-2-0__bin.5,FengQ_2015__SID31004__bin.21,FengQ_2015__SID31071__bin.28,FengQ_2015__SID31129__bin.25,FengQ_2015__SID31237__bin.39,FengQ_2015__SID31256__bin.47,FengQ_2015__SID31267__bin.69,FengQ_2015__SID31424__bin.37,FengQ_2015__SID31428__bin.6,F…	ZellerG_2014__CCIS50471204ST-4-0__bin.75	2	GCA_000435215,GCA_900066745	kSGB	Species	k__Bacteria|p__Firmicutes|c__Clostridia|o__Clostridiales|f__Lachnospiraceae|g__Blautia|s__Blautia_sp_CAG_52|t__SGB4868	2|1239|186801|186802|186803|572511|1262758
SGB	19967	Olsenella porci	105246	1	ClavelT__247 (VUNC00000000)	ClavelT__247 (VUNC00000000)	0	-	uSGB	Family	k__Bacteria|p__Actinobacteria|c__Coriobacteriia|o__Eggerthellales|f__Eggerthellaceae|g__GGB12851|s__GGB12851_SGB19967|t__SGB19967	2|201174|84998|1643822|1643826
SGB	6703	Peptoniphilus porci	104947	1	ClavelT__MJIH01.1	GCA_001940285	1	GCA_001940285	kSGB	Species	k__Bacteria|p__Firmicutes|c__Tissierellia|o__Tissierellales|f__Peptoniphilaceae|g__Peptoniphilus|s__Peptoniphilus_grossensis|t__SGB6703	2|1239|1737404|1737405|1570339|162289|1465756
SGB	19952	Peptostreptococcus porci	106284	1	ClavelT__501 (VUNE00000000)	ClavelT__501 (VUNE00000000)	0	-	uSGB	Other	k__Bacteria|p__Firmicutes|c__CFGB4376|o__OFGB4376|f__FGB4376|g__GGB12836|s__GGB12836_SGB19952|t__SGB19952	2|1239|186801|186802
SGB	5205	Porcincola intestinalis	106895	2	ClavelT__412 (VULZ00000000),ZellerG_2014__CCIS52234160ST-4-0__bin.41	ZellerG_2014__CCIS52234160ST-4-0__bin.41	0	-	uSGB	Other	k__Bacteria|p__Firmicutes|c__CFGB1517|o__OFGB1517|f__FGB1517|g__GGB3836|s__GGB3836_SGB5205|t__SGB5205	2|1239|186801|186802
SGB	19972	Pseudoramibacter porci	106894	1	ClavelT__414 (VUMO00000000)	ClavelT__414 (VUMO00000000)	0	-	uSGB	Family	k__Bacteria|p__Firmicutes|c__Clostridia|o__Clostridiales|f__Eubacteriaceae|g__GGB12855|s__GGB12855_SGB19972|t__SGB19972	2|1239|186801|186802|186806
SGB	19942	Pyramidobacter porci	105193	1	ClavelT__264 (VUNH00000000)	ClavelT__264 (VUNH00000000)	0	-	uSGB	Other	k__Bacteria|p__Synergistetes|c__CFGB4369|o__OFGB4369|f__FGB4369|g__GGB12826|s__GGB12826_SGB19942|t__SGB19942	2|508458|649775|649776
SGB	19960	Roseburia porci	107448	1	ClavelT__175 (VUNI00000000)	ClavelT__175 (VUNI00000000)	0	-	uSGB	Family	k__Bacteria|p__Firmicutes|c__Clostridia|o__Clostridiales|f__Lachnospiraceae|g__GGB12844|s__GGB12844_SGB19960|t__SGB19960	2|1239|186801|186802|186803
SGB	19951	Scrofimicrobium canadense	105338	1	ClavelT__427 (VULO00000000)	ClavelT__427 (VULO00000000)	0	-	uSGB	Other	k__Bacteria|p__Proteobacteria|c__CFGB4376|o__OFGB4376|f__FGB4376|g__GGB12835|s__GGB12835_SGB19951|t__SGB19951	2|1224|1236|135619
SGB	19973	Selenomonas montiformis	106892	1	ClavelT__514 (VUNL00000000)	ClavelT__514 (VUNL00000000)	0	-	uSGB	Family	k__Bacteria|p__Firmicutes|c__Clostridia|o__Clostridiales|f__Eubacteriaceae|g__GGB12856|s__GGB12856_SGB19973|t__SGB19973	2|1239|186801|186802|186806
SGB	19974	Sharpea porci	108165	1	ClavelT__500 (VUNM00000000)	ClavelT__500 (VUNM00000000)	0	-	uSGB	Family	k__Bacteria|p__Firmicutes|c__Clostridia|o__Clostridiales|f__Eubacteriaceae|g__GGB12857|s__GGB12857_SGB19974|t__SGB19974	2|1239|186801|186802|186806
SGB	2025	Sodaliphilus pleomorphus	108610	3	ClavelT__490 (CP045696),HMP_2012__SRS011529__bin.34,ZellerG_2014__CCIS90164298ST-4-0__bin.60	HMP_2012__SRS011529__bin.34	0	-	uSGB	Other	k__Bacteria|p__Bacteroidetes|c__CFGB620|o__OFGB620|f__FGB620|g__GGB1462|s__GGB1462_SGB2025|t__SGB2025	2|976|200643|171549
SGB	6838	Stecheria intestinalis	109718	2	ClavelT__518 (VUMN00000000),ZellerG_2014__CCIS52234160ST-4-0__bin.44	ZellerG_2014__CCIS52234160ST-4-0__bin.44	0	-	uSGB	Other	k__Bacteria|p__Firmicutes|c__CFGB1841|o__OFGB1841|f__FGB1841|g__GGB4889|s__GGB4889_SGB6838|t__SGB6838	2|1239|526524|526525
SGB	19962	Suipraeoptans intestinalis	104945	1	ClavelT__68-1-5 (VULY00000000)	ClavelT__68-1-5 (VULY00000000)	0	-	uSGB	Family	k__Bacteria|p__Firmicutes|c__Clostridia|o__Clostridiales|f__Lachnospiraceae|g__GGB12846|s__GGB12846_SGB19962|t__SGB19962	2|1239|186801|186802|186803
SGB	19949	Tissierella pigra	105185	1	ClavelT__486 (VUNQ00000000)	ClavelT__486 (VUNQ00000000)	0	-	uSGB	Other	k__Bacteria|p__Firmicutes|c__CFGB4374|o__OFGB4374|f__FGB4374|g__GGB12833|s__GGB12833_SGB19949|t__SGB19949	2|1239|1737404|1737405
SGB	19957	Velocimicrobium porci	107250	1	ClavelT__527 (VUMT00000000)	ClavelT__527 (VUMT00000000)	0	-	uSGB	Family	k__Bacteria|p__Firmicutes|c__Clostridia|o__Clostridiales|f__Lachnospiraceae|g__GGB12841|s__GGB12841_SGB19957|t__SGB19957	2|1239|186801|186802|186803
SGB	9203	Victivalis lenta	107290	27	ClavelT__520 (VUNS00000000),Bengtsson-PalmeJ_2015__TRAVELRES18__bin.13,Bengtsson-PalmeJ_2015__TRAVELRES1__bin.76,Bengtsson-PalmeJ_2015__TRAVELRES2__bin.24,Bengtsson-PalmeJ_2015__TRAVELRES55__bin.79,Bengtsson-PalmeJ_2015__TRAVELRES60__bin.8,Bengtsson-PalmeJ_2015__TRAVELRES61__bin.16,Bengtsson-PalmeJ_2015__TRAVELRES66__bin.47,CM_madagascar__A89_01_1FE__bin.10,HMP_2012__SRS017103__bin.53,HMP_2012__S…	LiJ_2017__H2M515921__bin.40	0	-	uSGB	Other	k__Bacteria|p__Actinobacteria|c__CFGB2377|o__OFGB2377|f__FGB2377|g__GGB6516|s__GGB6516_SGB9203|t__SGB9203	2|201174|1760|85006
SGB	4910	Waltera intestinalis	108985	805	ClavelT__138 (VUMU00000000),BackhedF_2015__SID105_M__bin.39,BackhedF_2015__SID263_M__bin.25,BackhedF_2015__SID268_M__bin.45,BackhedF_2015__SID26_M__bin.12,BackhedF_2015__SID272_M__bin.47,BackhedF_2015__SID276_M__bin.21,BackhedF_2015__SID282_M__bin.65,BackhedF_2015__SID39_M__bin.8,BackhedF_2015__SID536_12M__bin.22,BackhedF_2015__SID582_M__bin.48,BackhedF_2015__SID599_M__bin.61,BackhedF_2015__SID62…	CosteaPI_2017__SID713A045-11-90-0__bin.14	2	GCA_000434955,GCA_900066365	kSGB	Species	k__Bacteria|p__Firmicutes|c__Firmicutes_unclassified|o__Firmicutes_unclassified|f__Firmicutes_unclassified|g__Firmicutes_unclassified|s__Firmicutes_bacterium_CAG_65|t__SGB4910	2|1239|||||1262994

## Sheet: 3-DBs
Numbers indicate how many reconstructed genomes from the respective databases matched that of the corresponding isolate
Isolate found in:		1 database
		2 databases
		3 databases
Isolate	GTDBa	SGBb	MAGsc
Anaerococcus porci					a Parks et al. 2020 Nat Biotechnol
Anaerovibrio slackiae					b Pasolli et al. 2019 Cell
Baileyella intestinalis	1	4			c This study
Berryella intestinalis	1
Bilifractor porci
Bullifex porci
Clostridium porci		6
Cutibacterium porci
Desulfovibrio porci		2
Eisenbergiella porci	4	34
Floccifex porci			1
Hallerella porci	2		1
Hallerella succinigenes	2		1
Holdemanella porci	1	566	1
Hornefia butyriciproducens	3
Hornefia porci	1
Inconstantimicrobium porci
Mobiluncus porci
Mogibacterium kristiansenii	1	47	1
Oliverpabstia intestinalis	3	114	1
Olsenella porci
Peptoniphilus porci	1
Peptostreptococcus porci
Porcincola intestinalis		2
Prevotella mizrahii	1	6
Pseudoramibacter porci
Pyramidobacter porci
Roseburia porci
Scrofimicrobium canadense
Selenomonas montiformis			1
Sharpea porci			1
Sodaliphilus pleomorphus	8		1
Stecheria intestinalis	8		1
Suipraeoptans intestinalis
Tissierella pigra
Velocimicrobium porci
Victivalis lenta	3	27
Waltera intestinalis	5	805
