# Supplementary material for: A collection of bacterial isolates from the pig intestine reveals functional and taxonomic diversity
Source: Nat Commun. 2020 Dec 15;11:6389. doi: 10.1038/s41467-020-19929-w (PMC7738495; doi:10.1038/s41467-020-19929-w)
Supplement: Supplementary file 6 — Supplementary Data 3 [file 41467_2020_19929_MOESM6_ESM.xlsx]

## Sheet: CA vs. CTL
Clostridium scindens DSM 100975 = Strain BL-389-WT-3D: RNA-Seq
Statistics were performed in R using the packages edgeR and limma (inbuilt functions glmfit and glmLRT), including Bonferroni correction of p-values
PYF (peptone, yeast extract, fructose)
	CA vs. CTL
Locus Tag	logFC	logCPM	LR	PValue	FDR	Product
CS_BL389WT3Dp_00273	12.6097	4.75303	30.5844	3.19655e-08	8.29166e-08	hypothetical protein
CS_BL389WT3Dp_02210	12.5515	4.71155	29.4254	5.81098e-08	1.46597e-07	hypothetical protein
CS_BL389WT3Dp_00531	12.0932	4.23713	36.2788	1.71016e-09	4.95433e-09	hypothetical protein
CS_BL389WT3Dp_02204	12.0845	4.23243	28.5236	9.25614e-08	2.25948e-07	hypothetical protein
CS_BL389WT3Dp_00627	11.6405	3.8559	28.9242	7.52671e-08	1.85777e-07	hypothetical protein
CS_BL389WT3Dp_00434	11.5969	3.80241	29.2486	6.36613e-08	1.59006e-07	hypothetical protein
CS_BL389WT3Dp_00266	11.4191	3.56033	30.6722	3.0551e-08	7.94662e-08	hypothetical protein
CS_BL389WT3Dp_02211	11.3874	3.62467	24.3745	7.93107e-07	1.72289e-06	hypothetical protein
CS_BL389WT3Dp_00759	11.3458	3.50826	28.4996	9.37179e-08	2.28475e-07	hypothetical protein
CS_BL389WT3Dp_02208	11.2922	3.53159	24.4947	7.45163e-07	1.6253e-06	hypothetical protein
CS_BL389WT3Dp_01456	11.2433	3.39678	29.8876	4.5782e-08	1.16511e-07	hypothetical protein
CS_BL389WT3Dp_03532	11.078	3.29808	35.9463	2.02829e-09	5.83114e-09	hypothetical protein
CS_BL389WT3Dp_02839	10.9115	3.10423	32.1885	1.3992e-08	3.74544e-08	hypothetical protein
CS_BL389WT3Dp_02217	10.7427	3.02332	27.5516	1.52955e-07	3.628e-07	hypothetical protein
CS_BL389WT3Dp_00341	10.6388	2.87982	25.9602	3.48533e-07	7.91338e-07	hypothetical protein
CS_BL389WT3Dp_01490	10.6226	2.83554	28.042	1.1871e-07	2.85526e-07	hypothetical protein
CS_BL389WT3Dp_03188	10.4393	2.67711	27.4605	1.60334e-07	3.79347e-07	hypothetical protein
CS_BL389WT3Dp_02544	10.3628	2.56933	32.0331	1.51567e-08	4.03999e-08	hypothetical protein
CS_BL389WT3Dp_00629	10.0757	2.33287	29.143	6.72274e-08	1.67358e-07	hypothetical protein
CS_BL389WT3Dp_02538	10.0657	4.67693	31.2974	2.2137e-08	5.82237e-08	hypothetical protein
CS_BL389WT3Dp_00268	10.0436	5.48016	37.5213	9.04205e-10	2.6919e-09	Chromosome-partitioning protein Spo0J
CS_BL389WT3Dp_00631	9.61907	4.29745	29.3817	5.94367e-08	1.49644e-07	hypothetical protein
CS_BL389WT3Dp_02850	9.61355	4.25118	23.9158	1.00643e-06	2.15769e-06	hypothetical protein
CS_BL389WT3Dp_00594	9.57898	5.12708	25.4155	4.62198e-07	1.03323e-06	hypothetical protein
CS_BL389WT3Dp_00644	9.53317	4.98846	35.0148	3.27201e-09	9.27233e-09	hypothetical protein
CS_BL389WT3Dp_00339	9.42834	4.91248	28.8372	7.87238e-08	1.94055e-07	Flavoredoxin
CS_BL389WT3Dp_02201	9.40143	5.78691	27.0684	1.96384e-07	4.58309e-07	hypothetical protein
CS_BL389WT3Dp_00556	9.36931	3.98623	25.3843	4.69729e-07	1.04882e-06	hypothetical protein
CS_BL389WT3Dp_00536	9.34848	4.82093	29.2902	6.2311e-08	1.55943e-07	hypothetical protein
CS_BL389WT3Dp_00342	9.32647	3.97452	23.0453	1.58226e-06	3.31123e-06	hypothetical protein
CS_BL389WT3Dp_02215	9.26695	1.585	34.9676	3.35234e-09	9.48572e-09	hypothetical protein
CS_BL389WT3Dp_00424	9.25221	6.19597	38.2569	6.20163e-10	1.87592e-09	hypothetical protein
CS_BL389WT3Dp_00628	9.17952	3.84863	22.1667	2.49967e-06	5.10637e-06	hypothetical protein
CS_BL389WT3Dp_00533	9.1577	5.86504	42.702	6.37469e-11	2.10571e-10	hypothetical protein
CS_BL389WT3Dp_00433	9.1275	4.62521	30.7049	3.00413e-08	7.81945e-08	hypothetical protein
CS_BL389WT3Dp_00650	9.06991	4.53783	28.0402	1.18822e-07	2.85611e-07	hypothetical protein
CS_BL389WT3Dp_02835	8.97298	4.46894	24.7766	6.43733e-07	1.41554e-06	hypothetical protein
CS_BL389WT3Dp_00648	8.94946	5.34772	38.3924	5.78563e-10	1.75713e-09	hypothetical protein
CS_BL389WT3Dp_02199	8.85928	5.2911	39.4231	3.41235e-10	1.0682e-09	hypothetical protein
CS_BL389WT3Dp_02555	8.82548	5.77086	27.7722	1.3647e-07	3.24924e-07	Putative transposon Tn552 DNA-invertase bin3
CS_BL389WT3Dp_00502	8.8229	3.47395	28.363	1.00568e-07	2.44228e-07	hypothetical protein
CS_BL389WT3Dp_02851	8.71596	3.43288	21.5184	3.50453e-06	7.02957e-06	hypothetical protein
CS_BL389WT3Dp_02203	8.71016	4.74912	29.7704	4.86367e-08	1.23525e-07	hypothetical protein
CS_BL389WT3Dp_02554	8.70137	3.42387	20.4129	6.24074e-06	1.21369e-05	hypothetical protein
CS_BL389WT3Dp_02212	8.69874	4.25727	21.2702	3.98886e-06	7.95872e-06	hypothetical protein
CS_BL389WT3Dp_03517	8.66055	4.15866	35.4174	2.661e-09	7.5922e-09	hypothetical protein
CS_BL389WT3Dp_02543	8.65569	4.14962	36.0375	1.93561e-09	5.57745e-09	Stage V sporulation protein T
CS_BL389WT3Dp_00530	8.64695	7.39472	35.9687	2.00513e-09	5.76897e-09	Protein TraC
CS_BL389WT3Dp_02529	8.64673	7.13324	48.4159	3.44769e-12	1.23286e-11	Protein TraC
CS_BL389WT3Dp_00269	8.64386	5.61068	34.1912	4.99556e-09	1.39469e-08	Plasmid recombination enzyme
CS_BL389WT3Dp_02209	8.605	4.16897	20.9321	4.75855e-06	9.39496e-06	hypothetical protein
CS_BL389WT3Dp_02845	8.60234	5.33288	40.3693	2.10214e-10	6.68605e-10	hypothetical protein
CS_BL389WT3Dp_02516	8.58078	4.61046	24.0407	9.4323e-07	2.02913e-06	hypothetical protein
CS_BL389WT3Dp_00326	8.51368	5.73514	41.4304	1.2214e-10	3.96508e-10	putative multiple-sugar transport system permease YteP
CS_BL389WT3Dp_00270	8.50092	5.46508	39.2129	3.80027e-10	1.18081e-09	hypothetical protein
CS_BL389WT3Dp_00535	8.4993	4.51543	39.2367	3.7542e-10	1.16842e-09	hypothetical protein
CS_BL389WT3Dp_00272	8.47812	4.50746	23.1662	1.48583e-06	3.12032e-06	hypothetical protein
CS_BL389WT3Dp_03186	8.46042	3.9563	31.5695	1.92427e-08	5.08595e-08	hypothetical protein
CS_BL389WT3Dp_02525	8.43877	4.49415	26.1446	3.16775e-07	7.2447e-07	hypothetical protein
CS_BL389WT3Dp_02198	8.41018	5.59377	24.1973	8.69533e-07	1.88025e-06	hypothetical protein
CS_BL389WT3Dp_02853	8.38844	5.73997	24.951	5.88072e-07	1.29768e-06	hypothetical protein
CS_BL389WT3Dp_00643	8.37355	4.44692	18.4279	1.76453e-05	3.26006e-05	ICEBs1 excisionase
CS_BL389WT3Dp_02541	8.36808	6.40674	38.7275	4.87299e-10	1.50174e-09	hypothetical protein
CS_BL389WT3Dp_00651	8.35001	6.94325	44.82	2.16007e-11	7.37439e-11	hypothetical protein
CS_BL389WT3Dp_02531	8.33475	3.08281	32.2405	1.36223e-08	3.65166e-08	hypothetical protein
CS_BL389WT3Dp_02186	8.32241	4.76959	21.5515	3.4445e-06	6.92021e-06	hypothetical protein
CS_BL389WT3Dp_03221	8.31177	5.97626	51.0488	9.00997e-13	3.35228e-12	Oligopeptide transport ATP-binding protein OppF
CS_BL389WT3Dp_02553	8.31103	3.82743	30.4538	3.41921e-08	8.85704e-08	hypothetical protein
CS_BL389WT3Dp_03524	8.28953	3.77995	29.0903	6.90813e-08	1.71633e-07	hypothetical protein
CS_BL389WT3Dp_00646	8.27717	4.98959	39.3466	3.54869e-10	1.1072e-09	hypothetical protein
CS_BL389WT3Dp_02197	8.26125	4.97179	20.1509	7.15684e-06	1.38103e-05	hypothetical protein
CS_BL389WT3Dp_00528	8.25649	3.76575	23.5187	1.23706e-06	2.62527e-06	hypothetical protein
CS_BL389WT3Dp_02836	8.24379	5.76976	29.3412	6.06909e-08	1.52394e-07	hypothetical protein
CS_BL389WT3Dp_02642	8.24068	3.82052	24.7139	6.65022e-07	1.46013e-06	hypothetical protein
CS_BL389WT3Dp_01337	8.23864	5.9025	38.4956	5.48769e-10	1.6761e-09	hypothetical protein
CS_BL389WT3Dp_02512	8.23264	7.07338	48.6788	3.01506e-12	1.08226e-11	hypothetical protein
CS_BL389WT3Dp_00649	8.22986	5.20565	25.8458	3.69814e-07	8.37637e-07	hypothetical protein
CS_BL389WT3Dp_02528	8.22098	4.62452	25.4875	4.45261e-07	9.98921e-07	hypothetical protein
CS_BL389WT3Dp_02235	8.2123	4.28533	25.9909	3.43036e-07	7.80268e-07	putative protein
CS_BL389WT3Dp_00429	8.20786	0.67799	34.5458	4.16341e-09	1.17104e-08	hypothetical protein
CS_BL389WT3Dp_02200	8.18893	5.36169	26.8616	2.18554e-07	5.08161e-07	hypothetical protein
CS_BL389WT3Dp_01487	8.18251	3.71069	19.5785	9.65477e-06	1.83782e-05	hypothetical protein
CS_BL389WT3Dp_00267	8.1677	3.65677	22.0913	2.59988e-06	5.30246e-06	hypothetical protein
CS_BL389WT3Dp_01486	8.16716	2.84179	25.6205	4.156e-07	9.37963e-07	hypothetical protein
CS_BL389WT3Dp_01447	8.14608	6.78997	45.2941	1.69562e-11	5.84168e-11	putative protein YqbO
CS_BL389WT3Dp_00825	8.1275	2.84232	31.9969	1.54418e-08	4.11307e-08	hypothetical protein
CS_BL389WT3Dp_00558	8.11125	4.86069	28.5785	8.99741e-08	2.20203e-07	hypothetical protein
CS_BL389WT3Dp_02232	8.09122	5.27929	24.9928	5.75451e-07	1.27058e-06	hypothetical protein
CS_BL389WT3Dp_00516	8.08845	4.51525	30.96	2.63399e-08	6.89509e-08	hypothetical protein
CS_BL389WT3Dp_00467	8.08059	5.27007	37.7649	7.98039e-10	2.38905e-09	hypothetical protein
CS_BL389WT3Dp_02205	8.06393	5.03627	18.7437	1.49518e-05	2.78563e-05	hypothetical protein
CS_BL389WT3Dp_03707	8.0406	5.43871	35.574	2.45548e-09	7.04315e-09	hypothetical protein
CS_BL389WT3Dp_03636	8.00911	4.43767	33.1509	8.52757e-09	2.32565e-08	Cinnamate reductase
CS_BL389WT3Dp_03023	7.99455	4.05003	23.6123	1.17831e-06	2.50764e-06	hypothetical protein
CS_BL389WT3Dp_02164	7.97515	4.44613	23.3823	1.32796e-06	2.81026e-06	hypothetical protein
CS_BL389WT3Dp_02539	7.90514	5.8297	33.6308	6.66284e-09	1.83301e-08	hypothetical protein
CS_BL389WT3Dp_03561	7.88435	3.47089	31.0952	2.45682e-08	6.4483e-08	hypothetical protein
CS_BL389WT3Dp_02213	7.88005	3.99035	19.3283	1.10065e-05	2.07834e-05	hypothetical protein
CS_BL389WT3Dp_02957	7.87197	5.77375	33.1052	8.73042e-09	2.37626e-08	Subtilisin E
CS_BL389WT3Dp_02841	7.87036	6.01785	41.9324	9.44831e-11	3.0912e-10	hypothetical protein
CS_BL389WT3Dp_00251	7.86505	5.22969	41.1803	1.38812e-10	4.48697e-10	hypothetical protein
CS_BL389WT3Dp_00544	7.85512	5.54461	27.1065	1.92546e-07	4.5019e-07	hypothetical protein
CS_BL389WT3Dp_02526	7.85208	5.21798	28.9309	7.50087e-08	1.85261e-07	hypothetical protein
CS_BL389WT3Dp_02545	7.85111	4.29156	27.3646	1.68491e-07	3.97397e-07	hypothetical protein
CS_BL389WT3Dp_01488	7.84256	3.87589	25.6096	4.17951e-07	9.42703e-07	hypothetical protein
CS_BL389WT3Dp_01948	7.82017	5.02299	32.5339	1.17133e-08	3.15114e-08	hypothetical protein
CS_BL389WT3Dp_00425	7.81741	6.97894	36.6275	1.43004e-09	4.17005e-09	ATP-dependent RecD-like DNA helicase
CS_BL389WT3Dp_02641	7.7962	5.95717	39.3484	3.54545e-10	1.10711e-09	hypothetical protein
CS_BL389WT3Dp_02963	7.79203	0.321569	32.5499	1.16169e-08	3.12744e-08	Insertion sequence IS5376 putative ATP-binding protein
CS_BL389WT3Dp_00068	7.79083	3.37407	25.7487	3.88887e-07	8.79781e-07	hypothetical protein
CS_BL389WT3Dp_01446	7.7752	4.20472	23.9018	1.01377e-06	2.1722e-06	hypothetical protein
CS_BL389WT3Dp_00175	7.76371	6.48986	66.463	3.56518e-16	1.59208e-15	Arabinose import ATP-binding protein AraG
CS_BL389WT3Dp_00021	7.76314	0.428579	27.2837	1.75691e-07	4.13603e-07	23S ribosomal RNA
CS_BL389WT3Dp_02547	7.74813	6.09964	46.1552	1.09246e-11	3.80192e-11	DNA ligase
CS_BL389WT3Dp_03712	7.744	6.69704	39.7622	2.86842e-10	9.05451e-10	hypothetical protein
CS_BL389WT3Dp_02216	7.7326	4.21369	26.1616	3.14003e-07	7.19002e-07	hypothetical protein
CS_BL389WT3Dp_01949	7.71501	3.74453	30.2082	3.88066e-08	9.97014e-08	hypothetical protein
CS_BL389WT3Dp_00584	7.71087	7.73354	59.2858	1.36354e-14	5.62272e-14	hypothetical protein
CS_BL389WT3Dp_00758	7.71037	3.25961	22.0009	2.72522e-06	5.54907e-06	hypothetical protein
CS_BL389WT3Dp_02218	7.70733	2.46566	22.4195	2.19135e-06	4.51075e-06	hypothetical protein
CS_BL389WT3Dp_02165	7.70502	4.68385	23.1856	1.47096e-06	3.09377e-06	hypothetical protein
CS_BL389WT3Dp_00624	7.66954	6.33859	43.3635	4.54594e-11	1.5257e-10	Transposon gamma-delta resolvase
CS_BL389WT3Dp_02778	7.66723	3.85043	20.2002	6.97457e-06	1.34806e-05	hypothetical protein
CS_BL389WT3Dp_02520	7.6364	0.20329	30.9445	2.6551e-08	6.944e-08	Insertion sequence IS5376 putative ATP-binding protein
CS_BL389WT3Dp_00560	7.62905	5.56155	38.7028	4.93504e-10	1.51838e-09	Chromosome-partitioning protein Spo0J
CS_BL389WT3Dp_00754	7.61798	5.31532	30.9168	2.69336e-08	7.02996e-08	hypothetical protein
CS_BL389WT3Dp_00557	7.61711	6.28394	61.3193	4.85289e-15	2.04592e-14	Putative prophage phiRv2 integrase
CS_BL389WT3Dp_02530	7.61697	7.29785	49.2924	2.20519e-12	8.00709e-12	hypothetical protein
CS_BL389WT3Dp_00626	7.61519	5.97646	33.4341	7.37214e-09	2.02077e-08	Transposon gamma-delta resolvase
CS_BL389WT3Dp_02548	7.59186	4.77319	19.9368	8.00431e-06	1.53528e-05	hypothetical protein
CS_BL389WT3Dp_02517	7.5857	5.13254	32.2227	1.37473e-08	3.68255e-08	hypothetical protein
CS_BL389WT3Dp_02527	7.57208	5.69877	24.1876	8.73935e-07	1.88868e-06	hypothetical protein
CS_BL389WT3Dp_02540	7.56123	3.08964	21.4184	3.6921e-06	7.38617e-06	hypothetical protein
CS_BL389WT3Dp_02237	7.55488	5.92208	42.7698	6.15762e-11	2.03758e-10	Chromosome partition protein Smc
CS_BL389WT3Dp_00757	7.55235	4.54586	30.1768	3.94403e-08	1.01192e-07	hypothetical protein
CS_BL389WT3Dp_03708	7.54542	4.73895	20.5526	5.8016e-06	1.13532e-05	hypothetical protein
CS_BL389WT3Dp_02837	7.53431	5.04536	25.9982	3.41737e-07	7.77783e-07	hypothetical protein
CS_BL389WT3Dp_02843	7.53048	3.58343	37.8398	7.67989e-10	2.30091e-09	hypothetical protein
CS_BL389WT3Dp_02207	7.52722	4.54657	29.2957	6.21323e-08	1.55599e-07	hypothetical protein
CS_BL389WT3Dp_02180	7.52477	3.13939	22.634	1.95984e-06	4.05413e-06	hypothetical protein
CS_BL389WT3Dp_02202	7.51625	3.96566	23.0286	1.59611e-06	3.33651e-06	hypothetical protein
CS_BL389WT3Dp_01454	7.51147	3.56416	28.6341	8.74275e-08	2.14528e-07	hypothetical protein
CS_BL389WT3Dp_00827	7.50614	5.45148	36.4408	1.57377e-09	4.56624e-09	Thiol:disulfide interchange protein TlpA
CS_BL389WT3Dp_03554	7.49565	5.33583	28.808	7.99216e-08	1.96879e-07	hypothetical protein
CS_BL389WT3Dp_00534	7.48898	5.01616	21.2023	4.13268e-06	8.2239e-06	hypothetical protein
CS_BL389WT3Dp_00518	7.48581	5.17135	23.7767	1.08182e-06	2.30882e-06	hypothetical protein
CS_BL389WT3Dp_00632	7.48262	3.92439	19.4796	1.0168e-05	1.92869e-05	hypothetical protein
CS_BL389WT3Dp_00271	7.47489	3.56203	17.0152	3.70826e-05	6.64279e-05	hypothetical protein
CS_BL389WT3Dp_00625	7.46857	4.44121	21.1134	4.32895e-06	8.58728e-06	hypothetical protein
CS_BL389WT3Dp_00852	7.44663	4.62832	32.0461	1.50557e-08	4.01592e-08	hypothetical protein
CS_BL389WT3Dp_03519	7.4394	3.88697	26.2467	3.00468e-07	6.89265e-07	hypothetical protein
CS_BL389WT3Dp_00604	7.43547	5.11879	20.4099	6.25052e-06	1.21497e-05	hypothetical protein
CS_BL389WT3Dp_02844	7.4259	5.70923	37.0636	1.1434e-09	3.37734e-09	hypothetical protein
CS_BL389WT3Dp_02170	7.41301	4.85559	29.9961	4.32906e-08	1.10694e-07	putative chromosome-partitioning protein ParB
CS_BL389WT3Dp_02524	7.39207	3.81071	23.7001	1.12578e-06	2.39993e-06	hypothetical protein
CS_BL389WT3Dp_01489	7.36551	4.90426	27.07	1.96219e-07	4.5821e-07	hypothetical protein
CS_BL389WT3Dp_02834	7.35758	6.63989	51.6758	6.54636e-13	2.45017e-12	hypothetical protein
CS_BL389WT3Dp_00327	7.35299	6.2175	53.9047	2.10451e-13	8.16038e-13	Inner membrane ABC transporter permease protein YcjP
CS_BL389WT3Dp_00866	7.35277	6.02049	37.3078	1.0088e-09	2.98913e-09	L-erythrulose-1-phosphate isomerase
CS_BL389WT3Dp_02542	7.34525	4.53304	19.9531	7.93649e-06	1.52382e-05	hypothetical protein
CS_BL389WT3Dp_00963	7.34317	4.5247	24.0243	9.51263e-07	2.04524e-06	hypothetical protein
CS_BL389WT3Dp_00356	7.33363	-0.0811538	30.088	4.12882e-08	1.05789e-07	Insertion sequence IS5376 putative ATP-binding protein
CS_BL389WT3Dp_02509	7.332	5.40646	37.4606	9.32775e-10	2.77039e-09	hypothetical protein
CS_BL389WT3Dp_01340	7.31906	5.77815	38.5332	5.38296e-10	1.64678e-09	putative ABC transporter ATP-binding protein
CS_BL389WT3Dp_02838	7.31476	6.38919	50.0229	1.5196e-12	5.5986e-12	Protein VirD4
CS_BL389WT3Dp_02225	7.307	2.18143	27.7571	1.37542e-07	3.26858e-07	hypothetical protein
CS_BL389WT3Dp_00428	7.30592	5.11463	20.1445	7.18074e-06	1.38436e-05	hypothetical protein
CS_BL389WT3Dp_02510	7.30473	5.13459	36.5008	1.52606e-09	4.44148e-09	hypothetical protein
CS_BL389WT3Dp_00426	7.30312	5.52835	24.4607	7.58398e-07	1.65226e-06	hypothetical protein
CS_BL389WT3Dp_02789	7.30014	4.71724	22.8639	1.73889e-06	3.62493e-06	hypothetical protein
CS_BL389WT3Dp_02219	7.29563	5.66037	45.1002	1.87206e-11	6.41435e-11	hypothetical protein
CS_BL389WT3Dp_01336	7.28883	3.35101	32.893	9.73741e-09	2.64031e-08	hypothetical protein
CS_BL389WT3Dp_02518	7.26738	6.34163	39.6778	2.9951e-10	9.4228e-10	Protein VirD4
CS_BL389WT3Dp_00423	7.26163	6.05588	40.3722	2.09906e-10	6.6819e-10	hypothetical protein
CS_BL389WT3Dp_02852	7.25799	5.73365	27.9605	1.23817e-07	2.96673e-07	hypothetical protein
CS_BL389WT3Dp_03711	7.25534	6.70469	35.0581	3.20008e-09	9.08216e-09	hypothetical protein
CS_BL389WT3Dp_03713	7.24515	5.59696	38.2704	6.15898e-10	1.86451e-09	hypothetical protein
CS_BL389WT3Dp_00340	7.21243	4.21397	17.615	2.7045e-05	4.91004e-05	hypothetical protein
CS_BL389WT3Dp_02513	7.20862	5.49816	33.1048	8.73208e-09	2.37626e-08	hypothetical protein
CS_BL389WT3Dp_02643	7.20201	4.57466	28.3654	1.00442e-07	2.44079e-07	hypothetical protein
CS_BL389WT3Dp_02856	7.18666	5.01732	31.6121	1.88256e-08	4.98269e-08	Sporulation initiation inhibitor protein Soj
CS_BL389WT3Dp_02840	7.18016	5.89833	30.6699	3.05875e-08	7.95064e-08	hypothetical protein
CS_BL389WT3Dp_02535	7.17068	4.71795	23.7861	1.07659e-06	2.29897e-06	hypothetical protein
CS_BL389WT3Dp_02236	7.16705	5.53023	28.5219	9.26469e-08	2.2601e-07	hypothetical protein
CS_BL389WT3Dp_02185	7.16656	4.54234	20.4232	6.20728e-06	1.20843e-05	hypothetical protein
CS_BL389WT3Dp_00307	7.15307	5.1107	27.0952	1.93683e-07	4.52568e-07	Inner membrane ABC transporter permease protein YcjO
CS_BL389WT3Dp_02242	7.14978	5.41067	30.2858	3.7285e-08	9.60542e-08	Autolysin
CS_BL389WT3Dp_02234	7.12634	5.58717	33.1805	8.39898e-09	2.29224e-08	hypothetical protein
CS_BL389WT3Dp_00865	7.10028	4.80449	32.1492	1.42772e-08	3.81909e-08	Ribose-5-P isomerase B
CS_BL389WT3Dp_02233	7.0628	6.59799	40.387	2.08321e-10	6.64264e-10	hypothetical protein
CS_BL389WT3Dp_02842	7.05612	6.35389	41.0095	1.51494e-10	4.88018e-10	hypothetical protein
CS_BL389WT3Dp_00468	7.0542	5.30028	34.3048	4.71225e-09	1.31852e-08	Energy-coupling factor transporter transmembrane protein EcfT
CS_BL389WT3Dp_02849	7.04714	8.78209	58.813	1.73394e-14	7.11124e-14	hypothetical protein
CS_BL389WT3Dp_00500	7.04571	4.07276	22.4014	2.21213e-06	4.55105e-06	hypothetical protein
CS_BL389WT3Dp_00427	7.02129	6.28067	36.804	1.30622e-09	3.82825e-09	DNA primase
CS_BL389WT3Dp_02352	7.01714	5.20039	35.4916	2.56158e-09	7.33631e-09	RNA polymerase sigma-G factor
CS_BL389WT3Dp_02777	6.99241	5.44726	33.507	7.10091e-09	1.94926e-08	hypothetical protein
CS_BL389WT3Dp_00582	6.99183	4.58462	15.5626	7.98193e-05	0.000138635	hypothetical protein
CS_BL389WT3Dp_02511	6.97679	4.8196	26.7317	2.33759e-07	5.4151e-07	hypothetical protein
CS_BL389WT3Dp_03709	6.97203	4.37723	23.538	1.22471e-06	2.60052e-06	hypothetical protein
CS_BL389WT3Dp_00109	6.96793	6.81586	51.8462	6.00216e-13	2.25545e-12	Stage II sporulation protein E
CS_BL389WT3Dp_03518	6.95716	5.92711	31.4652	2.03043e-08	5.35528e-08	hypothetical protein
CS_BL389WT3Dp_02356	6.94988	4.98392	28.9669	7.36247e-08	1.81962e-07	RNA polymerase sigma-35 factor
CS_BL389WT3Dp_02214	6.94089	3.97966	21.8024	3.02219e-06	6.10431e-06	hypothetical protein
CS_BL389WT3Dp_00561	6.92938	6.4202	43.6779	3.87116e-11	1.30738e-10	hypothetical protein
CS_BL389WT3Dp_02848	6.92628	5.18988	28.8575	7.79035e-08	1.92159e-07	hypothetical protein
CS_BL389WT3Dp_00724	6.92388	4.77936	29.9414	4.45301e-08	1.13478e-07	Phosphate transport system permease protein PstA
CS_BL389WT3Dp_02833	6.92299	6.85126	48.9154	2.67242e-12	9.63863e-12	hypothetical protein
CS_BL389WT3Dp_00559	6.9057	5.09505	22.7018	1.89191e-06	3.92223e-06	Sporulation initiation inhibitor protein Soj
CS_BL389WT3Dp_03525	6.89839	7.32658	75.3848	3.8736e-18	1.85039e-17	D-gamma-glutamyl-meso-diaminopimelic acid endopeptidase CwlS
CS_BL389WT3Dp_01971	6.89548	5.17115	29.7554	4.90145e-08	1.24401e-07	hypothetical protein
CS_BL389WT3Dp_00576	6.89353	3.90557	25.9642	3.47809e-07	7.9017e-07	hypothetical protein
CS_BL389WT3Dp_02184	6.89147	3.00665	16.8248	4.09935e-05	7.31209e-05	DNA-binding protein HU
CS_BL389WT3Dp_00431	6.89097	4.273	23.0802	1.55385e-06	3.25539e-06	hypothetical protein
CS_BL389WT3Dp_03187	6.8888	4.44882	19.9488	7.95456e-06	1.52651e-05	hypothetical protein
CS_BL389WT3Dp_02084	6.87858	3.87434	22.6264	1.96765e-06	4.06806e-06	hypothetical protein
CS_BL389WT3Dp_02514	6.85607	4.09324	22.6474	1.94619e-06	4.02811e-06	hypothetical protein
CS_BL389WT3Dp_02846	6.85533	5.84911	43.4248	4.40558e-11	1.47991e-10	hypothetical protein
CS_BL389WT3Dp_00555	6.85355	3.00181	27.7922	1.35071e-07	3.22205e-07	hypothetical protein
CS_BL389WT3Dp_00462	6.85076	5.22457	34.0644	5.33167e-09	1.48632e-08	hypothetical protein
CS_BL389WT3Dp_00546	6.85003	4.06783	16.1925	5.72209e-05	0.000100731	hypothetical protein
CS_BL389WT3Dp_00485	6.84748	4.94317	31.1445	2.3952e-08	6.29094e-08	Cytidylate kinase
CS_BL389WT3Dp_02187	6.8366	5.40464	28.3279	1.02412e-07	2.48385e-07	hypothetical protein
CS_BL389WT3Dp_03533	6.82701	6.01813	42.0437	8.92558e-11	2.92781e-10	hypothetical protein
CS_BL389WT3Dp_01313	6.81103	2.38728	28.7242	8.34544e-08	2.05179e-07	hypothetical protein
CS_BL389WT3Dp_01453	6.80884	3.29392	27.1449	1.88759e-07	4.41885e-07	hypothetical protein
CS_BL389WT3Dp_01709	6.79808	2.39693	31.8056	1.70401e-08	4.53241e-08	hypothetical protein
CS_BL389WT3Dp_03523	6.79223	5.90872	38.0075	7.04722e-10	2.12148e-09	hypothetical protein
CS_BL389WT3Dp_01328	6.77737	4.84572	30.3545	3.59869e-08	9.29722e-08	putative ABC transporter ATP-binding protein YknY
CS_BL389WT3Dp_00645	6.76881	5.18625	22.2511	2.39219e-06	4.90276e-06	Putative prophage phiRv2 integrase
CS_BL389WT3Dp_02083	6.76676	5.65227	38.747	4.82456e-10	1.48925e-09	Potassium-transporting ATPase potassium-binding subunit
CS_BL389WT3Dp_03183	6.76412	4.83261	24.5238	7.33971e-07	1.6046e-06	hypothetical protein
CS_BL389WT3Dp_02964	6.75971	6.01358	36.7707	1.32872e-09	3.88515e-09	hypothetical protein
CS_BL389WT3Dp_00309	6.74527	6.14563	42.9887	5.50571e-11	1.83313e-10	hypothetical protein
CS_BL389WT3Dp_00527	6.74122	3.95471	26.5039	2.63005e-07	6.0665e-07	hypothetical protein
CS_BL389WT3Dp_02624	6.73278	4.4559	18.7346	1.50232e-05	2.79756e-05	hypothetical protein
CS_BL389WT3Dp_00545	6.72284	4.90755	18.3998	1.79074e-05	3.30362e-05	hypothetical protein
CS_BL389WT3Dp_00477	6.71597	5.55107	30.6063	3.16064e-08	8.20981e-08	Copper chaperone CopZ
CS_BL389WT3Dp_03534	6.71566	4.68019	24.249	8.46531e-07	1.83261e-06	DNA primase
CS_BL389WT3Dp_02787	6.6894	4.87678	27.4284	1.6302e-07	3.8546e-07	Endoribonuclease EndoA
CS_BL389WT3Dp_00630	6.68426	2.79398	17.711	2.57139e-05	4.6774e-05	hypothetical protein
CS_BL389WT3Dp_00514	6.67567	4.79653	27.7793	1.3597e-07	3.23939e-07	hypothetical protein
CS_BL389WT3Dp_01455	6.67096	5.32138	31.6399	1.8558e-08	4.91533e-08	hypothetical protein
CS_BL389WT3Dp_03249	6.63922	3.8255	31.8284	1.68411e-08	4.48263e-08	hypothetical protein
CS_BL389WT3Dp_03560	6.63388	3.86931	26.4512	2.70281e-07	6.2267e-07	hypothetical protein
CS_BL389WT3Dp_00517	6.62774	6.29268	52.4481	4.41779e-13	1.67175e-12	hypothetical protein
CS_BL389WT3Dp_00869	6.59741	6.35342	34.6455	3.95555e-09	1.11424e-08	hypothetical protein
CS_BL389WT3Dp_02549	6.57533	4.66793	25.2621	5.00436e-07	1.11408e-06	hypothetical protein
CS_BL389WT3Dp_03026	6.57322	4.42164	27.1719	1.8614e-07	4.36023e-07	hypothetical protein
CS_BL389WT3Dp_01460	6.57282	5.96987	43.6692	3.88845e-11	1.31205e-10	DNA polymerase I%2C thermostable
CS_BL389WT3Dp_02534	6.56684	3.79882	25.1957	5.17986e-07	1.14976e-06	RNA polymerase sigma factor RpoH
CS_BL389WT3Dp_00515	6.56033	6.50154	53.3077	2.85185e-13	1.09904e-12	hypothetical protein
CS_BL389WT3Dp_00580	6.56026	3.10599	22.6982	1.89545e-06	3.92741e-06	hypothetical protein
CS_BL389WT3Dp_03639	6.55046	4.8647	34.3003	4.72313e-09	1.32058e-08	L-ribulose-5-phosphate 4-epimerase
CS_BL389WT3Dp_02188	6.52135	4.90154	17.203	3.35902e-05	6.04592e-05	Tyrosine recombinase XerD
CS_BL389WT3Dp_03557	6.51935	6.103	35.2087	2.96192e-09	8.41891e-09	hypothetical protein
CS_BL389WT3Dp_02082	6.51029	6.08639	58.3288	2.21777e-14	9.05609e-14	Potassium-transporting ATPase ATP-binding subunit
CS_BL389WT3Dp_00537	6.50795	3.91784	17.3785	3.06278e-05	5.52855e-05	hypothetical protein
CS_BL389WT3Dp_00501	6.50348	4.49304	23.4215	1.30119e-06	2.75672e-06	hypothetical protein
CS_BL389WT3Dp_02166	6.50344	4.60008	22.7921	1.80506e-06	3.75043e-06	hypothetical protein
CS_BL389WT3Dp_00308	6.49508	5.30978	25.4795	4.471e-07	1.00194e-06	Inner membrane ABC transporter permease protein YcjP
CS_BL389WT3Dp_01344	6.48815	3.02396	20.7373	5.268e-06	1.03574e-05	hypothetical protein
CS_BL389WT3Dp_00834	6.48655	6.24151	46.0013	1.18174e-11	4.10884e-11	putative NADH oxidase
CS_BL389WT3Dp_03544	6.42479	5.70431	41.5566	1.14505e-10	3.72685e-10	hypothetical protein
CS_BL389WT3Dp_01444	6.41769	3.43064	20.1056	7.32817e-06	1.41206e-05	hypothetical protein
CS_BL389WT3Dp_00526	6.40799	4.3789	22.5085	2.09213e-06	4.31595e-06	hypothetical protein
CS_BL389WT3Dp_02738	6.40089	6.42094	49.6608	1.8276e-12	6.68113e-12	hypothetical protein
CS_BL389WT3Dp_03635	6.40042	6.41859	46.7723	7.97335e-12	2.8007e-11	Putative 2-hydroxyacid dehydrogenase YoaD
CS_BL389WT3Dp_00470	6.39865	7.67671	82.378	1.124e-19	5.64849e-19	Iron import ATP-binding/permease protein IrtA
CS_BL389WT3Dp_01536	6.39735	3.4375	18.2421	1.94528e-05	3.57648e-05	Macrolide export ATP-binding/permease protein MacB
CS_BL389WT3Dp_00529	6.39461	7.3453	50.2961	1.32209e-12	4.88047e-12	Trypsin-resistant surface T6 protein
CS_BL389WT3Dp_00176	6.3832	5.3892	36.4076	1.60075e-09	4.64094e-09	Ribose import permease protein RbsC
CS_BL389WT3Dp_00543	6.37991	6.49728	33.8184	6.0503e-09	1.67427e-08	Protein VirD4
CS_BL389WT3Dp_01530	6.36818	4.76853	26.6632	2.42185e-07	5.60341e-07	hypothetical protein
CS_BL389WT3Dp_00581	6.3545	6.40366	38.6457	5.08159e-10	1.55838e-09	hypothetical protein
CS_BL389WT3Dp_02625	6.34595	5.74657	41.597	1.12164e-10	3.6538e-10	p-aminobenzoyl-glutamate hydrolase subunit B
CS_BL389WT3Dp_00519	6.34502	5.05956	24.292	8.27809e-07	1.79621e-06	Single-stranded DNA-binding protein
CS_BL389WT3Dp_00826	6.33978	5.08735	28.2597	1.0608e-07	2.5662e-07	Putative electron transport protein YccM
CS_BL389WT3Dp_00290	6.33493	4.11904	24.4889	7.47396e-07	1.62923e-06	hypothetical protein
CS_BL389WT3Dp_02854	6.33397	7.28751	53.9218	2.08634e-13	8.09827e-13	hypothetical protein
CS_BL389WT3Dp_02172	6.31391	4.63015	25.4794	4.47138e-07	1.00194e-06	hypothetical protein
CS_BL389WT3Dp_00443	6.31267	5.22027	37.9161	7.38529e-10	2.21794e-09	Ferric enterobactin transport ATP-binding protein FepC
CS_BL389WT3Dp_03184	6.3116	5.55705	35.4317	2.64157e-09	7.5425e-09	Stage V sporulation protein AD
CS_BL389WT3Dp_00525	6.30514	4.79129	24.9312	5.94119e-07	1.31026e-06	hypothetical protein
CS_BL389WT3Dp_03638	6.30167	5.91017	49.8619	1.64954e-12	6.06548e-12	NAD-dependent methanol dehydrogenase
CS_BL389WT3Dp_00964	6.28329	6.15969	45.5615	1.4792e-11	5.11477e-11	Primosomal protein DnaI
CS_BL389WT3Dp_00190	6.26585	4.74312	30.7566	2.92513e-08	7.61908e-08	hypothetical protein
CS_BL389WT3Dp_03520	6.26175	7.15808	54.8342	1.31141e-13	5.15941e-13	DNA primase TraC
CS_BL389WT3Dp_00444	6.26051	4.60954	28.7995	8.02704e-08	1.97609e-07	Inner membrane protein YbaN
CS_BL389WT3Dp_01527	6.24289	4.71756	27.8619	1.3029e-07	3.11589e-07	hypothetical protein
CS_BL389WT3Dp_02855	6.24287	5.32352	30.4754	3.38127e-08	8.7648e-08	Nucleoid occlusion protein
CS_BL389WT3Dp_01341	6.24242	6.31277	34.1707	5.04842e-09	1.4084e-08	hypothetical protein
CS_BL389WT3Dp_00960	6.2339	4.74804	25.9804	3.44908e-07	7.84052e-07	hypothetical protein
CS_BL389WT3Dp_00252	6.21072	6.17873	40.947	1.56415e-10	5.03441e-10	hypothetical protein
CS_BL389WT3Dp_01445	6.20211	5.04182	27.2524	1.78556e-07	4.19561e-07	hypothetical protein
CS_BL389WT3Dp_02911	6.17973	4.76274	28.7708	8.14718e-08	2.00435e-07	hypothetical protein
CS_BL389WT3Dp_01329	6.17147	5.02827	27.9545	1.242e-07	2.97402e-07	hypothetical protein
CS_BL389WT3Dp_00435	6.14464	5.78359	32.4132	1.24635e-08	3.3458e-08	hypothetical protein
CS_BL389WT3Dp_02179	6.13801	3.6071	21.0844	4.39497e-06	8.70907e-06	hypothetical protein
CS_BL389WT3Dp_00756	6.13731	3.85965	19.7297	8.92062e-06	1.70323e-05	hypothetical protein
CS_BL389WT3Dp_00441	6.13655	6.03312	34.7768	3.69753e-09	1.04389e-08	High-affinity heme uptake system protein IsdE
CS_BL389WT3Dp_03559	6.13191	5.41986	37.026	1.16562e-09	3.44026e-09	Sporulation initiation inhibitor protein Soj
CS_BL389WT3Dp_01553	6.12016	5.02872	35.4432	2.62598e-09	7.50366e-09	hypothetical protein
CS_BL389WT3Dp_01972	6.10543	5.00921	33.6495	6.59925e-09	1.81817e-08	Germination protease
CS_BL389WT3Dp_01342	6.09718	6.46297	45.3529	1.64542e-11	5.67392e-11	hypothetical protein
CS_BL389WT3Dp_00320	6.09431	6.57441	50.6726	1.09134e-12	4.04451e-12	hypothetical protein
CS_BL389WT3Dp_00755	6.08706	3.12714	19.4	1.06006e-05	2.0037e-05	hypothetical protein
CS_BL389WT3Dp_02005	6.07585	3.67015	22.2684	2.37072e-06	4.8614e-06	hypothetical protein
CS_BL389WT3Dp_00554	6.06731	3.29413	16.0966	6.01905e-05	0.000105564	ICEBs1 excisionase
CS_BL389WT3Dp_01391	6.06607	3.95962	23.3736	1.33397e-06	2.8214e-06	Tryptophan-rich protein TspO
CS_BL389WT3Dp_03558	6.06586	5.7606	34.0558	5.35549e-09	1.49076e-08	Chromosome-partitioning protein Spo0J
CS_BL389WT3Dp_02515	6.05977	3.97116	20.3198	6.55195e-06	1.27094e-05	hypothetical protein
CS_BL389WT3Dp_02206	6.05822	3.92725	20.7502	5.23253e-06	1.0293e-05	hypothetical protein
CS_BL389WT3Dp_02546	6.05622	1.73828	25.5627	4.28241e-07	9.62458e-07	hypothetical protein
CS_BL389WT3Dp_00430	6.05367	5.76288	41.8585	9.81249e-11	3.20757e-10	hypothetical protein
CS_BL389WT3Dp_01372	6.0481	5.74263	40.3841	2.08634e-10	6.64701e-10	Tagatose-6-phosphate kinase
CS_BL389WT3Dp_01950	6.04061	5.26207	38.7275	4.873e-10	1.50174e-09	Stage III sporulation protein AE
CS_BL389WT3Dp_01952	6.03624	2.56954	20.5068	5.9419e-06	1.16157e-05	hypothetical protein
CS_BL389WT3Dp_00499	6.03428	5.44852	29.5999	5.31065e-08	1.34244e-07	Putative transposon Tn552 DNA-invertase bin3
CS_BL389WT3Dp_00461	6.03191	5.31849	28.6288	8.7668e-08	2.14978e-07	Macrolide export ATP-binding/permease protein MacB
CS_BL389WT3Dp_00579	6.03035	8.38132	84.7165	3.44357e-20	1.75627e-19	hypothetical protein
CS_BL389WT3Dp_00442	6.02669	5.49272	36.264	1.72317e-09	4.98438e-09	putative heme-iron transport system permease protein IsdF
CS_BL389WT3Dp_02171	6.00678	4.02863	16.589	4.64183e-05	8.2175e-05	hypothetical protein
CS_BL389WT3Dp_01371	5.99588	3.8996	28.1165	1.14225e-07	2.75618e-07	hypothetical protein
CS_BL389WT3Dp_00354	5.98557	3.92713	19.8278	8.47415e-06	1.62127e-05	Putative transposon Tn552 DNA-invertase bin3
CS_BL389WT3Dp_01343	5.95688	4.62825	18.4219	1.77007e-05	3.2687e-05	hypothetical protein
CS_BL389WT3Dp_01457	5.95301	6.1428	48.2213	3.80725e-12	1.35886e-11	hypothetical protein
CS_BL389WT3Dp_02753	5.93789	4.72741	29.6375	5.20876e-08	1.31846e-07	hypothetical protein
CS_BL389WT3Dp_00328	5.92478	7.04169	71.6284	2.59787e-17	1.20881e-16	hypothetical protein
CS_BL389WT3Dp_00578	5.91556	7.14495	75.6629	3.36477e-18	1.61346e-17	DNA topoisomerase 3
CS_BL389WT3Dp_02786	5.90937	2.75814	20.3825	6.3407e-06	1.23123e-05	hypothetical protein
CS_BL389WT3Dp_00323	5.90608	7.72052	104.98	1.23394e-24	7.08953e-24	Nigerose phosphorylase
CS_BL389WT3Dp_00926	5.8946	3.02821	23.516	1.23877e-06	2.62743e-06	hypothetical protein
CS_BL389WT3Dp_03406	5.89319	5.92691	49.0356	2.51364e-12	9.09204e-12	Maltose/maltodextrin-binding protein
CS_BL389WT3Dp_00276	5.89315	2.1042	19.5258	9.92494e-06	1.88449e-05	hypothetical protein
CS_BL389WT3Dp_02912	5.89314	5.18674	30.9433	2.65674e-08	6.944e-08	Bis(5'-nucleosyl)-tetraphosphatase%2C symmetrical
CS_BL389WT3Dp_00310	5.88776	5.45909	28.3164	1.03019e-07	2.49696e-07	D-tagatose-1%2C6-bisphosphate aldolase subunit GatY
CS_BL389WT3Dp_00465	5.88574	7.14574	68.8926	1.03977e-16	4.72154e-16	Thioredoxin reductase
CS_BL389WT3Dp_03735	5.8794	5.96127	61.8759	3.65792e-15	1.55782e-14	putative protein
CS_BL389WT3Dp_00475	5.87057	5.8222	36.7885	1.31665e-09	3.85584e-09	Bacitracin export ATP-binding protein BceA
CS_BL389WT3Dp_03185	5.86802	3.8711	23.2183	1.44618e-06	3.04675e-06	hypothetical protein
CS_BL389WT3Dp_02239	5.84808	4.5939	18.7509	1.48951e-05	2.77781e-05	hypothetical protein
CS_BL389WT3Dp_00471	5.84629	6.6852	56.0162	7.18774e-14	2.87586e-13	putative ABC transporter ATP-binding protein
CS_BL389WT3Dp_00322	5.84441	6.21282	44.7375	2.25298e-11	7.68459e-11	hypothetical protein
CS_BL389WT3Dp_01135	5.84202	4.0312	21.251	4.02895e-06	8.0302e-06	hypothetical protein
CS_BL389WT3Dp_01171	5.83538	5.50515	36.7802	1.32224e-09	3.8692e-09	Pyrimidine 5'-nucleotidase YjjG
CS_BL389WT3Dp_02623	5.83295	4.56389	18.5648	1.64226e-05	3.04162e-05	hypothetical protein
CS_BL389WT3Dp_00481	5.82922	3.616	21.6929	3.19973e-06	6.45599e-06	hypothetical protein
CS_BL389WT3Dp_00478	5.82056	5.84439	30.2326	3.8321e-08	9.8521e-08	hypothetical protein
CS_BL389WT3Dp_01232	5.81433	4.46423	22.4376	2.17083e-06	4.47096e-06	Gamma-glutamyl-gamma-aminobutyrate hydrolase PuuD
CS_BL389WT3Dp_00445	5.8098	4.12982	21.0971	4.36581e-06	8.65583e-06	hypothetical protein
CS_BL389WT3Dp_01442	5.78602	3.58422	20.1786	7.0537e-06	1.36196e-05	hypothetical protein
CS_BL389WT3Dp_01037	5.77432	4.52229	18.5978	1.61409e-05	2.99238e-05	hypothetical protein
CS_BL389WT3Dp_00480	5.77207	5.13645	30.603	3.16605e-08	8.2182e-08	hypothetical protein
CS_BL389WT3Dp_02183	5.77006	4.95614	29.3276	6.11195e-08	1.53266e-07	hypothetical protein
CS_BL389WT3Dp_02357	5.76357	4.89925	28.0034	1.21105e-07	2.90544e-07	Sporulation sigma-E factor-processing peptidase
CS_BL389WT3Dp_03714	5.7574	5.97916	45.9154	1.23472e-11	4.2891e-11	Putative conjugal transfer protein
CS_BL389WT3Dp_02907	5.7565	5.14497	26.4937	2.64402e-07	6.095e-07	hypothetical protein
CS_BL389WT3Dp_01529	5.73807	5.0627	22.3852	2.2309e-06	4.58716e-06	Macrolide export ATP-binding/permease protein MacB
CS_BL389WT3Dp_00474	5.73783	6.63066	43.4519	4.34518e-11	1.46092e-10	Lipid A export ATP-binding/permease protein MsbA
CS_BL389WT3Dp_00577	5.7335	6.38519	42.9777	5.53678e-11	1.84151e-10	hypothetical protein
CS_BL389WT3Dp_00722	5.72622	5.5493	33.6347	6.64949e-09	1.83067e-08	Phosphate-binding protein PstS 2
CS_BL389WT3Dp_01330	5.72549	4.03176	30.0081	4.30238e-08	1.10086e-07	hypothetical protein
CS_BL389WT3Dp_03305	5.72097	6.24302	54.1092	1.89646e-13	7.38406e-13	Ribose import ATP-binding protein RbsA
CS_BL389WT3Dp_01554	5.71416	4.98317	31.7874	1.72004e-08	4.5718e-08	hypothetical protein
CS_BL389WT3Dp_03535	5.69983	6.23106	47.9902	4.28363e-12	1.52025e-11	Mobilization protein A
CS_BL389WT3Dp_00150	5.6953	5.8586	44.3657	2.72414e-11	9.27489e-11	hypothetical protein
CS_BL389WT3Dp_00891	5.66274	2.92686	18.8625	1.40488e-05	2.62648e-05	tRNA-Pro(tgg)
CS_BL389WT3Dp_00867	5.65689	5.79743	43.2587	4.79596e-11	1.6039e-10	2-keto-3-deoxygluconate permease
CS_BL389WT3Dp_01019	5.64415	5.72929	35.5098	2.53769e-09	7.27342e-09	Inner membrane protein YrbG
CS_BL389WT3Dp_01706	5.62543	3.3739	20.4606	6.08704e-06	1.18686e-05	hypothetical protein
CS_BL389WT3Dp_02766	5.61193	3.3849	22.3311	2.29464e-06	4.71308e-06	hypothetical protein
CS_BL389WT3Dp_00325	5.60221	6.9121	80.4927	2.91775e-19	1.44128e-18	putative arabinose-binding protein
CS_BL389WT3Dp_01443	5.58867	5.75438	45.4815	1.54088e-11	5.3183e-11	hypothetical protein
CS_BL389WT3Dp_01173	5.5751	5.07602	28.6394	8.71907e-08	2.14086e-07	putative protein
CS_BL389WT3Dp_00595	5.57246	6.02488	39.4237	3.41126e-10	1.0682e-09	hypothetical protein
CS_BL389WT3Dp_03458	5.57176	2.19924	17.0982	3.54959e-05	6.36764e-05	hypothetical protein
CS_BL389WT3Dp_00041	5.55706	6.22056	52.9908	3.35119e-13	1.28491e-12	hypothetical protein
CS_BL389WT3Dp_02552	5.54895	4.68602	23.1883	1.46891e-06	3.09119e-06	hypothetical protein
CS_BL389WT3Dp_01465	5.54863	4.25846	21.3006	3.926e-06	7.8416e-06	hypothetical protein
CS_BL389WT3Dp_02238	5.54178	5.67856	33.3323	7.76803e-09	2.12465e-08	hypothetical protein
CS_BL389WT3Dp_03634	5.53881	5.92954	43.0236	5.40824e-11	1.80227e-10	hypothetical protein
CS_BL389WT3Dp_00289	5.53528	5.65191	29.9739	4.37894e-08	1.11893e-07	hypothetical protein
CS_BL389WT3Dp_00473	5.53522	6.9867	52.1736	5.0805e-13	1.91676e-12	Heterocyst differentiation ATP-binding protein HepA
CS_BL389WT3Dp_00463	5.52829	7.23573	60.9484	5.85899e-15	2.45908e-14	hypothetical protein
CS_BL389WT3Dp_01331	5.52329	1.76506	22.5582	2.03878e-06	4.2128e-06	hypothetical protein
CS_BL389WT3Dp_02984	5.49893	6.83577	76.211	2.54923e-18	1.22708e-17	hypothetical protein
CS_BL389WT3Dp_00986	5.49231	6.55398	47.783	4.76094e-12	1.68646e-11	hypothetical protein
CS_BL389WT3Dp_01532	5.49048	5.21752	29.9533	4.4257e-08	1.12893e-07	ABC transporter ATP-binding protein YxdL
CS_BL389WT3Dp_00440	5.48137	5.48002	33.6913	6.45888e-09	1.78224e-08	hypothetical protein
CS_BL389WT3Dp_02343	5.47824	4.73365	29.6318	5.22416e-08	1.32147e-07	hypothetical protein
CS_BL389WT3Dp_00723	5.47711	4.69133	26.5246	2.60197e-07	6.00541e-07	Phosphate transport system permease protein PstC 1
CS_BL389WT3Dp_01018	5.47121	4.96934	29.5631	5.4125e-08	1.36727e-07	manganese efflux pump MntP
CS_BL389WT3Dp_01452	5.45374	2.35515	22.8132	1.78539e-06	3.71366e-06	hypothetical protein
CS_BL389WT3Dp_00809	5.4533	5.85266	46.7352	8.12583e-12	2.84895e-11	Sorbitol dehydrogenase
CS_BL389WT3Dp_01953	5.45091	3.98925	24.7135	6.65173e-07	1.46013e-06	Stage III sporulation protein AB
CS_BL389WT3Dp_02899	5.43919	6.10949	50.6301	1.1152e-12	4.12886e-12	putative amino acid permease YhdG
CS_BL389WT3Dp_00734	5.43708	3.27137	28.0446	1.18549e-07	2.85321e-07	hypothetical protein
CS_BL389WT3Dp_00291	5.437	5.219	37.866	7.57727e-10	2.27198e-09	hypothetical protein
CS_BL389WT3Dp_03405	5.43031	5.45817	34.9132	3.44729e-09	9.74706e-09	Inner membrane ABC transporter permease protein YcjO
CS_BL389WT3Dp_01041	5.42639	3.24397	19.3675	1.07829e-05	2.03713e-05	hypothetical protein
CS_BL389WT3Dp_00321	5.4224	7.11252	68.6288	1.18854e-16	5.38413e-16	Sensor histidine kinase YpdA
CS_BL389WT3Dp_01572	5.40764	3.58844	18.1287	2.06465e-05	3.78669e-05	Sulfur carrier protein ThiS
CS_BL389WT3Dp_03025	5.40145	4.18886	18.3558	1.83263e-05	3.37925e-05	hypothetical protein
CS_BL389WT3Dp_02169	5.39525	-1.36655	11.9642	0.000542327	0.000880668	hypothetical protein
CS_BL389WT3Dp_00446	5.38023	6.45665	71.2991	3.06977e-17	1.42312e-16	ATP-binding/permease protein CydD
CS_BL389WT3Dp_00751	5.38001	5.86673	34.3243	4.66512e-09	1.3063e-08	KDP operon transcriptional regulatory protein KdpE
CS_BL389WT3Dp_00318	5.37595	7.05405	65.6335	5.43083e-16	2.39963e-15	L-fucose isomerase
CS_BL389WT3Dp_03439	5.36688	5.8591	31.6566	1.83985e-08	4.87651e-08	Putative transposon Tn552 DNA-invertase bin3
CS_BL389WT3Dp_01708	5.36432	5.82945	39.1491	3.92652e-10	1.21903e-09	L-Ala--D-Glu endopeptidase
CS_BL389WT3Dp_02061	5.36159	6.63722	63.6259	1.50436e-15	6.48733e-15	Tetracycline resistance protein TetO
CS_BL389WT3Dp_02231	5.35614	7.93215	63.571	1.54686e-15	6.66298e-15	hypothetical protein
CS_BL389WT3Dp_02537	5.35326	4.48335	23.6593	1.14988e-06	2.44853e-06	Single-stranded DNA-binding protein
CS_BL389WT3Dp_03644	5.34787	5.3347	23.2099	1.4525e-06	3.05836e-06	hypothetical protein
CS_BL389WT3Dp_00177	5.34751	5.17835	33.7726	6.19438e-09	1.71163e-08	Ribose import permease protein RbsC
CS_BL389WT3Dp_00505	5.34119	5.68049	36.8473	1.27752e-09	3.74998e-09	hypothetical protein
CS_BL389WT3Dp_01426	5.34016	3.78849	17.4218	2.99369e-05	5.41161e-05	hypothetical protein
CS_BL389WT3Dp_01043	5.33689	3.44209	12.7537	0.000355297	0.000585533	hypothetical protein
CS_BL389WT3Dp_00447	5.33277	6.41043	52.6779	3.9299e-13	1.49463e-12	putative ABC transporter ATP-binding protein
CS_BL389WT3Dp_00281	5.33067	3.23853	15.0545	0.000104449	0.000179757	Stage III sporulation protein D
CS_BL389WT3Dp_00513	5.32265	4.55067	26.8413	2.20866e-07	5.12588e-07	hypothetical protein
CS_BL389WT3Dp_01552	5.31933	5.2818	30.3167	3.6695e-08	9.45988e-08	putative cation efflux system protein
CS_BL389WT3Dp_03721	5.31216	5.41064	33.5112	7.0856e-09	1.94647e-08	Germination-specific N-acetylmuramoyl-L-alanine amidase
CS_BL389WT3Dp_00123	5.3038	3.33437	19.8354	8.44034e-06	1.61562e-05	hypothetical protein
CS_BL389WT3Dp_01357	5.29936	3.96619	24.2715	8.36666e-07	1.81438e-06	hypothetical protein
CS_BL389WT3Dp_00189	5.2981	5.69517	39.7044	2.95464e-10	9.31107e-10	hypothetical protein
CS_BL389WT3Dp_01087	5.28596	1.54605	19.8569	8.34604e-06	1.59839e-05	hypothetical protein
CS_BL389WT3Dp_00805	5.28235	6.3873	53.1805	3.04262e-13	1.17017e-12	hypothetical protein
CS_BL389WT3Dp_01954	5.27895	5.087	29.053	7.04264e-08	1.7463e-07	hypothetical protein
CS_BL389WT3Dp_00285	5.27274	5.10772	24.5187	7.3591e-07	1.60698e-06	hypothetical protein
CS_BL389WT3Dp_01935	5.27225	5.35116	34.5024	4.25733e-09	1.19389e-08	SpoIVB peptidase
CS_BL389WT3Dp_00046	5.27007	3.63717	24.8905	6.06799e-07	1.33744e-06	Sensor histidine kinase RcsC
CS_BL389WT3Dp_00476	5.26642	7.30465	80.0013	3.74165e-19	1.83623e-18	hypothetical protein
CS_BL389WT3Dp_03388	5.24787	3.9726	22.7086	1.88517e-06	3.91041e-06	hypothetical protein
CS_BL389WT3Dp_03191	5.24151	4.12448	20.9932	4.6092e-06	9.11441e-06	Anti-sigma F factor antagonist
CS_BL389WT3Dp_00265	5.23573	6.66772	59.1066	1.49357e-14	6.14547e-14	hypothetical protein
CS_BL389WT3Dp_02916	5.23183	5.82459	48.5932	3.14957e-12	1.1284e-11	Putative oxidoreductase YteT
CS_BL389WT3Dp_01206	5.21343	5.68269	35.3171	2.8016e-09	7.97524e-09	putative zinc-type alcohol dehydrogenase-like protein YjmD
CS_BL389WT3Dp_03710	5.20665	5.13056	22.3237	2.30346e-06	4.72861e-06	hypothetical protein
CS_BL389WT3Dp_02228	5.18504	2.77631	26.2419	3.01222e-07	6.90576e-07	hypothetical protein
CS_BL389WT3Dp_01551	5.17817	3.55538	23.7737	1.08353e-06	2.31117e-06	hypothetical protein
CS_BL389WT3Dp_01528	5.17771	5.50335	30.0662	4.17553e-08	1.06913e-07	hypothetical protein
CS_BL389WT3Dp_01177	5.16063	6.40833	66.1271	4.22763e-16	1.88122e-15	Oligopeptide transport ATP-binding protein OppD
CS_BL389WT3Dp_02908	5.14708	5.88966	33.4976	7.13511e-09	1.95722e-08	ABC transporter ATP-binding protein NatA
CS_BL389WT3Dp_00314	5.14189	5.49261	38.6957	4.95289e-10	1.52263e-09	Aldo-keto reductase YhdN
CS_BL389WT3Dp_01998	5.14149	5.25704	33.5142	7.07461e-09	1.94487e-08	Stage V sporulation protein B
CS_BL389WT3Dp_02298	5.13697	5.09866	25.1605	5.27509e-07	1.17021e-06	Peptidoglycan-N-acetylglucosamine deacetylase
CS_BL389WT3Dp_00159	5.13232	3.60468	26.4445	2.71216e-07	6.24444e-07	tRNA-Cys(gca)
CS_BL389WT3Dp_00071	5.13208	4.86246	26.3191	2.8941e-07	6.65927e-07	Lysozyme M1
CS_BL389WT3Dp_01172	5.1238	5.36738	22.2167	2.4355e-06	4.9834e-06	HTH-type transcriptional regulator HexR
CS_BL389WT3Dp_01580	5.11515	2.25496	28.5568	9.09898e-08	2.22544e-07	TPP
CS_BL389WT3Dp_00466	5.10783	6.09023	41.4855	1.18747e-10	3.86159e-10	Exoenzyme S synthesis regulatory protein ExsA
CS_BL389WT3Dp_02983	5.09813	7.10862	70.2202	5.30394e-17	2.43194e-16	hypothetical protein
CS_BL389WT3Dp_02909	5.09534	5.18341	30.2798	3.73999e-08	9.62844e-08	hypothetical protein
CS_BL389WT3Dp_03024	5.07829	4.3375	22.695	1.89858e-06	3.93172e-06	L-cystine uptake protein TcyP
CS_BL389WT3Dp_01707	5.07666	5.94253	47.1615	6.53722e-12	2.30269e-11	Fe(2+) transporter FeoB
CS_BL389WT3Dp_00524	5.07385	4.13835	22.4678	2.137e-06	4.40369e-06	hypothetical protein
CS_BL389WT3Dp_00319	5.07365	6.30067	41.949	9.36847e-11	3.06775e-10	Putative oxidoreductase YteT
CS_BL389WT3Dp_02900	5.06845	5.7468	33.972	5.59109e-09	1.5529e-08	Cystathionine beta-lyase PatB
CS_BL389WT3Dp_01459	5.06719	3.6725	21.9738	2.76401e-06	5.622e-06	hypothetical protein
CS_BL389WT3Dp_01345	5.06105	3.54969	21.8948	2.88013e-06	5.83613e-06	Transcriptional regulatory protein PrrA
CS_BL389WT3Dp_01573	5.04264	4.89886	23.3419	1.35611e-06	2.86661e-06	Molybdopterin-synthase adenylyltransferase
CS_BL389WT3Dp_00359	5.03937	6.09719	39.5402	3.21381e-10	1.00863e-09	Pesticidal crystal protein Cry22Aa
CS_BL389WT3Dp_00596	5.02554	4.01626	18.6016	1.61089e-05	2.98791e-05	hypothetical protein
CS_BL389WT3Dp_00567	5.01547	4.58168	27.9633	1.23637e-07	2.96429e-07	hypothetical protein
CS_BL389WT3Dp_02768	5.01432	3.59856	25.3521	4.77641e-07	1.06585e-06	Glutamine transport ATP-binding protein GlnQ
CS_BL389WT3Dp_00040	5.01389	4.88991	26.1237	3.20229e-07	7.31925e-07	hypothetical protein
CS_BL389WT3Dp_02709	5.0076	3.5202	14.9996	0.000107536	0.000184732	HTH-type transcriptional activator mta
CS_BL389WT3Dp_01519	5.00313	5.4261	32.8744	9.83108e-09	2.66379e-08	hypothetical protein
CS_BL389WT3Dp_02910	4.99325	5.43807	35.4819	2.57435e-09	7.3673e-09	hypothetical protein
CS_BL389WT3Dp_03254	4.98731	5.05164	28.5847	8.96863e-08	2.19641e-07	hypothetical protein
CS_BL389WT3Dp_02318	4.98324	4.19101	25.2639	4.99981e-07	1.11373e-06	hypothetical protein
CS_BL389WT3Dp_02081	4.98283	5.07063	29.2656	6.31055e-08	1.57722e-07	Potassium-transporting ATPase KdpC subunit
CS_BL389WT3Dp_01947	4.98248	4.94865	26.8415	2.20844e-07	5.12588e-07	hypothetical protein
CS_BL389WT3Dp_00850	4.97498	4.04458	21.4626	3.608e-06	7.22558e-06	Lactaldehyde reductase
CS_BL389WT3Dp_00492	4.96896	4.93675	23.5504	1.21685e-06	2.58676e-06	hypothetical protein
CS_BL389WT3Dp_00845	4.96753	5.17895	24.6563	6.85186e-07	1.50318e-06	Sensory transduction protein LytR
CS_BL389WT3Dp_03637	4.96184	6.25096	44.0871	3.14083e-11	1.06551e-10	NADH oxidase
CS_BL389WT3Dp_01951	4.9567	3.01357	20.9174	4.79518e-06	9.46233e-06	hypothetical protein
CS_BL389WT3Dp_01373	4.95629	6.1451	53.1201	3.1376e-13	1.20547e-12	PTS system fructose-specific EIIABC component
CS_BL389WT3Dp_03015	4.95587	2.51998	25.629	4.13775e-07	9.34402e-07	hypothetical protein
CS_BL389WT3Dp_03632	4.9501	6.1495	45.1469	1.82799e-11	6.27478e-11	Xylulose kinase
CS_BL389WT3Dp_03404	4.94531	4.82803	23.1175	1.52397e-06	3.19634e-06	Inner membrane ABC transporter permease protein YcjP
CS_BL389WT3Dp_00479	4.94452	5.52099	29.3892	5.92081e-08	1.49178e-07	hypothetical protein
CS_BL389WT3Dp_01294	4.93693	5.99192	45.5231	1.50846e-11	5.21116e-11	Allantoinase
CS_BL389WT3Dp_03189	4.90533	5.07475	30.33	3.64443e-08	9.40168e-08	RNA polymerase sigma-F factor
CS_BL389WT3Dp_01884	4.90004	1.62608	20.6571	5.49335e-06	1.07836e-05	hypothetical protein
CS_BL389WT3Dp_00315	4.90004	3.83785	18.7279	1.50764e-05	2.80606e-05	hypothetical protein
CS_BL389WT3Dp_02287	4.89238	3.6591	24.0189	9.53969e-07	2.04989e-06	hypothetical protein
CS_BL389WT3Dp_00948	4.88999	2.74524	12.5205	0.000402507	0.000660161	hypothetical protein
CS_BL389WT3Dp_00494	4.86294	3.26448	21.6628	3.25039e-06	6.5547e-06	Transcriptional regulator MntR
CS_BL389WT3Dp_00035	4.85402	5.0506	26.2038	3.0722e-07	7.03897e-07	Spore maturation protein B
CS_BL389WT3Dp_02618	4.83767	4.91368	24.1767	8.78906e-07	1.89725e-06	Single-stranded DNA-binding protein
CS_BL389WT3Dp_00941	4.8272	7.22805	81.4615	1.78712e-19	8.90959e-19	putative ABC transporter ATP-binding protein
CS_BL389WT3Dp_00575	4.82184	7.27689	88.9487	4.05181e-21	2.13883e-20	putative endopeptidase p60
CS_BL389WT3Dp_01073	4.82056	6.55201	53.3694	2.76365e-13	1.06614e-12	putative ABC transporter ATP-binding protein YheS
CS_BL389WT3Dp_02344	4.82042	4.8055	22.8265	1.77304e-06	3.69e-06	Stage V sporulation protein T
CS_BL389WT3Dp_03545	4.81885	3.98704	21.713	3.16635e-06	6.39207e-06	hypothetical protein
CS_BL389WT3Dp_00438	4.80924	4.61552	27.2556	1.78261e-07	4.1913e-07	hypothetical protein
CS_BL389WT3Dp_01188	4.80459	4.27812	17.8465	2.39454e-05	4.36203e-05	hypothetical protein
CS_BL389WT3Dp_00484	4.79977	6.14142	42.458	7.22165e-11	2.38131e-10	Multidrug resistance protein MdtK
CS_BL389WT3Dp_03334	4.7981	6.19664	48.5166	3.27498e-12	1.17221e-11	L-threonine 3-dehydrogenase
CS_BL389WT3Dp_00366	4.79173	4.20479	24.5913	7.08704e-07	1.55206e-06	Protein Sxy
CS_BL389WT3Dp_00081	4.79151	5.76782	41.7488	1.03784e-10	3.38962e-10	Ribose import permease protein RbsC
CS_BL389WT3Dp_00539	4.78933	5.98243	49.0785	2.45918e-12	8.91215e-12	hypothetical protein
CS_BL389WT3Dp_00905	4.78416	1.98604	23.8742	1.02842e-06	2.19983e-06	hypothetical protein
CS_BL389WT3Dp_02176	4.77994	4.96143	21.8679	2.92075e-06	5.91527e-06	hypothetical protein
CS_BL389WT3Dp_01170	4.77667	4.16782	18.0471	2.1551e-05	3.94492e-05	L-fuculose phosphate aldolase
CS_BL389WT3Dp_00664	4.76961	5.75628	31.2282	2.29412e-08	6.02967e-08	hypothetical protein
CS_BL389WT3Dp_00752	4.75725	5.5322	27.4091	1.64658e-07	3.88844e-07	Sensor protein KdpD
CS_BL389WT3Dp_02496	4.74431	3.27486	23.8512	1.04076e-06	2.22497e-06	hypothetical protein
CS_BL389WT3Dp_01295	4.74354	5.77418	37.9935	7.09809e-10	2.13509e-09	Hydantoin permease
CS_BL389WT3Dp_00452	4.7346	4.52267	21.1588	4.22756e-06	8.39941e-06	Fe(2+) transport protein A
CS_BL389WT3Dp_01458	4.72714	2.92214	18.0022	2.20644e-05	4.03497e-05	hypothetical protein
CS_BL389WT3Dp_03649	4.69465	7.42009	251.596	1.16551e-56	1.91826e-55	hypothetical protein
CS_BL389WT3Dp_00828	4.69439	5.21992	24.3948	7.84793e-07	1.70779e-06	hypothetical protein
CS_BL389WT3Dp_01176	4.69437	5.57953	27.544	1.53562e-07	3.6401e-07	Glutathione transport system permease protein GsiD
CS_BL389WT3Dp_03372	4.6916	5.84172	33.7991	6.11059e-09	1.68972e-08	Trehalose transport system permease protein SugB
CS_BL389WT3Dp_00583	4.6766	8.77671	122.143	2.1479e-28	1.38621e-27	hypothetical protein
CS_BL389WT3Dp_02533	4.67504	4.23213	20.3983	6.2886e-06	1.22174e-05	hypothetical protein
CS_BL389WT3Dp_00114	4.66838	5.85924	37.3993	9.6259e-10	2.85669e-09	Putative transposon Tn552 DNA-invertase bin3
CS_BL389WT3Dp_03633	4.66589	5.71168	36.9486	1.21287e-09	3.57412e-09	Sorbitol dehydrogenase
CS_BL389WT3Dp_00573	4.64859	6.91834	61.4774	4.47848e-15	1.89443e-14	hypothetical protein
CS_BL389WT3Dp_03489	4.64663	4.83256	18.9898	1.31417e-05	2.46547e-05	hypothetical protein
CS_BL389WT3Dp_03257	4.63078	5.26071	27.2381	1.79877e-07	4.22141e-07	Fructose-bisphosphate aldolase
CS_BL389WT3Dp_00605	4.62326	4.40804	19.7772	8.7014e-06	1.66306e-05	Thioredoxin 1
CS_BL389WT3Dp_01348	4.62015	3.71697	17.465	2.92651e-05	5.29779e-05	hypothetical protein
CS_BL389WT3Dp_03543	4.61961	6.99314	99.0341	2.48196e-23	1.38381e-22	Conjugal transfer protein TraG
CS_BL389WT3Dp_01178	4.61919	5.28537	24.042	9.42593e-07	2.02892e-06	Oligopeptide transport ATP-binding protein OppF
CS_BL389WT3Dp_02829	4.61528	6.14297	38.8318	4.6194e-10	1.42944e-09	Tyrosine recombinase XerD
CS_BL389WT3Dp_01013	4.60164	4.63369	19.0886	1.24789e-05	2.35048e-05	hypothetical protein
CS_BL389WT3Dp_00191	4.5973	6.09003	43.6534	3.91987e-11	1.32147e-10	Ribonuclease BN
CS_BL389WT3Dp_01175	4.59019	5.66795	38.0259	6.98105e-10	2.10324e-09	Dipeptide transport system permease protein DppB
CS_BL389WT3Dp_02917	4.57654	6.42264	51.9466	5.703e-13	2.14517e-12	hypothetical protein
CS_BL389WT3Dp_01533	4.57494	4.96972	24.5625	7.19393e-07	1.57365e-06	Macrolide export ATP-binding/permease protein MacB
CS_BL389WT3Dp_02096	4.57201	5.65345	40.5494	1.91712e-10	6.13379e-10	D-erythronate kinase
CS_BL389WT3Dp_03651	4.57169	5.92316	42.1359	8.51477e-11	2.79792e-10	hypothetical protein
CS_BL389WT3Dp_01205	4.56933	5.22764	25.146	5.31494e-07	1.17628e-06	3-hydroxy-5-phosphonooxypentane-2%2C4-dione thiolase
CS_BL389WT3Dp_03303	4.56756	5.72754	41.472	1.19573e-10	3.8851e-10	Glycerol dehydrogenase
CS_BL389WT3Dp_01174	4.56199	5.91828	31.4701	2.02539e-08	5.34574e-08	Oligopeptide-binding protein AppA
CS_BL389WT3Dp_00735	4.55828	4.16136	20.4163	6.22975e-06	1.21218e-05	hypothetical protein
CS_BL389WT3Dp_00439	4.55421	8.01548	80.6735	2.66267e-19	1.31874e-18	Beta-L-arabinobiosidase
CS_BL389WT3Dp_02962	4.5463	-1.67012	6.96213	0.0083253	0.0120408	hypothetical protein
CS_BL389WT3Dp_03547	4.52613	5.04256	21.898	2.87527e-06	5.82943e-06	hypothetical protein
CS_BL389WT3Dp_00039	4.52138	6.58301	54.1612	1.847e-13	7.1989e-13	hypothetical protein
CS_BL389WT3Dp_02194	4.52055	3.3963	16.8014	4.15023e-05	7.38537e-05	Stage 0 sporulation protein A
CS_BL389WT3Dp_03332	4.51747	6.0562	37.9777	7.1556e-10	2.15068e-09	putative protein
CS_BL389WT3Dp_00677	4.50706	2.66712	21.0353	4.50899e-06	8.92561e-06	hypothetical protein
CS_BL389WT3Dp_02168	4.49968	-0.213901	19.4007	1.05968e-05	2.0037e-05	hypothetical protein
CS_BL389WT3Dp_03556	4.49357	5.4062	23.0357	1.59023e-06	3.32607e-06	hypothetical protein
CS_BL389WT3Dp_01034	4.47958	5.03629	26.7691	2.29276e-07	5.3178e-07	ECF RNA polymerase sigma factor RpoE
CS_BL389WT3Dp_03650	4.45956	6.01194	55.4797	9.44271e-14	3.75417e-13	hypothetical protein
CS_BL389WT3Dp_00566	4.43281	4.63353	19.4287	1.04426e-05	1.97878e-05	Single-stranded DNA-binding protein
CS_BL389WT3Dp_00736	4.43054	3.05554	21.0409	4.49583e-06	8.90425e-06	tRNA-Ala(cgc)
CS_BL389WT3Dp_00851	4.41759	5.65489	37.6985	8.25696e-10	2.46792e-09	DNA polymerase IV
CS_BL389WT3Dp_03549	4.41267	4.74466	20.1501	7.15983e-06	1.38103e-05	hypothetical protein
CS_BL389WT3Dp_00562	4.41078	4.44925	19.0299	1.28687e-05	2.41905e-05	hypothetical protein
CS_BL389WT3Dp_00995	4.40687	4.19386	17.5425	2.80957e-05	5.09345e-05	group-II-D1D4-3
CS_BL389WT3Dp_01359	4.39086	5.4586	27.8032	1.34302e-07	3.20572e-07	Purine nucleoside phosphorylase DeoD-type
CS_BL389WT3Dp_02047	4.37923	2.41173	19.5723	9.68645e-06	1.84199e-05	hypothetical protein
CS_BL389WT3Dp_03654	4.3785	5.28618	29.6736	5.11274e-08	1.29502e-07	hypothetical protein
CS_BL389WT3Dp_02094	4.37157	5.88109	48.6727	3.0244e-12	1.08458e-11	High-affinity gluconate transporter
CS_BL389WT3Dp_02224	4.36723	3.55142	16.3761	5.19359e-05	9.16416e-05	UvrABC system protein C
CS_BL389WT3Dp_02191	4.36225	4.22275	14.1553	0.000168318	0.000283717	Non-homologous end joining protein Ku
CS_BL389WT3Dp_01042	4.36063	4.14285	17.2402	3.29391e-05	5.93439e-05	hypothetical protein
CS_BL389WT3Dp_01024	4.35906	5.26125	27.3228	1.72173e-07	4.05829e-07	hypothetical protein
CS_BL389WT3Dp_03658	4.35888	5.5934	35.8264	2.157e-09	6.19644e-09	hypothetical protein
CS_BL389WT3Dp_00324	4.35498	6.02696	36.7651	1.33256e-09	3.89334e-09	hypothetical protein
CS_BL389WT3Dp_01705	4.35352	4.98836	26.0218	3.37589e-07	7.69735e-07	Spore germination protein YaaH
CS_BL389WT3Dp_00174	4.34617	6.27384	49.2799	2.21919e-12	8.05019e-12	Ribose import binding protein RbsB
CS_BL389WT3Dp_00725	4.34589	5.60162	31.4975	1.99701e-08	5.27452e-08	Phosphate import ATP-binding protein PstB 3
CS_BL389WT3Dp_02175	4.34125	-1.81805	6.05982	0.0138292	0.019434	hypothetical protein
CS_BL389WT3Dp_02097	4.3388	6.04993	48.0623	4.12881e-12	1.46944e-11	hypothetical protein
CS_BL389WT3Dp_03085	4.3326	6.07074	38.8944	4.47369e-10	1.38662e-09	hypothetical protein
CS_BL389WT3Dp_03040	4.33148	-1.74306	6.01685	0.0141699	0.0198832	hypothetical protein
CS_BL389WT3Dp_00602	4.32952	4.18022	19.1424	1.21321e-05	2.28629e-05	hypothetical protein
CS_BL389WT3Dp_02010	4.32423	5.37476	30.1959	3.90537e-08	1.00268e-07	D-alanyl-D-alanine carboxypeptidase DacF
CS_BL389WT3Dp_01169	4.31969	3.86079	18.4529	1.74154e-05	3.22075e-05	hypothetical protein
CS_BL389WT3Dp_02406	4.31635	6.33334	54.929	1.24964e-13	4.92665e-13	Competence protein ComM
CS_BL389WT3Dp_00801	4.31272	5.20522	27.9034	1.27525e-07	3.05169e-07	3-oxoacyl-[acyl-carrier-protein] reductase FabG
CS_BL389WT3Dp_01441	4.31074	5.50746	29.0674	6.99045e-08	1.7345e-07	Transposon gamma-delta resolvase
CS_BL389WT3Dp_02755	4.30734	5.07272	22.9896	1.62877e-06	3.39914e-06	hypothetical protein
CS_BL389WT3Dp_00149	4.30331	8.48981	85.2588	2.61757e-20	1.34044e-19	3'%2C5'-cyclic adenosine monophosphate phosphodiesterase CpdA
CS_BL389WT3Dp_02241	4.30316	3.61953	14.2524	0.000159856	0.000270178	hypothetical protein
CS_BL389WT3Dp_03256	4.30302	5.18436	28.0615	1.1752e-07	2.83025e-07	hypothetical protein
CS_BL389WT3Dp_00899	4.30126	4.55669	22.205	2.45034e-06	5.01104e-06	hypothetical protein
CS_BL389WT3Dp_01335	4.30122	2.08891	13.5222	0.000235764	0.000393183	hypothetical protein
CS_BL389WT3Dp_00306	4.29273	5.99245	49.5216	1.96198e-12	7.14463e-12	Multiple sugar-binding protein
CS_BL389WT3Dp_01346	4.29246	4.28816	16.9556	3.8265e-05	6.84484e-05	hypothetical protein
CS_BL389WT3Dp_00574	4.29179	1.37213	18.892	1.3833e-05	2.5887e-05	hypothetical protein
CS_BL389WT3Dp_01202	4.29038	6.08683	40.414	2.05467e-10	6.5572e-10	putative amino acid permease YhdG
CS_BL389WT3Dp_03734	4.27836	5.64558	35.7419	2.25272e-09	6.46648e-09	Stage II sporulation protein Q
CS_BL389WT3Dp_02477	4.27798	4.94398	21.8093	3.01131e-06	6.0856e-06	hypothetical protein
CS_BL389WT3Dp_03371	4.27553	5.94165	37.4855	9.20929e-10	2.73737e-09	Trehalose import ATP-binding protein SugC
CS_BL389WT3Dp_02505	4.25892	4.37756	22.5409	2.0572e-06	4.24622e-06	Insertion sequence IS5376 putative ATP-binding protein
CS_BL389WT3Dp_00831	4.2505	5.27288	26.2867	2.94309e-07	6.76784e-07	Putative septation protein SpoVG
CS_BL389WT3Dp_01245	4.24492	4.53847	22.1259	2.55343e-06	5.21337e-06	hypothetical protein
CS_BL389WT3Dp_03716	4.23695	4.48494	18.4093	1.78183e-05	3.28879e-05	hypothetical protein
CS_BL389WT3Dp_00611	4.23642	5.78691	30.9339	2.66972e-08	6.97309e-08	hypothetical protein
CS_BL389WT3Dp_01358	4.21646	5.03847	25.4253	4.59841e-07	1.02857e-06	putative HTH-type transcriptional regulator YfiR
CS_BL389WT3Dp_00490	4.19223	4.50008	19.7055	9.03432e-06	1.72407e-05	hypothetical protein
CS_BL389WT3Dp_03261	4.18994	5.08787	24.1264	9.02154e-07	1.94632e-06	sn-glycerol-3-phosphate transport system permease protein UgpA
CS_BL389WT3Dp_02240	4.18939	3.7814	17.3741	3.06978e-05	5.53854e-05	hypothetical protein
CS_BL389WT3Dp_00381	4.18185	4.8679	23.5388	1.22419e-06	2.60052e-06	NADH-quinone oxidoreductase subunit E
CS_BL389WT3Dp_00804	4.17511	5.84555	35.1069	3.12087e-09	8.86403e-09	hypothetical protein
CS_BL389WT3Dp_03659	4.17228	7.63183	116.048	4.63947e-27	2.83406e-26	Murein DD-endopeptidase MepM
CS_BL389WT3Dp_00996	4.1694	4.72565	18.2785	1.90848e-05	3.51223e-05	hypothetical protein
CS_BL389WT3Dp_03368	4.16539	6.11089	44.2589	2.87694e-11	9.77743e-11	PTS-dependent dihydroxyacetone kinase 2%2C dihydroxyacetone-binding subunit DhaK
CS_BL389WT3Dp_00965	4.1584	-0.441501	16.4442	5.01038e-05	8.84917e-05	hypothetical protein
CS_BL389WT3Dp_00020	4.15692	0.621703	21.1545	4.2371e-06	8.41392e-06	tRNA-Ala(tgc)
CS_BL389WT3Dp_02906	4.15277	4.63271	21.9371	2.81737e-06	5.72434e-06	hypothetical protein
CS_BL389WT3Dp_01304	4.13934	4.75023	20.1043	7.33311e-06	1.41229e-05	hypothetical protein
CS_BL389WT3Dp_00083	4.13908	5.11109	22.0798	2.61549e-06	5.33142e-06	3-hexulose-6-phosphate isomerase
CS_BL389WT3Dp_02532	4.1365	4.08408	15.1399	9.98308e-05	0.000172124	hypothetical protein
CS_BL389WT3Dp_03373	4.12518	5.63919	32.5239	1.17738e-08	3.16516e-08	sn-glycerol-3-phosphate transport system permease protein UgpA
CS_BL389WT3Dp_02767	4.12495	1.90501	20.2819	6.68299e-06	1.29502e-05	hypothetical protein
CS_BL389WT3Dp_00603	4.11443	5.60811	28.6259	8.78012e-08	2.15164e-07	hypothetical protein
CS_BL389WT3Dp_03453	4.10743	4.03132	17.3962	3.03425e-05	5.47968e-05	hypothetical protein
CS_BL389WT3Dp_01241	4.10583	4.60847	19.6386	9.35611e-06	1.78277e-05	Acetyltransferase YpeA
CS_BL389WT3Dp_02190	4.10228	4.77043	17.9391	2.28084e-05	4.16496e-05	Multifunctional non-homologous end joining protein LigD
CS_BL389WT3Dp_03331	4.10132	4.39942	17.1514	3.45157e-05	6.20334e-05	Sialic acid TRAP transporter permease protein SiaT
CS_BL389WT3Dp_02095	4.1007	5.15606	23.8946	1.01755e-06	2.17783e-06	D-erythronate 4-phosphate dehydrogenase
CS_BL389WT3Dp_02769	4.09037	4.29897	18.7454	1.49385e-05	2.78453e-05	hypothetical protein
CS_BL389WT3Dp_03537	4.08811	3.81815	20.1818	7.04202e-06	1.3604e-05	hypothetical protein
CS_BL389WT3Dp_02319	4.08118	4.99509	22.8269	1.77269e-06	3.69e-06	hypothetical protein
CS_BL389WT3Dp_00398	4.08046	4.80511	21.8252	2.98657e-06	6.03883e-06	hypothetical protein
CS_BL389WT3Dp_00082	4.07174	5.93867	34.7361	3.77567e-09	1.06436e-08	Ribose import permease protein RbsC
CS_BL389WT3Dp_02087	4.06304	3.58296	17.0559	3.62957e-05	6.50493e-05	hypothetical protein
CS_BL389WT3Dp_01737	4.06066	5.58796	31.4024	2.09721e-08	5.52368e-08	Stage IV sporulation protein A
CS_BL389WT3Dp_01068	4.04874	4.71531	22.5002	2.10125e-06	4.33239e-06	Phosphorylated carbohydrates phosphatase
CS_BL389WT3Dp_00280	4.04731	4.43878	20.9602	4.68928e-06	9.2679e-06	hypothetical protein
CS_BL389WT3Dp_01296	4.03862	5.96416	41.0964	1.44903e-10	4.67584e-10	Allantoinase
CS_BL389WT3Dp_01730	4.03441	5.08681	24.451	7.62243e-07	1.65967e-06	Inosose isomerase
CS_BL389WT3Dp_01347	4.03211	3.64472	16.3443	5.28154e-05	9.31499e-05	hypothetical protein
CS_BL389WT3Dp_03190	4.02894	5.0504	25.5645	4.2783e-07	9.62458e-07	Anti-sigma F factor
CS_BL389WT3Dp_02409	4.02597	4.75587	21.4481	3.63529e-06	7.27638e-06	RNA polymerase sigma-28 factor
CS_BL389WT3Dp_00807	4.0253	6.30957	61.5684	4.27629e-15	1.81297e-14	Galactose/methyl galactoside import ATP-binding protein MglA
CS_BL389WT3Dp_01231	4.02224	1.97993	17.6284	2.68541e-05	4.87775e-05	hypothetical protein
CS_BL389WT3Dp_03755	4.01762	3.53361	16.7264	4.31761e-05	7.67959e-05	hypothetical protein
CS_BL389WT3Dp_00449	4.01014	7.27451	94.8212	2.08381e-22	1.13331e-21	putative manganese/zinc-exporting P-type ATPase
CS_BL389WT3Dp_03723	4.00501	4.63862	15.4246	8.5862e-05	0.000148651	hypothetical protein
CS_BL389WT3Dp_01250	3.9916	6.71383	53.2134	2.99211e-13	1.15191e-12	ComE operon protein 3
CS_BL389WT3Dp_03653	3.99115	5.62415	29.9535	4.42537e-08	1.12893e-07	hypothetical protein
CS_BL389WT3Dp_00451	3.99037	4.07965	15.521	8.15917e-05	0.000141583	hypothetical protein
CS_BL389WT3Dp_00101	3.98987	6.01546	38.8298	4.62405e-10	1.4297e-09	Spore coat protein S
CS_BL389WT3Dp_03452	3.98547	2.36243	18.0639	2.13613e-05	3.91209e-05	hypothetical protein
CS_BL389WT3Dp_01559	3.97166	5.91649	39.7983	2.81596e-10	8.91129e-10	hypothetical protein
CS_BL389WT3Dp_01203	3.95844	5.76742	31.0468	2.51882e-08	6.60642e-08	Riboflavin biosynthesis protein RibF
CS_BL389WT3Dp_00312	3.9312	5.20703	23.2681	1.40918e-06	2.97213e-06	hypothetical protein
CS_BL389WT3Dp_00080	3.92688	6.5868	50.821	1.01185e-12	3.75732e-12	Ribose import ATP-binding protein RbsA
CS_BL389WT3Dp_03370	3.92567	6.03381	40.2313	2.25605e-10	7.16347e-10	sn-glycerol-3-phosphate import ATP-binding protein UgpC
CS_BL389WT3Dp_02288	3.9229	5.48794	29.0752	6.96231e-08	1.72865e-07	Lipoate-protein ligase A
CS_BL389WT3Dp_03657	3.91257	8.44039	146.545	9.86762e-34	7.40858e-33	hypothetical protein
CS_BL389WT3Dp_00606	3.87807	4.0368	18.0189	2.18721e-05	4.00175e-05	Sulfurtransferase
CS_BL389WT3Dp_02098	3.85527	5.46755	25.854	3.68243e-07	8.35044e-07	2-hydroxy-3-oxopropionate reductase
CS_BL389WT3Dp_03655	3.84914	5.3019	24.2541	8.44293e-07	1.82882e-06	hypothetical protein
CS_BL389WT3Dp_01067	3.8389	4.7981	18.1925	1.99661e-05	3.66905e-05	Thiamine-phosphate synthase
CS_BL389WT3Dp_01356	3.83575	5.19141	21.6493	3.27338e-06	6.59752e-06	hypothetical protein
CS_BL389WT3Dp_03756	3.83207	4.19431	18.6263	1.5901e-05	2.95227e-05	hypothetical protein
CS_BL389WT3Dp_03260	3.82197	5.30594	25.0242	5.66151e-07	1.25078e-06	Inner membrane ABC transporter permease protein YcjP
CS_BL389WT3Dp_01060	3.82062	4.30297	16.8174	4.1154e-05	7.33378e-05	hypothetical protein
CS_BL389WT3Dp_02752	3.82004	5.88482	38.431	5.67235e-10	1.72551e-09	putative protein
CS_BL389WT3Dp_00397	3.81046	5.48663	26.6412	2.44966e-07	5.66428e-07	hypothetical protein
CS_BL389WT3Dp_03354	3.80768	4.50639	18.8141	1.44096e-05	2.68994e-05	hypothetical protein
CS_BL389WT3Dp_03310	3.79645	5.26329	24.2544	8.44159e-07	1.82882e-06	Phospho-furanose lactonase
CS_BL389WT3Dp_00571	3.78576	3.74297	16.5241	4.80344e-05	8.49562e-05	hypothetical protein
CS_BL389WT3Dp_00365	3.77757	6.00726	41.1624	1.40089e-10	4.52439e-10	Phosphomethylpyrimidine synthase
CS_BL389WT3Dp_00940	3.76822	5.81556	36.2615	1.72537e-09	4.9869e-09	putative ABC transporter ATP-binding protein YknY
CS_BL389WT3Dp_02048	3.76298	3.02112	16.0691	6.10713e-05	0.00010701	hypothetical protein
CS_BL389WT3Dp_03329	3.76297	4.85348	20.4428	6.144e-06	1.19735e-05	Putative KHG/KDPG aldolase
CS_BL389WT3Dp_02959	3.73598	4.32947	17.4961	2.87902e-05	5.21684e-05	hypothetical protein
CS_BL389WT3Dp_01576	3.72926	4.90945	20.8016	5.09391e-06	1.00361e-05	Thiazole tautomerase
CS_BL389WT3Dp_00568	3.72626	5.75554	32.0809	1.47882e-08	3.95014e-08	hypothetical protein
CS_BL389WT3Dp_01110	3.71238	3.82269	16.136	5.89542e-05	0.000103589	hypothetical protein
CS_BL389WT3Dp_03333	3.71103	6.46352	59.621	1.15004e-14	4.75796e-14	Xylulose kinase
CS_BL389WT3Dp_00078	3.70167	6.81198	59.8536	1.02182e-14	4.23678e-14	Sensor histidine kinase YpdA
CS_BL389WT3Dp_01023	3.69447	5.38955	25.1494	5.3057e-07	1.17492e-06	Toxin-antitoxin biofilm protein TabA
CS_BL389WT3Dp_03222	3.68762	5.55267	26.5277	2.59787e-07	5.99963e-07	Alkaline phosphatase synthesis transcriptional regulatory protein PhoP
CS_BL389WT3Dp_01281	3.68535	5.66354	26.9854	2.05002e-07	4.77536e-07	hypothetical protein
CS_BL389WT3Dp_03021	3.6739	0.196085	18.3083	1.87885e-05	3.46109e-05	tRNA-Thr(tgt)
CS_BL389WT3Dp_03308	3.67328	5.1538	21.5539	3.4403e-06	6.91547e-06	Shikimate dehydrogenase (NADP(+))
CS_BL389WT3Dp_01732	3.6667	5.38704	26.1564	3.14856e-07	7.20519e-07	Shikimate dehydrogenase (NADP(+))
CS_BL389WT3Dp_01238	3.66177	5.81639	30.4419	3.44013e-08	8.90513e-08	Glutamate 5-kinase
CS_BL389WT3Dp_03309	3.66175	4.4905	18.1149	2.07968e-05	3.81056e-05	Glucose-6-phosphate isomerase
CS_BL389WT3Dp_02161	3.66096	-0.68985	12.3384	0.000443728	0.000724929	Insertion sequence IS5376 putative ATP-binding protein
CS_BL389WT3Dp_01934	3.65878	5.09368	21.6139	3.33424e-06	6.71302e-06	Stage 0 sporulation protein A
CS_BL389WT3Dp_03652	3.652	4.93392	19.8572	8.34459e-06	1.59839e-05	hypothetical protein
CS_BL389WT3Dp_00924	3.63703	7.82956	127.107	1.76022e-29	1.16391e-28	hypothetical protein
CS_BL389WT3Dp_03355	3.63037	6.11514	29.389	5.92122e-08	1.49178e-07	Modification methylase MboII
CS_BL389WT3Dp_03415	3.61395	4.54275	16.288	5.4407e-05	9.58225e-05	D-ribose pyranase
CS_BL389WT3Dp_00483	3.60555	5.12264	20.8153	5.0578e-06	9.97011e-06	hypothetical protein
CS_BL389WT3Dp_01575	3.60053	5.27535	23.3365	1.35997e-06	2.87155e-06	2-iminoacetate synthase
CS_BL389WT3Dp_03414	3.59862	5.56102	24.8688	6.1367e-07	1.3518e-06	Bifunctional ribokinase/ribose-5-phosphate isomerase A
CS_BL389WT3Dp_00749	3.58787	-0.028877	13.7645	0.000207217	0.000347575	hypothetical protein
CS_BL389WT3Dp_02167	3.56943	4.19648	14.5851	0.000133967	0.000228369	hypothetical protein
CS_BL389WT3Dp_03454	3.56073	4.30855	15.4776	8.34899e-05	0.000144744	hypothetical protein
CS_BL389WT3Dp_00313	3.55985	5.90916	38.6617	5.04009e-10	1.54817e-09	Malate-2H(+)/Na(+)-lactate antiporter
CS_BL389WT3Dp_00506	3.55795	5.09837	16.9153	3.90845e-05	6.98148e-05	hypothetical protein
CS_BL389WT3Dp_00062	3.55582	4.24794	16.0801	6.07178e-05	0.00010644	group-II-D1D4-3
CS_BL389WT3Dp_01731	3.55395	5.88565	35.0203	3.26283e-09	9.25327e-09	NADH oxidase
CS_BL389WT3Dp_03232	3.5532	3.86511	15.362	8.87576e-05	0.000153453	tRNA-Leu(tag)
CS_BL389WT3Dp_02876	3.54511	6.03783	36.1794	1.7996e-09	5.19348e-09	hypothetical protein
CS_BL389WT3Dp_03510	3.54231	5.94235	30.9597	2.63437e-08	6.89509e-08	hypothetical protein
CS_BL389WT3Dp_01243	3.54061	5.6782	28.4756	9.48844e-08	2.3102e-07	Acetylglutamate kinase
CS_BL389WT3Dp_01314	3.53585	5.62381	28.312	1.03254e-07	2.50106e-07	hypothetical protein
CS_BL389WT3Dp_00241	3.53295	6.52551	16.6169	4.57416e-05	8.10216e-05	Bile acid-coenzyme A ligase
CS_BL389WT3Dp_01912	3.52741	5.48579	24.0455	9.40852e-07	2.02633e-06	L-Ala--D-Glu endopeptidase
CS_BL389WT3Dp_00750	3.52505	3.79651	16.0973	6.01704e-05	0.000105564	Ktr system potassium uptake protein B
CS_BL389WT3Dp_03522	3.52393	7.42646	128.329	9.50922e-30	6.35465e-29	DNA topoisomerase 3
CS_BL389WT3Dp_00802	3.52357	5.99865	36.2667	1.72081e-09	4.98135e-09	ABC transporter ATP-binding protein NatA
CS_BL389WT3Dp_00601	3.52073	6.41752	40.1141	2.39554e-10	7.5936e-10	DNA polymerase IV
CS_BL389WT3Dp_01574	3.517	4.54521	18.4575	1.73736e-05	3.21458e-05	Thiazole synthase
CS_BL389WT3Dp_02193	3.51591	1.44091	14.8578	0.000115925	0.000198781	tRNA-Ser(tga)
CS_BL389WT3Dp_03717	3.51561	4.1832	15.4387	8.5227e-05	0.00014762	hypothetical protein
CS_BL389WT3Dp_00563	3.50827	5.79763	27.8332	1.3224e-07	3.1605e-07	hypothetical protein
CS_BL389WT3Dp_00448	3.50321	4.60131	16.2923	5.42849e-05	9.56521e-05	hypothetical protein
CS_BL389WT3Dp_03470	3.50292	6.03742	33.6912	6.45938e-09	1.78224e-08	PEP-dependent dihydroxyacetone kinase%2C ADP-binding subunit DhaL
CS_BL389WT3Dp_03546	3.50255	8.67435	275.589	6.86764e-62	1.36953e-60	hypothetical protein
CS_BL389WT3Dp_01332	3.50197	4.91737	18.6985	1.53102e-05	2.84537e-05	Mobilization protein A
CS_BL389WT3Dp_03367	3.50079	5.7729	28.5393	9.1815e-08	2.24417e-07	PEP-dependent dihydroxyacetone kinase%2C ADP-binding subunit DhaL
CS_BL389WT3Dp_00538	3.49862	5.01135	16.1428	5.87419e-05	0.000103264	HTH-type transcriptional regulator ImmR
CS_BL389WT3Dp_03468	3.49255	4.61014	16.6203	4.56607e-05	8.09479e-05	hypothetical protein
CS_BL389WT3Dp_02060	3.48664	4.62711	16.4726	4.93586e-05	8.72573e-05	Putative aliphatic sulfonates transport permease protein SsuC
CS_BL389WT3Dp_03366	3.48082	6.44909	48.9855	2.57868e-12	9.31836e-12	Deoxyribonucleoside regulator
CS_BL389WT3Dp_02942	3.47622	3.0591	13.3324	0.000260866	0.000434085	tRNA-Pro(ggg)
CS_BL389WT3Dp_01833	3.46711	5.94053	32.927	9.56875e-09	2.59645e-08	hypothetical protein
CS_BL389WT3Dp_00900	3.46304	5.21972	20.6649	5.47085e-06	1.0745e-05	Protein MgtC
CS_BL389WT3Dp_00400	3.45763	5.32627	21.4947	3.54813e-06	7.11326e-06	hypothetical protein
CS_BL389WT3Dp_00572	3.43862	5.25459	22.2311	2.4173e-06	4.94883e-06	hypothetical protein
CS_BL389WT3Dp_00741	3.42839	6.20384	45.2235	1.75781e-11	6.05041e-11	Soluble pyridine nucleotide transhydrogenase
CS_BL389WT3Dp_02790	3.42816	6.64595	50.4524	1.22091e-12	4.51582e-12	putative ABC transporter ATP-binding protein
CS_BL389WT3Dp_03696	3.42454	6.33141	45.6145	1.43975e-11	4.98751e-11	hypothetical protein
CS_BL389WT3Dp_01675	3.41862	4.91295	18.5827	1.62687e-05	3.01459e-05	hypothetical protein
CS_BL389WT3Dp_00569	3.41644	5.37802	23.0129	1.6092e-06	3.36015e-06	hypothetical protein
CS_BL389WT3Dp_03311	3.41185	4.7356	17.1506	3.45307e-05	6.20334e-05	Putative KHG/KDPG aldolase
CS_BL389WT3Dp_00738	3.40865	7.51242	161.493	5.33777e-37	4.61423e-36	Endonuclease MutS2
CS_BL389WT3Dp_01113	3.40519	2.69788	15.3138	9.10495e-05	0.000157271	hypothetical protein
CS_BL389WT3Dp_00512	3.4049	3.11505	12.0472	0.000518706	0.000843401	hypothetical protein
CS_BL389WT3Dp_00916	3.40337	-2.07771	3.09157	0.0786986	0.100242	Tyrosine recombinase XerC
CS_BL389WT3Dp_00962	3.40337	-2.07771	3.09157	0.0786986	0.100242	hypothetical protein
CS_BL389WT3Dp_03539	3.39922	3.60285	10.8232	0.00100239	0.0015834	hypothetical protein
CS_BL389WT3Dp_00830	3.39713	5.69325	28.4068	9.83205e-08	2.39077e-07	hypothetical protein
CS_BL389WT3Dp_02349	3.39707	4.34733	14.2683	0.000158511	0.000268265	hypothetical protein
CS_BL389WT3Dp_01066	3.39381	5.15502	20.2029	6.96463e-06	1.34683e-05	Hydroxyethylthiazole kinase
CS_BL389WT3Dp_00178	3.38184	5.4544	23.2296	1.4377e-06	3.03059e-06	hypothetical protein
CS_BL389WT3Dp_00482	3.38026	4.44902	14.5349	0.000137585	0.000234218	hypothetical protein
CS_BL389WT3Dp_00753	3.37471	6.06678	36.4682	1.55175e-09	4.50929e-09	hypothetical protein
CS_BL389WT3Dp_03423	3.3729	6.03297	35.3059	2.81777e-09	8.01523e-09	HTH-type transcriptional repressor CytR
CS_BL389WT3Dp_03401	3.36467	3.48089	12.9352	0.000322466	0.000532358	hypothetical protein
CS_BL389WT3Dp_03048	3.35725	6.08379	38.2169	6.33019e-10	1.91327e-09	Malate-2H(+)/Na(+)-lactate antiporter
CS_BL389WT3Dp_03400	3.34915	3.59755	13.6604	0.00021903	0.000366412	Fe(2+) transport protein A
CS_BL389WT3Dp_01020	3.33775	5.36461	22.2402	2.40581e-06	4.92799e-06	Putative N-acetylmannosamine-6-phosphate 2-epimerase
CS_BL389WT3Dp_02397	3.33545	2.34933	15.3443	8.95886e-05	0.000154819	hypothetical protein
CS_BL389WT3Dp_00385	3.31943	4.9797	17.9133	2.31196e-05	4.21975e-05	hypothetical protein
CS_BL389WT3Dp_00607	3.31774	6.70202	55.1514	1.11593e-13	4.41336e-13	Coenzyme A disulfide reductase
CS_BL389WT3Dp_03508	3.31525	7.0039	52.8058	3.68205e-13	1.40747e-12	Cocaine esterase
CS_BL389WT3Dp_03656	3.31364	6.95894	86.8068	1.19658e-20	6.19495e-20	hypothetical protein
CS_BL389WT3Dp_01464	3.31289	3.41481	14.1436	0.000169371	0.000285365	hypothetical protein
CS_BL389WT3Dp_01059	3.3102	5.22527	17.7562	2.51096e-05	4.56968e-05	hypothetical protein
CS_BL389WT3Dp_01209	3.30549	6.36782	46.2066	1.06417e-11	3.70691e-11	NAD/NADP-dependent betaine aldehyde dehydrogenase
CS_BL389WT3Dp_00380	3.30532	3.92467	12.5262	0.000401291	0.000658453	hypothetical protein
CS_BL389WT3Dp_03418	3.29868	5.53446	24.38	7.90836e-07	1.71895e-06	hypothetical protein
CS_BL389WT3Dp_01035	3.28393	6.31	36.643	1.41864e-09	4.14164e-09	hypothetical protein
CS_BL389WT3Dp_01286	3.26697	3.60618	14.0251	0.000180391	0.000303388	hypothetical protein
CS_BL389WT3Dp_03304	3.2632	5.53388	24.3395	8.07649e-07	1.75347e-06	Ribose import permease protein RbsC
CS_BL389WT3Dp_00243	3.25997	5.24248	13.1696	0.000284525	0.000471581	Bile acid 7-alpha dehydratase
CS_BL389WT3Dp_01310	3.25632	5.25654	20.9452	4.72599e-06	9.33556e-06	Caffeyl-CoA reductase-Etf complex subunit CarD
CS_BL389WT3Dp_00937	3.25442	3.98094	12.0642	0.000514005	0.000836117	hypothetical protein
CS_BL389WT3Dp_02770	3.24864	1.5927	13.3298	0.000261216	0.000434476	hypothetical protein
CS_BL389WT3Dp_03521	3.24802	6.41219	42.2396	8.07494e-11	2.65803e-10	hypothetical protein
CS_BL389WT3Dp_02363	3.24673	6.84971	75.6447	3.39585e-18	1.6263e-17	Stage V sporulation protein D
CS_BL389WT3Dp_03010	3.24461	5.16748	18.4473	1.74664e-05	3.22859e-05	putative chromate transport protein
CS_BL389WT3Dp_02405	3.23428	6.09831	32.5607	1.15527e-08	3.11682e-08	DNA processing protein DprA
CS_BL389WT3Dp_00676	3.22839	4.24339	14.4707	0.00014236	0.000242019	Inner membrane protein YqcE
CS_BL389WT3Dp_00936	3.22489	5.46335	18.9605	1.33455e-05	2.50245e-05	hypothetical protein
CS_BL389WT3Dp_00148	3.21915	4.41055	15.116	0.000101104	0.00017424	hypothetical protein
CS_BL389WT3Dp_00540	3.21806	6.22588	39.216	3.79409e-10	1.17986e-09	hypothetical protein
CS_BL389WT3Dp_01061	3.21467	5.55137	23.4006	1.31536e-06	2.78516e-06	hypothetical protein
CS_BL389WT3Dp_00868	3.20318	5.91358	28.0906	1.15767e-07	2.7898e-07	N-acyl homoserine lactonase
CS_BL389WT3Dp_03339	3.19498	5.22756	18.9366	1.35134e-05	2.53268e-05	hypothetical protein
CS_BL389WT3Dp_00496	3.19377	4.63116	13.1636	0.000285439	0.000472679	hypothetical protein
CS_BL389WT3Dp_03036	3.19294	7.00846	87.3869	8.92404e-21	4.64568e-20	ABC transporter permease YtrF
CS_BL389WT3Dp_02129	3.19241	5.46723	21.2671	3.99526e-06	7.96727e-06	hypothetical protein
CS_BL389WT3Dp_02914	3.19056	5.63682	25.2733	4.97552e-07	1.10963e-06	L-arabinose transport system permease protein AraP
CS_BL389WT3Dp_02645	3.18857	4.67991	13.1895	0.000281527	0.000467023	hypothetical protein
CS_BL389WT3Dp_00803	3.18185	4.92634	16.8372	4.07277e-05	7.26812e-05	hypothetical protein
CS_BL389WT3Dp_02934	3.17903	4.10911	13.2786	0.000268448	0.000446112	hypothetical protein
CS_BL389WT3Dp_03513	3.16925	6.17374	33.2337	8.17226e-09	2.23197e-08	UDP-glucose 4-epimerase
CS_BL389WT3Dp_01368	3.16438	5.81687	29.2738	6.28389e-08	1.5716e-07	L-methionine gamma-lyase
CS_BL389WT3Dp_03389	3.16375	5.68424	24.5717	7.15937e-07	1.567e-06	Phosphoenolpyruvate-protein phosphotransferase
CS_BL389WT3Dp_00077	3.16363	6.34005	36.8788	1.25708e-09	3.69575e-09	putative response regulatory protein
CS_BL389WT3Dp_00812	3.16116	6.70022	63.7226	1.43233e-15	6.1909e-15	Transketolase
CS_BL389WT3Dp_00158	3.1482	2.49518	14.6581	0.000128877	0.00022009	tRNA-Glu(ttc)
CS_BL389WT3Dp_00906	3.14792	4.76278	14.5573	0.000135959	0.000231659	Lipoprotein-releasing system ATP-binding protein LolD
CS_BL389WT3Dp_00399	3.14268	4.95384	16.6434	4.51082e-05	8.0006e-05	Transcriptional repressor MprA
CS_BL389WT3Dp_01114	3.12639	2.35994	13.5866	0.00022781	0.000380424	hypothetical protein
CS_BL389WT3Dp_00014	3.12417	5.00838	14.8007	0.000119489	0.00020452	Putative transposon Tn552 DNA-invertase bin3
CS_BL389WT3Dp_00811	3.11773	6.19352	34.2967	4.73192e-09	1.32206e-08	Xylulose kinase
CS_BL389WT3Dp_02915	3.11524	5.87303	27.1833	1.85054e-07	4.33749e-07	Putative ABC transporter substrate-binding protein YesO
CS_BL389WT3Dp_03511	3.1003	6.88172	52.1594	5.11728e-13	1.92677e-12	Decarbamoylnovobiocin carbamoyltransferase
CS_BL389WT3Dp_00047	3.09825	4.72372	13.6565	0.000219479	0.000367	hypothetical protein
CS_BL389WT3Dp_03471	3.0964	6.15336	32.5546	1.15888e-08	3.12432e-08	PTS-dependent dihydroxyacetone kinase 2%2C dihydroxyacetone-binding subunit DhaK
CS_BL389WT3Dp_00808	3.0915	5.63668	21.2173	4.10044e-06	8.16406e-06	Ribose import permease protein RbsC
CS_BL389WT3Dp_00907	3.08938	7.077	87.6828	7.68395e-21	4.01676e-20	hypothetical protein
CS_BL389WT3Dp_01011	3.08632	3.38609	11.8907	0.000564149	0.000914921	hypothetical protein
CS_BL389WT3Dp_01699	3.08411	5.43627	21.933	2.82334e-06	5.73339e-06	L-arabinose transport system permease protein AraQ
CS_BL389WT3Dp_01309	3.08369	5.69569	25.6631	4.06528e-07	9.19138e-07	4-methylaminobutanoate oxidase (formaldehyde-forming)
CS_BL389WT3Dp_00810	3.07898	4.18697	13.2613	0.000270947	0.000450066	Oxalate-binding protein
CS_BL389WT3Dp_01284	3.07414	4.93624	16.0432	6.19132e-05	0.000108334	hypothetical protein
CS_BL389WT3Dp_00570	3.07392	6.6208	52.4377	4.44115e-13	1.6789e-12	Protein VirD4
CS_BL389WT3Dp_01476	3.07102	6.38495	44.0691	3.16983e-11	1.07438e-10	hypothetical protein
CS_BL389WT3Dp_03472	3.07015	5.93993	28.9671	7.36167e-08	1.81962e-07	NAD-dependent glycerol dehydrogenase
CS_BL389WT3Dp_02499	3.06853	2.59703	12.5159	0.00040351	0.000661517	hypothetical protein
CS_BL389WT3Dp_03512	3.06613	6.43784	39.3689	3.50833e-10	1.09643e-09	Putative teichuronic acid biosynthesis glycosyltransferase TuaH
CS_BL389WT3Dp_00436	3.06024	6.74873	49.6251	1.8612e-12	6.79078e-12	Transcriptional regulator MntR
CS_BL389WT3Dp_01308	3.04923	5.83628	25.8529	3.68447e-07	8.35044e-07	N-carbamoyl-L-amino acid hydrolase
CS_BL389WT3Dp_03320	3.04282	5.78049	21.8657	2.92416e-06	5.91898e-06	hypothetical protein
CS_BL389WT3Dp_01981	3.04244	5.5759	23.0274	1.59705e-06	3.33663e-06	hypothetical protein
CS_BL389WT3Dp_00421	3.04142	4.05795	12.2371	0.000468491	0.000764722	hypothetical protein
CS_BL389WT3Dp_02192	3.03614	1.04208	12.5064	0.00040557	0.000664318	tRNA-Ser(gct)
CS_BL389WT3Dp_01596	3.02948	5.23729	17.4116	3.00987e-05	5.43825e-05	hypothetical protein
CS_BL389WT3Dp_00797	3.027	4.89359	15.0309	0.000105765	0.000181939	Deoxyribose-phosphate aldolase
CS_BL389WT3Dp_01186	3.02251	4.02854	10.8337	0.000996672	0.00157503	hypothetical protein
CS_BL389WT3Dp_01463	3.0193	5.0748	17.0609	3.62007e-05	6.49098e-05	hypothetical protein
CS_BL389WT3Dp_00760	3.01673	3.54341	11.9868	0.00053578	0.000870412	HTH-type transcriptional regulator DdrOP3
CS_BL389WT3Dp_03507	3.01592	6.22181	27.6147	1.48051e-07	3.51609e-07	UDP-glucose 6-dehydrogenase
CS_BL389WT3Dp_00542	3.01253	5.55048	20.7249	5.30225e-06	1.04193e-05	hypothetical protein
CS_BL389WT3Dp_03033	3.01112	4.2311	12.1565	0.000489175	0.000796759	Arsenical resistance operon repressor
CS_BL389WT3Dp_00742	3.00532	5.45405	19.426	1.04576e-05	1.98064e-05	hypothetical protein
CS_BL389WT3Dp_01022	2.98897	5.9251	28.2977	1.0402e-07	2.518e-07	Sodium/glucose cotransporter
CS_BL389WT3Dp_03538	2.98828	3.02422	11.1308	0.00084908	0.00135143	hypothetical protein
CS_BL389WT3Dp_01187	2.98221	3.8925	9.59733	0.0019486	0.00299034	hypothetical protein
CS_BL389WT3Dp_01240	2.9807	5.82373	27.1144	1.9176e-07	4.4863e-07	N-acetyl-gamma-glutamyl-phosphate reductase
CS_BL389WT3Dp_03328	2.98068	5.58015	18.8627	1.40475e-05	2.62648e-05	2-dehydro-3-deoxy-D-gluconate 5-dehydrogenase
CS_BL389WT3Dp_03016	2.97803	5.6793	20.0001	7.74373e-06	1.48833e-05	hypothetical protein
CS_BL389WT3Dp_03369	2.97607	6.22251	34.439	4.39829e-09	1.2325e-08	Erythritol/L-threitol dehydrogenase
CS_BL389WT3Dp_02774	2.97533	3.89202	12.6647	0.00037263	0.000613027	hypothetical protein
CS_BL389WT3Dp_03035	2.96907	4.49112	11.7537	0.000607213	0.000979703	hypothetical protein
CS_BL389WT3Dp_03457	2.96868	5.97647	25.5743	4.25682e-07	9.58994e-07	HTH-type transcriptional regulator CatM
CS_BL389WT3Dp_03403	2.9586	5.5863	21.5301	3.48325e-06	6.99433e-06	Inositol 2-dehydrogenase
CS_BL389WT3Dp_00107	2.95527	4.86147	14.5378	0.000137378	0.000233971	hypothetical protein
CS_BL389WT3Dp_00304	2.94915	4.09725	11.3819	0.000741622	0.00118641	hypothetical protein
CS_BL389WT3Dp_02764	2.92745	6.38642	47.0336	6.97811e-12	2.4557e-11	L-aspartate oxidase
CS_BL389WT3Dp_00472	2.92505	5.69091	21.9209	2.84117e-06	5.76649e-06	HTH-type transcriptional regulator MtrR
CS_BL389WT3Dp_03364	2.91517	6.58155	52.2201	4.96145e-13	1.87372e-12	Putative 2-hydroxyacid dehydrogenase YoaD
CS_BL389WT3Dp_00244	2.91113	5.13629	8.12237	0.00437224	0.00649801	3alpha-hydroxy bile acid-CoA-ester 3-dehydrogenase 2
CS_BL389WT3Dp_00491	2.90548	4.87893	14.4862	0.000141187	0.000240241	hypothetical protein
CS_BL389WT3Dp_02088	2.90186	4.75847	13.9493	0.000187803	0.000315713	hypothetical protein
CS_BL389WT3Dp_00389	2.89687	4.90679	15.2083	9.628e-05	0.00016623	Tungstate uptake system ATP-binding protein TupC
CS_BL389WT3Dp_01769	2.89292	4.96044	15.5723	7.94104e-05	0.000137989	hypothetical protein
CS_BL389WT3Dp_01210	2.89123	6.07864	33.1091	8.713e-09	2.3745e-08	Glycine reductase complex component B subunit gamma
CS_BL389WT3Dp_03272	2.89117	5.86581	26.0791	3.27718e-07	7.48587e-07	Sporulation-specific N-acetylmuramoyl-L-alanine amidase
CS_BL389WT3Dp_00744	2.88624	5.37739	17.8176	2.43126e-05	4.42676e-05	Response regulator MprA
CS_BL389WT3Dp_03442	2.88109	4.68671	11.857	0.000574438	0.000930008	hypothetical protein
CS_BL389WT3Dp_03648	2.87874	5.22035	14.8121	0.000118772	0.000203478	Signal peptidase I W
CS_BL389WT3Dp_03474	2.87602	6.80365	58.387	2.1531e-14	8.80154e-14	Ribose import permease protein RbsC
CS_BL389WT3Dp_01406	2.87328	3.82613	11.4822	0.00070267	0.00112696	hypothetical protein
CS_BL389WT3Dp_00402	2.86273	3.26398	11.5374	0.000682091	0.00109489	hypothetical protein
CS_BL389WT3Dp_00816	2.86197	5.48938	19.5752	9.67174e-06	1.84012e-05	putative cation efflux system protein
CS_BL389WT3Dp_01070	2.85732	5.82754	25.1569	5.28515e-07	1.17175e-06	Cytosine permease
CS_BL389WT3Dp_00063	2.85224	4.31902	11.1105	0.000858392	0.00136452	hypothetical protein
CS_BL389WT3Dp_00928	2.84115	0.640169	13.2545	0.000271923	0.000451488	Insertion sequence IS5376 putative ATP-binding protein
CS_BL389WT3Dp_01625	2.83251	6.55468	48.9633	2.60798e-12	9.4152e-12	hypothetical protein
CS_BL389WT3Dp_03715	2.83212	6.03547	27.4797	1.58748e-07	3.76066e-07	hypothetical protein
CS_BL389WT3Dp_03481	2.82952	0.381302	11.2821	0.000782594	0.00124877	hypothetical protein
CS_BL389WT3Dp_00817	2.82907	4.32034	11.089	0.000868432	0.0013799	hypothetical protein
CS_BL389WT3Dp_00022	2.8247	2.8947	10.4105	0.00125299	0.00196444	tRNA-Asp(gtc)
CS_BL389WT3Dp_00672	2.81909	6.11121	30.2329	3.83152e-08	9.8521e-08	D-alanyl-D-alanine carboxypeptidase DacB
CS_BL389WT3Dp_01462	2.81036	3.85053	11.0507	0.000886536	0.00140689	hypothetical protein
CS_BL389WT3Dp_00025	2.78276	2.90135	7.10948	0.00766772	0.0111367	tRNA-Thr(tgt)
CS_BL389WT3Dp_00135	2.77768	3.84187	11.3478	0.000755388	0.00120689	tRNA-Asn(gtt)
CS_BL389WT3Dp_00455	2.77356	5.15404	14.0638	0.000176713	0.000297336	Ferric uptake regulation protein
CS_BL389WT3Dp_00678	2.77155	3.86531	10.1589	0.00143605	0.00224305	hypothetical protein
CS_BL389WT3Dp_01280	2.7684	2.79329	10.3815	0.00127282	0.00199387	hypothetical protein
CS_BL389WT3Dp_01069	2.76762	5.19814	15.0029	0.000107345	0.000184489	Hydroxymethylpyrimidine/phosphomethylpyrimidine kinase
CS_BL389WT3Dp_00453	2.7667	7.27617	81.8927	1.4368e-19	7.17258e-19	Fe(2+) transporter FeoB
CS_BL389WT3Dp_03093	2.7657	6.04023	27.8101	1.33827e-07	3.19641e-07	Methionine synthase
CS_BL389WT3Dp_00745	2.75871	5.17406	14.6651	0.0001284	0.000219374	hypothetical protein
CS_BL389WT3Dp_03312	2.75867	5.26372	15.5367	8.09207e-05	0.000140484	Hydroxypyruvate reductase
CS_BL389WT3Dp_01524	2.75533	5.5264	17.1233	3.50301e-05	6.29006e-05	Transcriptional regulatory protein CseB
CS_BL389WT3Dp_00898	2.74592	6.94623	70.5787	4.42274e-17	2.03533e-16	Magnesium-transporting ATPase%2C P-type 1
CS_BL389WT3Dp_00806	2.72466	6.16363	29.7856	4.82561e-08	1.22642e-07	Ribose import binding protein RbsB
CS_BL389WT3Dp_02307	2.72123	6.476	42.8295	5.97242e-11	1.97804e-10	hypothetical protein
CS_BL389WT3Dp_01694	2.71697	4.92354	13.7012	0.000214316	0.000358685	Response regulator protein GraR
CS_BL389WT3Dp_03447	2.71263	5.98218	25.0718	5.52345e-07	1.22099e-06	ADP-ribosyl-[dinitrogen reductase] glycohydrolase
CS_BL389WT3Dp_03381	2.70883	6.58032	49.7912	1.71007e-12	6.26969e-12	L-ribulose-5-phosphate 3-epimerase UlaE
CS_BL389WT3Dp_00933	2.7075	-0.133026	11.0376	0.000892824	0.00141627	hypothetical protein
CS_BL389WT3Dp_03034	2.70043	5.06642	13.7616	0.000207534	0.000347952	hypothetical protein
CS_BL389WT3Dp_00939	2.7	7.44925	103.621	2.44967e-24	1.40103e-23	hypothetical protein
CS_BL389WT3Dp_01842	2.69902	4.48775	11.8787	0.000567806	0.000920193	hypothetical protein
CS_BL389WT3Dp_00387	2.69462	6.43059	38.6153	5.16133e-10	1.58155e-09	Tungstate-binding protein TupA
CS_BL389WT3Dp_00776	2.68073	5.1568	13.8981	0.000192989	0.000323998	putative protein YjbR
CS_BL389WT3Dp_01230	2.66429	3.28505	9.86139	0.00168783	0.0026125	hypothetical protein
CS_BL389WT3Dp_02763	2.66332	6.17411	33.0461	9.00003e-09	2.44741e-08	putative nicotinate-nucleotide pyrophosphorylase [carboxylating]
CS_BL389WT3Dp_01201	2.6561	3.53652	10.0691	0.00150773	0.00235013	hypothetical protein
CS_BL389WT3Dp_00610	2.65152	5.13883	13.0506	0.000303195	0.000500983	hypothetical protein
CS_BL389WT3Dp_03022	2.64808	2.16413	11.2126	0.000812421	0.00129527	tRNA-Glu(ttc)
CS_BL389WT3Dp_00495	2.64652	4.44043	9.97666	0.00158537	0.00246596	hypothetical protein
CS_BL389WT3Dp_00152	2.63959	6.47055	34.5141	4.23165e-09	1.18766e-08	hypothetical protein
CS_BL389WT3Dp_00740	2.63892	6.54819	41.3895	1.24728e-10	4.04562e-10	hypothetical protein
CS_BL389WT3Dp_00106	2.63291	4.44594	11.0332	0.000894944	0.00141903	Spore protein YabP
CS_BL389WT3Dp_01629	2.63011	4.74304	11.55	0.000677504	0.00108938	ECF RNA polymerase sigma factor SigW
CS_BL389WT3Dp_03495	2.62316	3.10964	9.17721	0.00245048	0.00373015	hypothetical protein
CS_BL389WT3Dp_03700	2.62311	6.78539	47.3541	5.92534e-12	2.09499e-11	hypothetical protein
CS_BL389WT3Dp_03008	2.61691	6.31015	27.3063	1.73646e-07	4.09045e-07	Anaerobic sulfatase-maturating enzyme
CS_BL389WT3Dp_00780	2.61073	3.6316	9.93524	0.00162145	0.00251698	Proline iminopeptidase
CS_BL389WT3Dp_02913	2.61034	5.08444	13.1805	0.000282873	0.000469048	L-arabinose transport system permease protein AraQ
CS_BL389WT3Dp_01461	2.60605	2.92061	10.1324	0.00145685	0.00227177	hypothetical protein
CS_BL389WT3Dp_01624	2.60563	5.55141	17.2015	3.36177e-05	6.04798e-05	Zinc D-Ala-D-Ala carboxypeptidase
CS_BL389WT3Dp_00390	2.60424	6.38662	37.3134	1.00589e-09	2.98285e-09	Molybdopterin molybdenumtransferase
CS_BL389WT3Dp_02308	2.5948	6.42873	37.2566	1.03562e-09	3.06377e-09	Membrane protein YdfJ
CS_BL389WT3Dp_00798	2.58953	5.68485	19.0279	1.28819e-05	2.42033e-05	hypothetical protein
CS_BL389WT3Dp_00743	2.57426	4.75082	11.2505	0.000796007	0.00126964	hypothetical protein
CS_BL389WT3Dp_01595	2.57192	6.49084	38.493	5.49517e-10	1.67703e-09	PhoH-like protein
CS_BL389WT3Dp_03420	2.55692	5.74189	20.0884	7.39422e-06	1.42333e-05	1-deoxy-D-xylulose-5-phosphate synthase
CS_BL389WT3Dp_03365	2.55099	7.13567	94.1425	2.93601e-22	1.58992e-21	Xylulose kinase
CS_BL389WT3Dp_01411	2.54268	6.34836	34.514	4.23197e-09	1.18766e-08	Molybdenum cofactor guanylyltransferase
CS_BL389WT3Dp_00819	2.54252	6.44114	36.938	1.21943e-09	3.59065e-09	putative multidrug resistance ABC transporter ATP-binding/permease protein YheI
CS_BL389WT3Dp_02663	2.53493	5.78218	19.2329	1.157e-05	2.18146e-05	hypothetical protein
CS_BL389WT3Dp_01242	2.53492	5.61547	18.2548	1.93243e-05	3.55457e-05	Arginine biosynthesis bifunctional protein ArgJ
CS_BL389WT3Dp_03421	2.5271	5.53266	14.8838	0.000114343	0.000196248	Transketolase 2
CS_BL389WT3Dp_00151	2.52709	5.3826	14.073	0.000175849	0.000296014	hypothetical protein
CS_BL389WT3Dp_03509	2.52206	6.48682	33.3091	7.86146e-09	2.14865e-08	7-carboxy-7-deazaguanine synthase
CS_BL389WT3Dp_00829	2.5105	4.17825	9.80459	0.00174076	0.00269112	hypothetical protein
CS_BL389WT3Dp_02980	2.50824	5.87338	20.4838	6.0137e-06	1.17378e-05	Putative aminotransferase/MSMEI_6121
CS_BL389WT3Dp_03262	2.49644	6.13611	26.9966	2.03815e-07	4.75359e-07	putative ABC transporter-binding protein
CS_BL389WT3Dp_03003	2.48651	4.96127	11.055	0.000884486	0.00140422	hypothetical protein
CS_BL389WT3Dp_03009	2.48108	4.80832	10.9429	0.000939617	0.00148799	Chromate transport protein
CS_BL389WT3Dp_00597	2.48103	6.35003	31.3482	2.15663e-08	5.67622e-08	hypothetical protein
CS_BL389WT3Dp_02394	2.48036	6.09246	23.6851	1.13455e-06	2.41725e-06	NADH oxidase
CS_BL389WT3Dp_03411	2.46576	5.42598	14.1851	0.000165673	0.000279508	hypothetical protein
CS_BL389WT3Dp_00984	2.46086	4.03915	8.92103	0.00281905	0.00426365	hypothetical protein
CS_BL389WT3Dp_01599	2.45547	2.59658	9.13557	0.00250688	0.00381292	hypothetical protein
CS_BL389WT3Dp_00379	2.45382	6.44534	31.7046	1.79499e-08	4.76766e-08	putative oxidoreductase YdhV
CS_BL389WT3Dp_03306	2.45268	6.09273	25.8013	3.78439e-07	8.56658e-07	Ribose import binding protein RbsB
CS_BL389WT3Dp_01239	2.44713	5.95282	21.4832	3.56944e-06	7.15216e-06	Gamma-glutamyl phosphate reductase
CS_BL389WT3Dp_03550	2.43986	6.75055	42.9763	5.54065e-11	1.84151e-10	Protein UmuC
CS_BL389WT3Dp_00293	2.43835	4.88849	9.97597	0.00158596	0.00246596	hypothetical protein
CS_BL389WT3Dp_01425	2.43807	4.40987	9.55681	0.00199209	0.00305211	hypothetical protein
CS_BL389WT3Dp_00456	2.43579	4.53686	9.14471	0.00249439	0.00379545	hypothetical protein
CS_BL389WT3Dp_03422	2.43093	6.36166	33.9164	5.75307e-09	1.59554e-08	hypothetical protein
CS_BL389WT3Dp_00609	2.43061	5.99967	20.4839	6.01354e-06	1.17378e-05	hypothetical protein
CS_BL389WT3Dp_01285	2.42523	5.29795	12.7877	0.000348914	0.000575266	hypothetical protein
CS_BL389WT3Dp_01697	2.42468	6.54562	37.6427	8.4965e-10	2.53549e-09	hypothetical protein
CS_BL389WT3Dp_00820	2.42072	4.8235	10.5786	0.00114405	0.00179964	hypothetical protein
CS_BL389WT3Dp_02371	2.41999	6.48242	33.8712	5.88832e-09	1.63184e-08	Formate acetyltransferase
CS_BL389WT3Dp_03684	2.41684	5.02569	11.1899	0.000822442	0.00131069	ECF RNA polymerase sigma factor SigM
CS_BL389WT3Dp_01282	2.39552	6.29133	30.1466	4.0058e-08	1.02707e-07	Protein PafC
CS_BL389WT3Dp_01090	2.39422	5.61441	13.7032	0.000214092	0.000358469	putative manganese efflux pump MntP
CS_BL389WT3Dp_00935	2.39164	6.84057	45.2189	1.76197e-11	6.0592e-11	Anaerobic sulfatase-maturating enzyme
CS_BL389WT3Dp_02128	2.39085	4.884	10.7382	0.00104947	0.001655	hypothetical protein
CS_BL389WT3Dp_03046	2.3855	5.15942	11.1657	0.000833238	0.00132677	3-oxoacyl-[acyl-carrier-protein] reductase FabG
CS_BL389WT3Dp_00105	2.38225	4.94922	10.9297	0.000946342	0.00149801	putative protein
CS_BL389WT3Dp_02903	2.36787	4.85808	9.63844	0.00190547	0.00293131	hypothetical protein
CS_BL389WT3Dp_00768	2.36649	4.76221	9.98138	0.00158131	0.00246178	hypothetical protein
CS_BL389WT3Dp_00520	2.36407	7.21176	58.8153	1.73192e-14	7.11068e-14	hypothetical protein
CS_BL389WT3Dp_00795	2.36393	5.31338	12.1774	0.000483724	0.000788221	hypothetical protein
CS_BL389WT3Dp_00437	2.36114	6.45337	33.4226	7.41572e-09	2.03124e-08	hypothetical protein
CS_BL389WT3Dp_01235	2.35753	4.93702	9.38388	0.00218902	0.00334431	Transcriptional regulator YqjI
CS_BL389WT3Dp_03049	2.34636	6.35324	29.3607	6.00843e-08	1.51173e-07	Malate-2H(+)/Na(+)-lactate antiporter
CS_BL389WT3Dp_02863	2.34344	5.9014	17.8849	2.34679e-05	4.27711e-05	hypothetical protein
CS_BL389WT3Dp_02389	2.33343	6.06653	22.0729	2.62486e-06	5.34761e-06	hypothetical protein
CS_BL389WT3Dp_03417	2.32716	6.49173	30.8271	2.8207e-08	7.35217e-08	Ribose import ATP-binding protein RbsA
CS_BL389WT3Dp_03682	2.32659	4.4942	8.85413	0.00292427	0.00441392	hypothetical protein
CS_BL389WT3Dp_00378	2.32285	4.41321	8.14952	0.00430725	0.00640901	putative ferredoxin-like protein YdhY
CS_BL389WT3Dp_03302	2.32257	5.66765	15.7549	7.21003e-05	0.000125634	hypothetical protein
CS_BL389WT3Dp_00292	2.30763	6.57664	34.9823	3.32719e-09	9.42162e-09	hypothetical protein
CS_BL389WT3Dp_01049	2.30371	5.93581	17.0051	3.72801e-05	6.67499e-05	putative N-acetyltransferase YvbK
CS_BL389WT3Dp_01182	2.30011	3.46236	7.39269	0.00654896	0.00955965	hypothetical protein
CS_BL389WT3Dp_02114	2.29852	4.8493	10.0087	0.001558	0.00242648	Tryptophan synthase beta chain
CS_BL389WT3Dp_02373	2.29636	3.51592	8.13416	0.0043439	0.00645845	hypothetical protein
CS_BL389WT3Dp_00895	2.2956	3.61414	6.96212	0.00832534	0.0120408	hypothetical protein
CS_BL389WT3Dp_01631	2.29544	5.36565	11.5456	0.000679111	0.00109104	putative ABC transporter ATP-binding protein YxlF
CS_BL389WT3Dp_02115	2.29141	3.33813	7.87454	0.00501356	0.00741023	hypothetical protein
CS_BL389WT3Dp_00553	2.28442	5.6501	14.3873	0.0001488	0.000252625	hypothetical protein
CS_BL389WT3Dp_03506	2.28413	6.24744	22.2768	2.3604e-06	4.84286e-06	UDP-N-acetylglucosamine 2-epimerase
CS_BL389WT3Dp_01630	2.28327	5.01733	10.1469	0.00144545	0.00225587	hypothetical protein
CS_BL389WT3Dp_00024	2.28293	2.89684	7.73821	0.00540644	0.00796905	tRNA-Tyr(gta)
CS_BL389WT3Dp_00767	2.27347	3.15189	7.46368	0.00629562	0.00920768	hypothetical protein
CS_BL389WT3Dp_00296	2.26393	7.0743	60.3012	8.13959e-15	3.40112e-14	hypothetical protein
CS_BL389WT3Dp_01351	2.26262	5.61052	14.2712	0.000158269	0.000267977	Hydrogenase maturation factor HypB
CS_BL389WT3Dp_00064	2.2542	4.54915	7.84307	0.00510159	0.00753444	hypothetical protein
CS_BL389WT3Dp_01695	2.25142	5.76839	16.5578	4.71889e-05	8.35e-05	Sensor histidine kinase GraS
CS_BL389WT3Dp_00777	2.24873	4.80709	9.27946	0.00231737	0.00353467	hypothetical protein
CS_BL389WT3Dp_00818	2.24862	6.33785	25.2663	4.99362e-07	1.11301e-06	putative ABC transporter ATP-binding protein
CS_BL389WT3Dp_03363	2.24667	5.7793	15.1949	9.69669e-05	0.000167339	L-fuculose phosphate aldolase
CS_BL389WT3Dp_03485	2.2401	5.69383	14.5853	0.000133954	0.000228369	hypothetical protein
CS_BL389WT3Dp_02127	2.23885	5.07621	9.97668	0.00158535	0.00246596	Glutamine transport ATP-binding protein GlnQ
CS_BL389WT3Dp_02809	2.23555	7.19271	66.6844	3.18646e-16	1.42465e-15	hypothetical protein
CS_BL389WT3Dp_03497	2.22878	5.04432	9.43118	0.00213327	0.00326179	hypothetical protein
CS_BL389WT3Dp_00372	2.21868	3.81104	7.08616	0.00776816	0.0112695	hypothetical protein
CS_BL389WT3Dp_00454	2.21312	3.06781	7.10144	0.00770222	0.0111825	hypothetical protein
CS_BL389WT3Dp_03446	2.21202	5.82438	16.0682	6.11027e-05	0.000107015	Ribokinase
CS_BL389WT3Dp_00333	2.21052	7.9372	147.527	6.01943e-34	4.55567e-33	hypothetical protein
CS_BL389WT3Dp_00162	2.2096	6.86958	48.9078	2.68285e-12	9.66696e-12	Hydroxylamine reductase
CS_BL389WT3Dp_00279	2.20888	7.2302	74.5036	6.0528e-18	2.86956e-17	hypothetical protein
CS_BL389WT3Dp_03475	2.20862	6.87237	43.1426	5.08917e-11	1.70045e-10	Galactose/methyl galactoside import ATP-binding protein MglA
CS_BL389WT3Dp_03037	2.20042	5.00584	9.0949	0.00256324	0.00389393	Lipoprotein-releasing system ATP-binding protein LolD
CS_BL389WT3Dp_03444	2.19851	4.98241	9.21651	0.00239843	0.00365239	hypothetical protein
CS_BL389WT3Dp_01112	2.19841	4.74099	8.55694	0.00344208	0.00515218	Manganese catalase
CS_BL389WT3Dp_03278	2.19085	6.0953	21.2327	4.06764e-06	8.10304e-06	putative HTH-type transcriptional regulator YdjF
CS_BL389WT3Dp_03677	2.18595	6.84875	43.1019	5.19629e-11	1.7347e-10	putative cyclic di-GMP phosphodiesterase PdeC
CS_BL389WT3Dp_01537	2.18525	3.09381	6.47869	0.0109176	0.0155924	Inulin fructotransferase [DFA-I-forming]
CS_BL389WT3Dp_00376	2.18338	6.49734	32.0547	1.49889e-08	4.00093e-08	Molybdopterin adenylyltransferase
CS_BL389WT3Dp_00747	2.18141	5.65575	14.4778	0.000141824	0.000241216	KDP operon transcriptional regulatory protein KdpE
CS_BL389WT3Dp_00882	2.17435	5.55945	12.5091	0.000404974	0.000663629	23S rRNA pseudouridine(2604) synthase
CS_BL389WT3Dp_02078	2.17349	5.68053	14.7531	0.000122549	0.000209663	Serine protease AprX
CS_BL389WT3Dp_03327	2.17022	6.49	29.308	6.17418e-08	1.54724e-07	6-phosphogluconate dehydrogenase%2C decarboxylating
CS_BL389WT3Dp_03362	2.1692	6.35193	26.9441	2.09422e-07	4.87531e-07	Putative 2-hydroxyacid dehydrogenase YoaD
CS_BL389WT3Dp_03090	2.16394	6.16145	21.9065	2.86256e-06	5.80678e-06	Methionine synthase
CS_BL389WT3Dp_00815	2.161	3.29813	6.61426	0.0101165	0.0144978	hypothetical protein
CS_BL389WT3Dp_00246	2.16013	5.71925	8.90206	0.00284848	0.00430643	Multidrug resistance protein 3
CS_BL389WT3Dp_02575	2.1567	4.35516	7.54358	0.00602243	0.00883555	hypothetical protein
CS_BL389WT3Dp_03277	2.14844	6.01345	18.9917	1.31289e-05	2.46428e-05	D-tagatose-1%2C6-bisphosphate aldolase subunit KbaY
CS_BL389WT3Dp_02487	2.13481	6.3155	24.0148	9.55966e-07	2.05301e-06	Bifunctional IPC transferase and DIPP synthase
CS_BL389WT3Dp_01244	2.13322	6.19267	21.9892	2.7419e-06	5.58003e-06	Acetylornithine aminotransferase
CS_BL389WT3Dp_03757	2.12649	4.77195	8.20031	0.00418832	0.00623451	tRNA-Arg(cct)
CS_BL389WT3Dp_00890	2.12584	3.11171	6.68935	0.00969907	0.0139207	tRNA-Gly(tcc)
CS_BL389WT3Dp_00170	2.12463	5.20107	9.60769	0.00193765	0.00297838	hypothetical protein
CS_BL389WT3Dp_01597	2.12267	5.32221	10.5013	0.00119288	0.0018741	hypothetical protein
CS_BL389WT3Dp_00585	2.12159	4.59784	7.47331	0.00626204	0.00916213	hypothetical protein
CS_BL389WT3Dp_00709	2.11845	7.3623	97.4704	5.46665e-23	3.01666e-22	ATP-dependent DNA helicase RecQ
CS_BL389WT3Dp_00775	2.1152	6.65319	30.9648	2.6275e-08	6.88667e-08	Mycothiol acetyltransferase
CS_BL389WT3Dp_03445	2.11353	5.75352	14.384	0.000149065	0.000252961	Nicotinamide riboside transporter PnuC
CS_BL389WT3Dp_00242	2.11295	6.77802	9.94607	0.00161193	0.00250428	NADH oxidase
CS_BL389WT3Dp_03204	2.111	6.26883	23.9206	1.00389e-06	2.15349e-06	2-iminoacetate synthase
CS_BL389WT3Dp_01485	2.10924	5.73143	14.6019	0.000132779	0.000226547	hypothetical protein
CS_BL389WT3Dp_00457	2.10184	5.04427	8.21458	0.00415552	0.00619057	hypothetical protein
CS_BL389WT3Dp_01168	2.09697	4.44413	6.94211	0.00841899	0.0121715	hypothetical protein
CS_BL389WT3Dp_03287	2.09674	6.76034	37.2497	1.03932e-09	3.07231e-09	putative HTH-type transcriptional regulator YurK
CS_BL389WT3Dp_00394	2.09188	5.77953	13.5598	0.000231082	0.000385547	Very short patch repair protein
CS_BL389WT3Dp_02396	2.09118	5.98325	16.1115	5.97204e-05	0.000104843	Aldose 1-epimerase
CS_BL389WT3Dp_00521	2.09043	4.51024	7.04647	0.00794215	0.0115042	hypothetical protein
CS_BL389WT3Dp_00029	2.08528	7.81434	113.333	1.82407e-26	1.09648e-25	Calcium-transporting ATPase
CS_BL389WT3Dp_00598	2.08415	4.9343	8.00493	0.00466501	0.00691405	hypothetical protein
CS_BL389WT3Dp_01305	2.08215	6.66069	34.6189	4.01002e-09	1.12874e-08	N-carbamoyl-L-amino acid hydrolase
CS_BL389WT3Dp_00391	2.08198	7.03105	58.7433	1.7964e-14	7.35939e-14	Molybdopterin molybdenumtransferase
CS_BL389WT3Dp_00386	2.08006	3.55136	6.7207	0.00953002	0.0136937	MOCO_RNA_motif
CS_BL389WT3Dp_01567	2.07746	4.31819	6.1647	0.0130324	0.0183967	hypothetical protein
CS_BL389WT3Dp_02479	2.07172	7.72155	117.076	2.76279e-27	1.70704e-26	Putative endo-beta-N-acetylglucosaminidase
CS_BL389WT3Dp_00946	2.07157	-2.27757	1.04618	0.306389	0.358628	Insertion sequence IS5376 putative ATP-binding protein
CS_BL389WT3Dp_00458	2.07039	5.53999	10.6229	0.00111694	0.0017592	hypothetical protein
CS_BL389WT3Dp_02830	2.06785	-2.27971	1.04408	0.306874	0.359083	Tyrosine recombinase XerC
CS_BL389WT3Dp_01523	2.06729	5.69941	13.5056	0.000237848	0.000396484	hypothetical protein
CS_BL389WT3Dp_02975	2.06074	6.37696	25.1103	5.41436e-07	1.19758e-06	hypothetical protein
CS_BL389WT3Dp_02375	2.0603	5.10281	8.86141	0.00291263	0.00439812	putative manganese catalase
CS_BL389WT3Dp_00600	2.05538	4.72011	7.39645	0.00653527	0.00954336	hypothetical protein
CS_BL389WT3Dp_00284	2.0549	7.76339	89.9229	2.47623e-21	1.3108e-20	hypothetical protein
CS_BL389WT3Dp_00295	2.05442	7.02475	43.2591	4.79509e-11	1.6039e-10	Deoxyguanosinetriphosphate triphosphohydrolase-like protein
CS_BL389WT3Dp_01598	2.05227	5.45223	10.2745	0.00134882	0.00211117	hypothetical protein
CS_BL389WT3Dp_00983	2.05182	4.12178	6.33024	0.0118696	0.0168828	hypothetical protein
CS_BL389WT3Dp_03047	2.04675	5.71594	13.4417	0.000246089	0.000410039	hypothetical protein
CS_BL389WT3Dp_00710	2.03273	6.23001	21.1904	4.15842e-06	8.27076e-06	hypothetical protein
CS_BL389WT3Dp_03053	2.02924	3.23957	6.34165	0.0117935	0.0167861	tRNA-Asn(gtt)
CS_BL389WT3Dp_00697	2.02622	5.58818	11.7562	0.000606396	0.000978803	hypothetical protein
CS_BL389WT3Dp_02981	2.02151	6.04092	17.4442	2.95865e-05	5.35341e-05	Glutamate dehydrogenase
CS_BL389WT3Dp_02868	2.0201	7.08125	52.7522	3.78396e-13	1.44058e-12	4-alpha-glucanotransferase
CS_BL389WT3Dp_00027	2.01579	1.8351	6.12536	0.0133256	0.0188035	tRNA-Phe(gaa)
CS_BL389WT3Dp_00523	2.01545	5.04175	7.80066	0.00522271	0.00770427	hypothetical protein
CS_BL389WT3Dp_03482	2.01238	2.64312	6.36141	0.0116629	0.0166128	Transposase from transposon Tn916
CS_BL389WT3Dp_00245	2.00931	6.11673	6.33013	0.0118704	0.0168828	Bile acid-CoA transferase
CS_BL389WT3Dp_01062	2.00275	5.68349	12.1825	0.000482408	0.000786416	hypothetical protein
CS_BL389WT3Dp_00493	2.00079	7.04853	48.8951	2.70019e-12	9.72017e-12	Enolase
CS_BL389WT3Dp_03013	1.99917	6.2206	19.8669	8.30259e-06	1.59168e-05	HTH-type transcriptional activator mta
CS_BL389WT3Dp_02059	1.98882	4.45738	6.51385	0.0107038	0.0152928	Fe(3+) ions import ATP-binding protein FbpC
CS_BL389WT3Dp_00157	1.97554	7.0582	52.5192	4.26054e-13	1.61549e-12	NADH oxidase
CS_BL389WT3Dp_01283	1.97033	3.7671	5.85542	0.0155291	0.0217177	hypothetical protein
CS_BL389WT3Dp_00549	1.96603	7.22726	54.2557	1.76023e-13	6.87492e-13	hypothetical protein
CS_BL389WT3Dp_03011	1.96242	6.15858	16.2966	5.41616e-05	9.54794e-05	HTH-type transcriptional regulator CysL
CS_BL389WT3Dp_03006	1.95534	6.79624	28.3408	1.0173e-07	2.4689e-07	Arylsulfatase
CS_BL389WT3Dp_02706	1.9525	6.137	18.1599	2.03113e-05	3.72885e-05	Cobalt-precorrin-5B C(1)-methyltransferase
CS_BL389WT3Dp_01076	1.95189	5.55313	10.1693	0.00142798	0.00223136	Alkaline phosphatase synthesis transcriptional regulatory protein PhoP
CS_BL389WT3Dp_02731	1.95142	2.03437	6.7121	0.0095761	0.0137547	hypothetical protein
CS_BL389WT3Dp_02196	1.93899	5.72455	11.6355	0.000647046	0.00104085	hypothetical protein
CS_BL389WT3Dp_01770	1.93431	4.83816	7.25166	0.00708355	0.010332	hypothetical protein
CS_BL389WT3Dp_00770	1.92774	5.79146	12.6914	0.000367341	0.000604589	Chloramphenicol acetyltransferase 2
CS_BL389WT3Dp_03041	1.92322	5.11081	7.67209	0.00560815	0.00824702	putative ABC transporter ATP-binding protein
CS_BL389WT3Dp_01065	1.91928	5.46997	8.79781	0.00301593	0.00454317	Transcription elongation factor GreA
CS_BL389WT3Dp_00925	1.91123	2.5297	6.08848	0.0136066	0.0191642	hypothetical protein
CS_BL389WT3Dp_02177	1.91083	6.86648	29.1745	6.61436e-08	1.64769e-07	hypothetical protein
CS_BL389WT3Dp_02508	1.90856	4.85768	6.84489	0.0088895	0.0128075	hypothetical protein
CS_BL389WT3Dp_00489	1.89911	6.64115	25.5629	4.28204e-07	9.62458e-07	5-methyltetrahydropteroyltriglutamate--homocysteine methyltransferase
CS_BL389WT3Dp_02953	1.8925	5.21945	7.72006	0.00546107	0.00804328	ECF RNA polymerase sigma factor SigM
CS_BL389WT3Dp_03290	1.89173	6.89473	39.54	3.21401e-10	1.00863e-09	Xylulose kinase
CS_BL389WT3Dp_01764	1.89081	5.83573	12.4698	0.000413594	0.000677167	ComE operon protein 3
CS_BL389WT3Dp_00599	1.89008	5.02494	6.94119	0.00842331	0.0121731	hypothetical protein
CS_BL389WT3Dp_03271	1.88621	6.48242	23.3063	1.38147e-06	2.91532e-06	RNA polymerase sigma factor RpoD
CS_BL389WT3Dp_00731	1.88077	6.64757	29.1329	6.75783e-08	1.68121e-07	Signal transduction histidine-protein kinase/phosphatase MprB
CS_BL389WT3Dp_02966	1.87983	7.36465	61.3835	4.69727e-15	1.98475e-14	hypothetical protein
CS_BL389WT3Dp_00761	1.87857	4.11698	5.35811	0.0206261	0.0284003	hypothetical protein
CS_BL389WT3Dp_03091	1.87486	6.26233	19.5484	9.80823e-06	1.86421e-05	hypothetical protein
CS_BL389WT3Dp_00343	1.87264	6.91082	40.7647	1.71706e-10	5.50773e-10	Molybdenum cofactor cytidylyltransferase
CS_BL389WT3Dp_02551	1.87052	5.59477	9.87583	0.00167464	0.00259528	hypothetical protein
CS_BL389WT3Dp_02269	1.86279	5.53541	9.54423	0.00200579	0.00307061	hypothetical protein
CS_BL389WT3Dp_00541	1.86006	7.3002	54.5939	1.48194e-13	5.82422e-13	hypothetical protein
CS_BL389WT3Dp_02079	1.85659	4.54707	6.05353	0.0138786	0.0194889	KDP operon transcriptional regulatory protein KdpE
CS_BL389WT3Dp_01632	1.85383	6.2331	18.3535	1.83477e-05	3.38154e-05	hypothetical protein
CS_BL389WT3Dp_03259	1.85382	4.67518	6.16863	0.0130036	0.0183628	putative sugar kinase YdjH
CS_BL389WT3Dp_03428	1.85347	5.30364	7.69294	0.00554372	0.00815865	hypothetical protein
CS_BL389WT3Dp_02089	1.85288	4.67217	6.05699	0.0138513	0.019458	hypothetical protein
CS_BL389WT3Dp_02408	1.85231	3.35839	4.58181	0.0323131	0.0434182	hypothetical protein
CS_BL389WT3Dp_03766	1.85208	7.18764	51.7707	6.23772e-13	2.3393e-12	tRNA modification GTPase MnmE
CS_BL389WT3Dp_02610	1.84757	6.46049	22.9583	1.65555e-06	3.45311e-06	1-(5-phosphoribosyl)-5-[(5-phosphoribosylamino)methylideneamino] imidazole-4-carboxamide isomerase
CS_BL389WT3Dp_03289	1.84753	5.88049	11.7888	0.000595884	0.000962935	4-hydroxyphenylacetate decarboxylase activating enzyme
CS_BL389WT3Dp_02990	1.84276	4.34616	5.6461	0.0174942	0.0243216	hypothetical protein
CS_BL389WT3Dp_00985	1.84211	4.93223	6.63322	0.0100094	0.0143552	hypothetical protein
CS_BL389WT3Dp_00769	1.84193	5.9805	13.6091	0.000225089	0.000376213	hypothetical protein
CS_BL389WT3Dp_01077	1.84152	6.63136	25.5532	4.30345e-07	9.66608e-07	Sensor histidine kinase CssS
CS_BL389WT3Dp_02178	1.84062	3.87741	5.03054	0.0249042	0.0339717	Integration host factor subunit alpha
CS_BL389WT3Dp_03361	1.83009	7.04497	49.7626	1.7352e-12	6.35567e-12	Xylulose kinase
CS_BL389WT3Dp_00070	1.82991	5.00026	6.37242	0.0115907	0.0165225	Stage 0 sporulation protein A
CS_BL389WT3Dp_02887	1.82161	5.26568	7.17662	0.00738597	0.010744	hypothetical protein
CS_BL389WT3Dp_01021	1.81877	6.22614	17.248	3.28051e-05	5.91308e-05	N-acetylneuraminate lyase
CS_BL389WT3Dp_03380	1.81872	7.14535	53.9468	2.05996e-13	8.00693e-13	L-xylulose/3-keto-L-gulonate kinase
CS_BL389WT3Dp_01012	1.81743	3.86324	5.17399	0.0229275	0.0313775	hypothetical protein
CS_BL389WT3Dp_00844	1.81436	6.69625	28.4213	9.75834e-08	2.37438e-07	hypothetical protein
CS_BL389WT3Dp_02696	1.81346	5.02988	6.51433	0.0107009	0.0152928	Bifunctional adenosylcobalamin biosynthesis protein CobU
CS_BL389WT3Dp_01650	1.80834	5.90472	12.0235	0.000525333	0.000853808	Amino-acid carrier protein AlsT
CS_BL389WT3Dp_00382	1.80754	7.32574	66.4342	3.61763e-16	1.61359e-15	NADP-reducing hydrogenase subunit HndC
CS_BL389WT3Dp_00821	1.80602	6.02857	13.7646	0.000207206	0.000347575	hypothetical protein
CS_BL389WT3Dp_03496	1.80419	5.39154	7.86447	0.00504155	0.00744868	hypothetical protein
CS_BL389WT3Dp_00169	1.80337	2.89499	5.20439	0.02253	0.0308707	tRNA-Cys(gca)
CS_BL389WT3Dp_01133	1.79314	6.3553	18.7626	1.48042e-05	2.76223e-05	hypothetical protein
CS_BL389WT3Dp_02946	1.79137	7.08662	32.8249	1.00845e-08	2.72853e-08	DEAD-box ATP-dependent RNA helicase CshA
CS_BL389WT3Dp_01410	1.78694	5.87402	11.3154	0.00076866	0.00122706	hypothetical protein
CS_BL389WT3Dp_02557	1.76888	4.37531	5.06276	0.0244452	0.0333819	hypothetical protein
CS_BL389WT3Dp_01181	1.76831	5.42659	7.64162	0.00570366	0.00837767	hypothetical protein
CS_BL389WT3Dp_01226	1.76661	5.83964	9.54667	0.00200313	0.00306778	Transcriptional regulator SlyA
CS_BL389WT3Dp_00388	1.76258	5.27324	7.06827	0.00784611	0.0113738	Tungstate uptake system permease protein TupB
CS_BL389WT3Dp_00511	1.76256	4.9316	6.10214	0.0135018	0.019045	hypothetical protein
CS_BL389WT3Dp_00774	1.7614	5.31189	7.41937	0.00645253	0.00942985	Ubiquinone biosynthesis O-methyltransferase
CS_BL389WT3Dp_00139	1.76027	4.83669	6.09469	0.0135589	0.0191112	hypothetical protein
CS_BL389WT3Dp_03416	1.7571	6.25512	16.6167	4.57453e-05	8.10216e-05	Ribose import permease protein RbsC
CS_BL389WT3Dp_02500	1.74729	2.1822	5.58897	0.0180739	0.0250185	hypothetical protein
CS_BL389WT3Dp_01179	1.7469	4.53197	5.20418	0.0225326	0.0308707	HTH-type transcriptional repressor YtrA
CS_BL389WT3Dp_02485	1.74489	7.46639	74.9162	4.91111e-18	2.33123e-17	Toxin A
CS_BL389WT3Dp_03548	1.74477	4.62301	5.05664	0.0245318	0.033488	hypothetical protein
CS_BL389WT3Dp_03724	1.73993	4.46499	5.0013	0.0253283	0.0345004	hypothetical protein
CS_BL389WT3Dp_01311	1.73796	5.62118	9.07683	0.00258869	0.00392784	Caffeyl-CoA reductase-Etf complex subunit CarE
CS_BL389WT3Dp_03528	1.73637	7.76592	86.2161	1.61308e-20	8.31695e-20	hypothetical protein
CS_BL389WT3Dp_01051	1.73454	6.03637	13.1438	0.000288473	0.000477075	Biotin synthase
CS_BL389WT3Dp_01233	1.73094	6.5029	20.5974	5.66727e-06	1.11134e-05	hypothetical protein
CS_BL389WT3Dp_01408	1.72967	7.47501	80.6631	2.67677e-19	1.32398e-18	Putative oxidoreductase YgfK
CS_BL389WT3Dp_03614	1.72911	7.26487	47.8758	4.54093e-12	1.61004e-11	D-galactose-binding periplasmic protein
CS_BL389WT3Dp_01734	1.72207	5.89558	10.8586	0.000983384	0.00155469	Inner membrane transport protein YdiM
CS_BL389WT3Dp_03038	1.7214	5.1215	6.35468	0.0117072	0.0166696	Alkaline phosphatase synthesis transcriptional regulatory protein SphR
CS_BL389WT3Dp_03203	1.71228	6.01325	12.3206	0.000447984	0.000731564	[FeFe] hydrogenase maturase subunit HydE
CS_BL389WT3Dp_00294	1.71025	4.50684	5.03762	0.0248025	0.0338453	hypothetical protein
CS_BL389WT3Dp_00432	1.70808	5.16306	5.98621	0.0144181	0.020224	hypothetical protein
CS_BL389WT3Dp_02649	1.69195	6.51939	19.587	9.61208e-06	1.83062e-05	HTH-type transcriptional activator mta
CS_BL389WT3Dp_03042	1.69043	6.15418	11.4077	0.000731421	0.00117058	hypothetical protein
CS_BL389WT3Dp_00922	1.68996	7.14923	38.4618	5.58365e-10	1.6999e-09	hypothetical protein
CS_BL389WT3Dp_01221	1.68828	4.22062	4.67805	0.0305504	0.0412261	hypothetical protein
CS_BL389WT3Dp_03350	1.68755	5.74423	8.86248	0.00291092	0.0043973	hypothetical protein
CS_BL389WT3Dp_01405	1.6798	4.78896	5.17629	0.0228972	0.0313572	hypothetical protein
CS_BL389WT3Dp_02482	1.67969	6.99295	34.5368	4.1826e-09	1.17556e-08	Toxin A
CS_BL389WT3Dp_03746	1.67848	4.55063	4.94479	0.0261694	0.035556	hypothetical protein
CS_BL389WT3Dp_02290	1.67633	5.08529	5.77616	0.016245	0.0226768	putative ABC transporter ATP-binding protein YxlF
CS_BL389WT3Dp_02796	1.67335	7.13365	38.4277	5.68209e-10	1.72708e-09	Anaerobic sulfatase-maturating enzyme
CS_BL389WT3Dp_03529	1.67059	5.72247	9.01407	0.00267909	0.00406174	hypothetical protein
CS_BL389WT3Dp_01744	1.66715	-0.797429	4.16802	0.041194	0.0547076	RNaseP_bact_a
CS_BL389WT3Dp_00897	1.66488	3.55876	4.07129	0.043618	0.057764	hypothetical protein
CS_BL389WT3Dp_00894	1.65962	3.20549	4.32966	0.0374537	0.0500578	tRNA-Ala(ggc)
CS_BL389WT3Dp_01353	1.65886	5.12459	5.84896	0.0155862	0.0217733	Hydrogenase maturation factor HybF
CS_BL389WT3Dp_03751	1.63774	5.69008	8.3731	0.00380815	0.00568207	putative diguanylate cyclase CdgI
CS_BL389WT3Dp_03599	1.63673	4.06302	4.20755	0.0402444	0.05351	hypothetical protein
CS_BL389WT3Dp_01837	1.62624	4.43714	4.62626	0.0314861	0.0423674	hypothetical protein
CS_BL389WT3Dp_03491	1.61651	7.36343	50.0018	1.53605e-12	5.65369e-12	hypothetical protein
CS_BL389WT3Dp_00886	1.61459	7.10505	38.4619	5.58338e-10	1.6999e-09	hypothetical protein
CS_BL389WT3Dp_02958	1.61206	3.32613	3.8644	0.0493207	0.0646574	hypothetical protein
CS_BL389WT3Dp_00498	1.61205	5.0759	5.35629	0.0206477	0.0284122	Transcriptional activator CadC
CS_BL389WT3Dp_02374	1.61133	3.12796	4.06025	0.0439039	0.0581222	hypothetical protein
CS_BL389WT3Dp_03094	1.6108	6.32376	15.0788	0.000103117	0.000177627	putative GTP-binding protein YjiA
CS_BL389WT3Dp_00497	1.60911	5.92682	9.10941	0.00254297	0.0038647	Flavodoxin
CS_BL389WT3Dp_02312	1.60633	5.45613	6.54101	0.0105415	0.0150839	Acetolactate synthase isozyme 3 small subunit
CS_BL389WT3Dp_01768	1.60499	4.85354	4.986	0.0255532	0.0347564	putative ABC transporter ATP-binding protein YxlF
CS_BL389WT3Dp_00921	1.60139	5.73043	8.68245	0.00321288	0.00483022	Transcriptional regulatory protein YpdB
CS_BL389WT3Dp_00079	1.59384	6.65777	19.7648	8.75822e-06	1.67307e-05	Autoinducer 2-binding protein LsrB
CS_BL389WT3Dp_03338	1.59124	7.14049	41.2342	1.35036e-10	4.36869e-10	hypothetical protein
CS_BL389WT3Dp_02802	1.59032	6.97227	32.8354	1.00299e-08	2.71572e-08	hypothetical protein
CS_BL389WT3Dp_00329	1.58782	7.57216	58.1428	2.43765e-14	9.94318e-14	putative response regulatory protein
CS_BL389WT3Dp_01982	1.58715	4.9882	5.23773	0.0221022	0.0303141	ECF RNA polymerase sigma factor SigL
CS_BL389WT3Dp_01538	1.5849	3.56826	3.93791	0.0472094	0.0621489	hypothetical protein
CS_BL389WT3Dp_00929	1.58446	2.38188	3.95665	0.0466864	0.0615464	hypothetical protein
CS_BL389WT3Dp_01424	1.58304	5.63517	7.58022	0.00590122	0.00866447	hypothetical protein
CS_BL389WT3Dp_03092	1.57909	6.1133	11.8296	0.000582956	0.000942584	Uroporphyrinogen decarboxylase
CS_BL389WT3Dp_00860	1.57836	3.94071	3.93188	0.047379	0.0623287	hypothetical protein
CS_BL389WT3Dp_02803	1.57616	6.90696	27.7669	1.36849e-07	3.25621e-07	hypothetical protein
CS_BL389WT3Dp_03279	1.56955	5.79287	8.45819	0.00363404	0.00543088	3-oxo-tetronate 4-phosphate decarboxylase
CS_BL389WT3Dp_00670	1.56899	7.01432	33.8351	5.99865e-09	1.6612e-08	Cyclopropane-fatty-acyl-phospholipid synthase
CS_BL389WT3Dp_01352	1.56669	7.7923	86.0103	1.79e-20	9.21656e-20	Glutamate synthase [NADPH] small chain
CS_BL389WT3Dp_01525	1.56349	6.64537	20.5667	5.7589e-06	1.12795e-05	Alkaline phosphatase synthesis sensor protein PhoR
CS_BL389WT3Dp_03476	1.55981	7.79316	66.0421	4.41389e-16	1.96178e-15	Galactose/methyl galactoside import ATP-binding protein MglA
CS_BL389WT3Dp_01180	1.55252	5.77152	8.07189	0.00449571	0.00667363	ABC transporter ATP-binding protein YtrB
CS_BL389WT3Dp_03552	1.54234	5.82027	8.30663	0.00395005	0.00588914	hypothetical protein
CS_BL389WT3Dp_01475	1.53917	5.05497	4.92342	0.026495	0.0359855	hypothetical protein
CS_BL389WT3Dp_00404	1.53505	5.88743	8.84918	0.00293221	0.00442413	hypothetical protein
CS_BL389WT3Dp_01593	1.53317	5.85528	7.93077	0.00486011	0.00718625	hypothetical protein
CS_BL389WT3Dp_00701	1.52895	5.51204	6.26205	0.0123352	0.0174845	hypothetical protein
CS_BL389WT3Dp_00224	1.52837	6.11879	10.8815	0.000971288	0.00153685	Ktr system potassium uptake protein A
CS_BL389WT3Dp_02486	1.52711	7.40357	53.5654	2.50126e-13	9.66898e-13	putative glycine betaine transporter
CS_BL389WT3Dp_03478	1.52511	8.0046	64.2617	1.08945e-15	4.73605e-15	putative response regulatory protein
CS_BL389WT3Dp_03039	1.52439	6.23634	12.5789	0.000390134	0.000640983	Alkaline phosphatase synthesis sensor protein PhoR
CS_BL389WT3Dp_01075	1.52015	5.73947	7.98601	0.00471402	0.0069812	DNA base-flipping protein
CS_BL389WT3Dp_00668	1.51825	4.18566	3.79388	0.0514403	0.0672255	hypothetical protein
CS_BL389WT3Dp_03490	1.51247	5.63199	6.77483	0.00924523	0.0132947	hypothetical protein
CS_BL389WT3Dp_03598	1.50648	7.80056	90.7237	1.65203e-21	8.79449e-21	Oxygen-independent coproporphyrinogen III oxidase
CS_BL389WT3Dp_02960	1.50036	3.09631	3.20794	0.0732819	0.0936587	hypothetical protein
CS_BL389WT3Dp_02393	1.49865	5.85263	7.70944	0.00549327	0.00808756	HTH-type transcriptional regulator GltC
CS_BL389WT3Dp_00153	1.49711	6.36794	13.7583	0.000207898	0.000348407	D-proline reductase proprotein PrdA
CS_BL389WT3Dp_02291	1.49037	5.84814	6.88498	0.0086923	0.0125426	hypothetical protein
CS_BL389WT3Dp_02954	1.48973	5.67082	7.0373	0.00798291	0.0115588	hypothetical protein
CS_BL389WT3Dp_01369	1.48798	6.30882	12.7078	0.000364129	0.000599563	O-acetylserine sulfhydrylase
CS_BL389WT3Dp_03464	1.48217	5.82222	7.65649	0.00565686	0.00831217	hypothetical protein
CS_BL389WT3Dp_01677	1.47985	4.49017	3.88207	0.0488044	0.064025	hypothetical protein
CS_BL389WT3Dp_00910	1.47427	0.858712	4.54182	0.0330764	0.0443806	hypothetical protein
CS_BL389WT3Dp_03683	1.47219	7.52861	56.683	5.12032e-14	2.0618e-13	hypothetical protein
CS_BL389WT3Dp_03360	1.47075	5.56137	6.29137	0.0121327	0.0172365	Phosphorylated carbohydrates phosphatase
CS_BL389WT3Dp_01192	1.46595	6.44257	10.2347	0.00137826	0.00215635	Multidrug resistance protein 3
CS_BL389WT3Dp_03288	1.45469	7.62259	69.6379	7.12536e-17	3.25127e-16	Choline trimethylamine-lyase
CS_BL389WT3Dp_00317	1.45394	6.33348	12.2014	0.000477537	0.00077915	HTH-type transcriptional activator Btr
CS_BL389WT3Dp_00800	1.44866	6.42938	11.5459	0.000678971	0.00109104	hypothetical protein
CS_BL389WT3Dp_02743	1.44532	3.82904	3.33752	0.0677168	0.0871669	hypothetical protein
CS_BL389WT3Dp_00522	1.43998	4.27384	3.50031	0.0613572	0.0794419	putative protein YjbR
CS_BL389WT3Dp_01498	1.4373	5.23824	4.64199	0.0311989	0.0420259	Transposon gamma-delta resolvase
CS_BL389WT3Dp_00920	1.43525	5.35059	4.76087	0.0291139	0.0394146	hypothetical protein
CS_BL389WT3Dp_01374	1.43437	4.13824	3.36967	0.0664072	0.0856859	Phosphocarrier protein HPr
CS_BL389WT3Dp_00608	1.43283	5.88807	7.49328	0.00619297	0.00907516	Transcriptional regulator SdrP
CS_BL389WT3Dp_00050	1.42997	6.0646	9.23894	0.00236921	0.00361082	hypothetical protein
CS_BL389WT3Dp_03402	1.42399	6.09147	9.81431	0.00173159	0.00267803	hypothetical protein
CS_BL389WT3Dp_03086	1.42139	6.32028	11.9379	0.000550042	0.000892811	putative ABC transporter ATP-binding protein YbiT
CS_BL389WT3Dp_00488	1.42013	6.05597	8.57272	0.00341236	0.00511176	Phosphodiesterase YfcE
CS_BL389WT3Dp_03456	1.40786	4.62656	3.58731	0.0582225	0.0756431	hypothetical protein
CS_BL389WT3Dp_01600	1.40638	5.83539	6.90806	0.00858079	0.0123864	Regulatory protein SoxS
CS_BL389WT3Dp_03349	1.40298	4.27449	3.2387	0.0719176	0.0921337	hypothetical protein
CS_BL389WT3Dp_00779	1.40129	1.4911	3.89969	0.048295	0.0634451	hypothetical protein
CS_BL389WT3Dp_01717	1.39986	5.15046	4.41539	0.0356162	0.0477203	Cytidine deaminase
CS_BL389WT3Dp_02080	1.39005	7.26643	39.4606	3.34738e-10	1.04961e-09	Sensor protein KdpD
CS_BL389WT3Dp_00403	1.387	6.10241	9.08472	0.00257754	0.00391408	putative ABC transporter ATP-binding protein YxlF
CS_BL389WT3Dp_00167	1.36955	6.82894	18.8546	1.41071e-05	2.63608e-05	Proline-responsive transcriptional activator PutR
CS_BL389WT3Dp_03276	1.36907	7.09304	29.9527	4.42705e-08	1.12893e-07	Xylulose kinase
CS_BL389WT3Dp_03307	1.36891	6.2302	10.1441	0.00144762	0.00225831	Dihydroanticapsin 7-dehydrogenase
CS_BL389WT3Dp_03516	1.36874	7.35399	32.5525	1.16017e-08	3.12558e-08	hypothetical protein
CS_BL389WT3Dp_02280	1.36604	5.4974	4.99357	0.0254417	0.0346297	Daunorubicin/doxorubicin resistance ATP-binding protein DrrA
CS_BL389WT3Dp_00729	1.36591	6.39785	12.5764	0.000390638	0.000641532	hypothetical protein
CS_BL389WT3Dp_02673	1.36487	6.03587	8.50037	0.00355074	0.00531061	DNA polymerase III PolC-type
CS_BL389WT3Dp_00067	1.36392	-1.46973	1.72132	0.189523	0.228653	hypothetical protein
CS_BL389WT3Dp_00861	1.36054	4.89937	3.67029	0.0553904	0.0721627	Aspartyl/glutamyl-tRNA(Asn/Gln) amidotransferase subunit C
CS_BL389WT3Dp_01297	1.35892	6.31134	10.8678	0.000978532	0.00154767	Hydantoin permease
CS_BL389WT3Dp_00699	1.35612	5.09336	3.92354	0.0476146	0.0626166	hypothetical protein
CS_BL389WT3Dp_02703	1.35344	6.65886	15.644	7.6454e-05	0.000132974	Cobalt-precorrin-5A hydrolase
CS_BL389WT3Dp_00069	1.35278	6.0658	8.22027	0.0041425	0.00617361	hypothetical protein
CS_BL389WT3Dp_01093	1.35097	6.23707	10.1488	0.00144394	0.00225444	HTH-type dhaKLM operon transcriptional activator DhaS
CS_BL389WT3Dp_02795	1.34919	6.58972	13.5652	0.000230412	0.000384599	hypothetical protein
CS_BL389WT3Dp_03469	1.33901	5.7963	6.26352	0.0123249	0.0174765	Ribose-5-P isomerase B
CS_BL389WT3Dp_00375	1.33583	6.25483	10.0453	0.00152736	0.00237974	Maltose/maltodextrin import ATP-binding protein MalK
CS_BL389WT3Dp_02765	1.33555	6.1146	8.55999	0.00343631	0.00514559	Quinolinate synthase A
CS_BL389WT3Dp_00459	1.33378	5.82976	6.23115	0.0125522	0.0177721	Copper chaperone CopZ
CS_BL389WT3Dp_02991	1.33104	7.31564	38.121	6.64903e-10	2.00481e-09	putative oxidoreductase YdhV
CS_BL389WT3Dp_03301	1.3305	7.04521	26.9022	2.14017e-07	4.9792e-07	Alcohol dehydrogenase
CS_BL389WT3Dp_00357	1.32955	5.45335	4.66899	0.030712	0.0414144	Putative transposon Tn552 DNA-invertase bin3
CS_BL389WT3Dp_00384	1.32916	6.22933	9.70318	0.0018395	0.00283561	GTP 3'%2C8-cyclase
CS_BL389WT3Dp_00016	1.32604	4.12594	2.80411	0.0940232	0.118124	tRNA-Ser(gct)
CS_BL389WT3Dp_03032	1.32585	6.04593	8.0114	0.00464837	0.0068921	hypothetical protein
CS_BL389WT3Dp_00030	1.32565	6.8523	15.9633	6.4581e-05	0.000112845	Putative transport protein
CS_BL389WT3Dp_00401	1.32029	6.58094	14.2478	0.000160251	0.000270724	hypothetical protein
CS_BL389WT3Dp_01302	1.31006	5.85963	6.23965	0.0124921	0.0176937	Carbamate kinase 1
CS_BL389WT3Dp_01412	1.30882	7.58328	53.734	2.29557e-13	8.89211e-13	putative xanthine dehydrogenase subunit D
CS_BL389WT3Dp_01299	1.30722	5.93894	6.78534	0.00919096	0.0132217	(S)-ureidoglycine aminohydrolase
CS_BL389WT3Dp_01914	1.30691	6.03181	7.47341	0.00626169	0.00916213	Sporulation integral membrane protein YlbJ
CS_BL389WT3Dp_02001	1.30494	6.13456	8.41127	0.00372902	0.00556841	Aspartate aminotransferase
CS_BL389WT3Dp_00696	1.29608	5.48938	4.54659	0.0329844	0.0442728	Putative SOS response-associated peptidase YedK
CS_BL389WT3Dp_01502	1.29192	5.43105	4.30404	0.038022	0.0507814	hypothetical protein
CS_BL389WT3Dp_01422	1.29077	5.56631	4.89686	0.0269056	0.03653	Sensory transduction protein regX3
CS_BL389WT3Dp_00371	1.2834	5.3109	4.01945	0.0449785	0.0594195	hypothetical protein
CS_BL389WT3Dp_00778	1.27677	4.46641	2.87682	0.0898631	0.113351	hypothetical protein
CS_BL389WT3Dp_01698	1.27436	5.12002	3.54728	0.0596433	0.0773823	L-arabinose transport system permease protein AraP
CS_BL389WT3Dp_03749	1.26591	5.03173	3.37349	0.0662533	0.0855167	hypothetical protein
CS_BL389WT3Dp_00100	1.26384	7.45697	39.2906	3.65192e-10	1.13753e-09	CCA-adding enzyme
CS_BL389WT3Dp_02612	1.26242	4.69961	2.99326	0.0836115	0.105998	hypothetical protein
CS_BL389WT3Dp_00048	1.26153	5.92561	6.32288	0.011919	0.0169392	hypothetical protein
CS_BL389WT3Dp_02729	1.25632	7.24161	32.0899	1.47197e-08	3.93466e-08	putative protein
CS_BL389WT3Dp_00486	1.25173	6.30588	9.2681	0.00233179	0.00355523	HTH-type transcriptional regulator cbl
CS_BL389WT3Dp_03352	1.24858	7.80402	54.3668	1.66346e-13	6.50371e-13	hypothetical protein
CS_BL389WT3Dp_02965	1.24741	7.65988	40.0315	2.49898e-10	7.91485e-10	hypothetical protein
CS_BL389WT3Dp_00671	1.2468	5.4354	3.94205	0.0470934	0.0620394	hypothetical protein
CS_BL389WT3Dp_00951	1.23897	6.40509	9.58881	0.00195767	0.00300181	hypothetical protein
CS_BL389WT3Dp_01407	1.23804	5.96091	6.19174	0.0128348	0.0181517	Putative aminohydrolase SsnA
CS_BL389WT3Dp_00348	1.23063	4.46526	2.67991	0.101621	0.126993	hypothetical protein
CS_BL389WT3Dp_01423	1.22845	3.82512	2.40329	0.121081	0.14987	hypothetical protein
CS_BL389WT3Dp_01478	1.22084	4.27233	2.50374	0.113576	0.141044	putative RNA methyltransferase
CS_BL389WT3Dp_03353	1.21859	7.62033	42.5553	6.87129e-11	2.26777e-10	Modification methylase DpnIIA
CS_BL389WT3Dp_03202	1.21028	6.81736	13.9045	0.000192337	0.000323192	Type 4 prepilin-like proteins leader peptide-processing enzyme
CS_BL389WT3Dp_03747	1.20768	5.64893	4.65073	0.0310403	0.0418423	hypothetical protein
CS_BL389WT3Dp_02306	1.20699	6.27519	8.39683	0.00375876	0.0056106	dTDP-3-amino-3%2C4%2C6-trideoxy-alpha-D-glucopyranose
CS_BL389WT3Dp_02003	1.20162	6.21258	7.95353	0.00479937	0.00709922	Regulatory protein RecX
CS_BL389WT3Dp_01692	1.19943	6.35675	9.0114	0.00268301	0.00406605	ABC transporter ATP-binding protein YxdL
CS_BL389WT3Dp_00700	1.19855	3.13379	2.31336	0.128266	0.158504	hypothetical protein
CS_BL389WT3Dp_03376	1.1984	6.35728	9.07997	0.00258424	0.00392267	Erythritol/L-threitol-binding protein
CS_BL389WT3Dp_01515	1.19094	5.13989	3.17192	0.0749145	0.0956479	hypothetical protein
CS_BL389WT3Dp_03484	1.19053	5.69662	4.7685	0.028985	0.0392542	Chloramphenicol acetyltransferase 3
CS_BL389WT3Dp_01645	1.18621	5.90994	5.51105	0.0188967	0.0260885	L-cystine transport system permease protein TcyB
CS_BL389WT3Dp_02857	1.18456	7.00614	16.4491	4.99741e-05	8.8304e-05	hypothetical protein
CS_BL389WT3Dp_03566	1.18407	5.79342	4.64454	0.0311525	0.0419785	hypothetical protein
CS_BL389WT3Dp_03124	1.1768	4.57025	2.42363	0.119518	0.14813	Translation initiation factor IF-1
CS_BL389WT3Dp_03282	1.17253	7.09317	22.7421	1.85268e-06	3.84513e-06	L-Rhamnulokinase
CS_BL389WT3Dp_03330	1.17151	6.28991	8.0598	0.00452582	0.00671568	C4-dicarboxylate TRAP transporter large permease protein DctM
CS_BL389WT3Dp_01565	1.16983	4.80514	2.66278	0.102721	0.128325	Copper-sensing transcriptional repressor CsoR
CS_BL389WT3Dp_01771	1.16915	5.15304	3.03471	0.0815012	0.103462	Alkaline phosphatase synthesis transcriptional regulatory protein PhoP
CS_BL389WT3Dp_02969	1.16501	6.58245	10.4918	0.00119906	0.00188224	Serine/threonine-protein kinase Pkn1
CS_BL389WT3Dp_03014	1.16027	4.14863	2.25808	0.132919	0.163984	hypothetical protein
CS_BL389WT3Dp_00383	1.15388	5.57879	3.96078	0.046572	0.0614171	NADP-reducing hydrogenase subunit HndD
CS_BL389WT3Dp_00772	1.15124	6.04878	6.10137	0.0135077	0.0190462	hypothetical protein
CS_BL389WT3Dp_02502	1.14727	7.76312	37.8928	7.47414e-10	2.24284e-09	Lipoteichoic acid synthase 2
CS_BL389WT3Dp_00739	1.14522	5.79099	4.6838	0.0304484	0.0411178	HTH-type transcriptional activator CmpR
CS_BL389WT3Dp_02924	1.14484	5.10847	2.79129	0.0947781	0.118954	Acylphosphatase
CS_BL389WT3Dp_00052	1.14309	6.45605	8.84381	0.00294085	0.00443385	Dihydrofolate reductase
CS_BL389WT3Dp_03326	1.14072	6.39282	8.66587	0.00324226	0.00487243	Hydroxypyruvate reductase
CS_BL389WT3Dp_02676	1.14062	6.0595	6.07888	0.0136808	0.0192542	Ktr system potassium uptake protein A
CS_BL389WT3Dp_01419	1.14002	6.96833	16.82	4.10983e-05	7.32732e-05	hypothetical protein
CS_BL389WT3Dp_02967	1.13269	6.18135	6.8047	0.00909184	0.0130841	hypothetical protein
CS_BL389WT3Dp_00154	1.13227	5.85756	4.61104	0.0317668	0.0427299	D-proline reductase proprotein PrdA
CS_BL389WT3Dp_00730	1.13018	6.50111	9.42835	0.00213656	0.00326549	Transcriptional regulatory protein WalR
CS_BL389WT3Dp_02871	1.12526	3.98108	2.06599	0.150617	0.185031	hypothetical protein
CS_BL389WT3Dp_01300	1.12329	5.99388	5.45298	0.019535	0.0269401	Ureidoglycolate dehydrogenase (NAD(+))
CS_BL389WT3Dp_01594	1.11801	5.89632	4.74635	0.0293605	0.0397342	putative amino-acid import ATP-binding protein YxeO
CS_BL389WT3Dp_02550	1.11563	5.95953	5.13817	0.0234053	0.0319966	hypothetical protein
CS_BL389WT3Dp_00613	1.11507	5.48683	3.38844	0.0656551	0.0848026	hypothetical protein
CS_BL389WT3Dp_00746	1.11486	6.09047	6.02008	0.014144	0.0198543	Sensor protein KdpD
CS_BL389WT3Dp_03386	1.11422	7.67853	42.9643	5.57474e-11	1.85121e-10	Ribulokinase
CS_BL389WT3Dp_00134	1.1102	-0.706172	1.73299	0.188029	0.227114	23S ribosomal RNA
CS_BL389WT3Dp_02794	1.11005	4.98325	2.4921	0.114419	0.142044	hypothetical protein
CS_BL389WT3Dp_01048	1.10887	5.90837	4.79663	0.0285155	0.0386462	hypothetical protein
CS_BL389WT3Dp_00765	1.1087	6.16703	6.44153	0.0111483	0.0159098	DNA polymerase IV
CS_BL389WT3Dp_01480	1.10662	4.9165	2.50676	0.113358	0.14082	hypothetical protein
CS_BL389WT3Dp_00351	1.10291	7.45311	26.7434	2.32341e-07	5.38556e-07	Fe(3+) ions import ATP-binding protein FbpC 2
CS_BL389WT3Dp_03342	1.10163	7.77035	48.2539	3.74461e-12	1.33777e-11	hypothetical protein
CS_BL389WT3Dp_01134	1.09893	4.72261	2.27589	0.1314	0.162163	hypothetical protein
CS_BL389WT3Dp_02481	1.09411	6.50955	8.86354	0.00290923	0.00439651	hypothetical protein
CS_BL389WT3Dp_01301	1.09401	7.73755	45.6003	1.45021e-11	5.01914e-11	Protein FdrA
CS_BL389WT3Dp_01255	1.09301	7.15838	21.5805	3.39282e-06	6.82366e-06	DNA-3-methyladenine glycosylase
CS_BL389WT3Dp_02714	1.08984	4.33611	2.06181	0.151031	0.185358	hypothetical protein
CS_BL389WT3Dp_01236	1.08311	6.83802	12.614	0.000382876	0.000629332	putative FtsW-like protein
CS_BL389WT3Dp_00487	1.08141	6.47175	8.13968	0.00433068	0.00644133	HTH-type transcriptional regulator TdfR
CS_BL389WT3Dp_00377	1.08053	7.17856	21.1219	4.30984e-06	8.55386e-06	Sulfur carrier protein adenylyltransferase
CS_BL389WT3Dp_03387	1.07446	6.4389	8.02341	0.00461766	0.00684926	L-ribulose-5-phosphate 4-epimerase AraD
CS_BL389WT3Dp_01496	1.07343	4.75143	2.17282	0.140469	0.172959	hypothetical protein
CS_BL389WT3Dp_01715	1.06892	5.78063	3.99439	0.045652	0.0602248	Purine nucleoside phosphorylase DeoD-type
CS_BL389WT3Dp_01092	1.06821	6.12874	4.19747	0.0404843	0.053803	hypothetical protein
CS_BL389WT3Dp_01477	1.06806	10.6242	57.5101	3.36245e-14	1.36711e-13	hypothetical protein
CS_BL389WT3Dp_03572	1.06794	6.18458	6.07205	0.0137337	0.0193143	Ktr system potassium uptake protein A
CS_BL389WT3Dp_03316	1.06195	6.52695	8.70945	0.00316564	0.0047649	hypothetical protein
CS_BL389WT3Dp_00464	1.06011	6.03239	5.17575	0.0229043	0.0313572	Alkyl hydroperoxide reductase C
CS_BL389WT3Dp_01409	1.0588	6.47575	8.09129	0.00444785	0.00660518	D-hydantoinase
CS_BL389WT3Dp_00792	1.05874	5.84266	3.90971	0.0480078	0.0630898	hypothetical protein
CS_BL389WT3Dp_01063	1.05651	4.68941	2.10753	0.146575	0.180242	hypothetical protein
CS_BL389WT3Dp_02717	1.05629	7.88945	36.4448	1.57048e-09	4.56019e-09	hypothetical protein
CS_BL389WT3Dp_01420	1.05438	5.32496	2.69092	0.100921	0.126244	Lipoprotein-releasing system ATP-binding protein LolD
CS_BL389WT3Dp_03030	1.05292	5.55066	3.23093	0.0722597	0.0924463	Prolyl-tRNA editing protein ProX
CS_BL389WT3Dp_03321	1.0521	8.32086	56.1755	6.62823e-14	2.66047e-13	hypothetical protein
CS_BL389WT3Dp_03027	1.0493	4.17109	1.88092	0.17023	0.207033	hypothetical protein
CS_BL389WT3Dp_01592	1.04424	5.41895	2.86298	0.0906396	0.114254	putative amino-acid permease protein YxeN
CS_BL389WT3Dp_00952	1.04283	5.92986	4.28588	0.0384302	0.0512902	hypothetical protein
CS_BL389WT3Dp_00298	1.04057	7.38937	27.5733	1.51255e-07	3.58992e-07	Sensor histidine kinase YpdA
CS_BL389WT3Dp_02779	1.03676	5.50227	2.91963	0.0875081	0.110752	hypothetical protein
CS_BL389WT3Dp_00652	1.03631	7.75343	36.4979	1.52827e-09	4.44449e-09	hypothetical protein
CS_BL389WT3Dp_01569	1.03345	6.41121	5.62175	0.0177389	0.0246073	Iron hydrogenase 1
CS_BL389WT3Dp_02426	1.03192	5.75446	3.8181	0.0507016	0.0663752	putative manganese efflux pump MntP
CS_BL389WT3Dp_03080	1.03165	5.8558	3.81578	0.0507718	0.0664441	hypothetical protein
CS_BL389WT3Dp_03012	1.03087	4.16801	1.74266	0.186802	0.225804	hypothetical protein
CS_BL389WT3Dp_00822	1.02745	5.73528	3.7394	0.0531436	0.0693553	Mobilization protein A
CS_BL389WT3Dp_00874	1.0199	6.21583	5.58885	0.0180752	0.0250185	putative ABC transporter ATP-binding protein
CS_BL389WT3Dp_00733	1.00781	7.71332	38.299	6.06937e-10	1.83886e-09	hypothetical protein
CS_BL389WT3Dp_00214	1.00754	7.05353	14.7267	0.000124275	0.000212519	hypothetical protein
CS_BL389WT3Dp_00258	0.999914	7.15283	18.147	2.04489e-05	3.75229e-05	Conserved virulence factor B
CS_BL389WT3Dp_01909	0.99559	6.29709	5.87706	0.0153394	0.0214684	Hexitol phosphatase B
CS_BL389WT3Dp_02897	0.993966	7.09074	15.8853	6.73005e-05	0.000117487	Tyrosine recombinase XerD
CS_BL389WT3Dp_01079	0.980448	6.62824	8.33015	0.00389925	0.00581569	hypothetical protein
CS_BL389WT3Dp_00299	0.978865	7.14866	17.1666	3.42399e-05	6.15697e-05	putative response regulatory protein
CS_BL389WT3Dp_01249	0.978234	6.63697	8.20347	0.00418104	0.00622613	hypothetical protein
CS_BL389WT3Dp_01132	0.974046	5.83286	3.46975	0.0625007	0.0808946	hypothetical protein
CS_BL389WT3Dp_01388	0.972726	5.69251	3.25694	0.0711218	0.0911762	ABC transporter ATP-binding protein YxdL
CS_BL389WT3Dp_00675	0.972319	6.85985	10.7576	0.00103851	0.0016384	hypothetical protein
CS_BL389WT3Dp_02589	0.968057	5.66779	2.95271	0.0857337	0.108542	hypothetical protein
CS_BL389WT3Dp_03615	0.967503	6.99125	12.6339	0.000378823	0.000622943	hypothetical protein
CS_BL389WT3Dp_03088	0.967421	7.27745	18.64	1.57877e-05	2.93267e-05	Na(+)-translocating NADH-quinone reductase subunit F
CS_BL389WT3Dp_02272	0.966501	6.53852	7.43473	0.0063977	0.00935334	1%2C4-alpha-glucan branching enzyme GlgB
CS_BL389WT3Dp_01185	0.963483	3.7682	1.53733	0.215015	0.257186	tRNA-Trp(cca)
CS_BL389WT3Dp_00405	0.962703	7.42422	24.21	8.63841e-07	1.86901e-06	Flagellar biosynthetic protein FliU
CS_BL389WT3Dp_02484	0.962698	7.96512	41.3059	1.30178e-10	4.21876e-10	Toxin A
CS_BL389WT3Dp_00591	0.96244	8.07517	43.5643	4.10259e-11	1.38059e-10	hypothetical protein
CS_BL389WT3Dp_02986	0.96202	5.9938	4.03329	0.0446108	0.0589751	hypothetical protein
CS_BL389WT3Dp_00330	0.961162	5.35233	2.24849	0.133745	0.164949	hypothetical protein
CS_BL389WT3Dp_01377	0.954647	6.92834	11.3779	0.000743244	0.0011885	D-serine dehydratase
CS_BL389WT3Dp_00283	0.954119	7.73322	34.0209	5.45223e-09	1.51657e-08	hypothetical protein
CS_BL389WT3Dp_00360	0.953086	5.5729	2.76515	0.0963377	0.120751	hypothetical protein
CS_BL389WT3Dp_03619	0.952973	7.36877	17.003	3.73199e-05	6.67895e-05	Galactose/methyl galactoside import ATP-binding protein MglA
CS_BL389WT3Dp_02250	0.950523	5.36448	2.28937	0.130263	0.160813	Mini-ribonuclease 3
CS_BL389WT3Dp_02976	0.94967	5.68403	3.06346	0.0800709	0.101886	Rubrerythrin-1
CS_BL389WT3Dp_03284	0.949558	7.33748	20.8907	4.86242e-06	9.58999e-06	Xylulose kinase
CS_BL389WT3Dp_03752	0.948518	5.55557	2.60266	0.106684	0.133055	putative diguanylate cyclase DgcE
CS_BL389WT3Dp_00247	0.947449	6.97201	1.91118	0.166832	0.203229	NADH oxidase
CS_BL389WT3Dp_02491	0.946089	4.20348	1.54757	0.213494	0.255529	hypothetical protein
CS_BL389WT3Dp_01198	0.944662	5.62729	2.78158	0.0953543	0.119597	Undecaprenol kinase
CS_BL389WT3Dp_00122	0.944209	6.95307	11.8784	0.000567888	0.000920193	HTH-type transcriptional regulator DegA
CS_BL389WT3Dp_01091	0.94338	7.20771	7.72239	0.00545403	0.00803605	Putative mycofactocin radical SAM maturase MftC
CS_BL389WT3Dp_03343	0.942102	6.49153	6.27208	0.0122655	0.0173988	ABC transporter ATP-binding protein YtrB
CS_BL389WT3Dp_00051	0.940605	4.60912	1.66913	0.196375	0.236541	hypothetical protein
CS_BL389WT3Dp_01116	0.938216	7.43817	17.6412	2.66753e-05	4.8476e-05	Sensor histidine kinase ResE
CS_BL389WT3Dp_03002	0.937558	6.78581	8.42124	0.00370862	0.00554015	Pyridinium-3%2C5-biscarboxylic acid mononucleotide synthase
CS_BL389WT3Dp_00878	0.933641	6.56989	6.93297	0.00846211	0.0122198	hypothetical protein
CS_BL389WT3Dp_03640	0.933338	7.17906	16.6686	4.45115e-05	7.90221e-05	putative licABCH operon regulator
CS_BL389WT3Dp_03483	0.931803	3.75749	1.44628	0.229127	0.272508	Transposase from transposon Tn916
CS_BL389WT3Dp_00053	0.930637	5.67158	2.845	0.0916585	0.115346	hypothetical protein
CS_BL389WT3Dp_01421	0.927384	6.20492	4.63069	0.0314049	0.0422733	Sensor histidine kinase ResE
CS_BL389WT3Dp_00934	0.927344	0.311445	1.59367	0.206802	0.24807	hypothetical protein
CS_BL389WT3Dp_00352	0.926871	6.38718	5.62179	0.0177385	0.0246073	hypothetical protein
CS_BL389WT3Dp_01415	0.924623	6.14362	4.45292	0.0348416	0.0467158	Carboxylesterase NlhH
CS_BL389WT3Dp_01568	0.922921	5.43052	2.04781	0.152426	0.186705	hypothetical protein
CS_BL389WT3Dp_01078	0.919335	6.07751	3.89425	0.0484518	0.0636289	putative ABC transporter ATP-binding protein YxlF
CS_BL389WT3Dp_01716	0.918228	5.63791	2.70953	0.0997501	0.124862	Deoxyribose-phosphate aldolase
CS_BL389WT3Dp_02823	0.916263	5.15559	1.90882	0.167094	0.203482	hypothetical protein
CS_BL389WT3Dp_03551	0.910106	5.72235	2.78704	0.0950293	0.11923	hypothetical protein
CS_BL389WT3Dp_00548	0.908308	7.44185	20.3127	6.57616e-06	1.27498e-05	hypothetical protein
CS_BL389WT3Dp_01003	0.906757	-1.98516	0.421825	0.516028	0.577295	Insertion sequence IS5376 putative ATP-binding protein
CS_BL389WT3Dp_01772	0.902397	6.54986	6.53306	0.0105888	0.01514	Sensor protein CreC
CS_BL389WT3Dp_03374	0.901013	6.39183	5.4761	0.0192782	0.0266054	Erythritol/L-threitol-binding protein
CS_BL389WT3Dp_03577	0.899572	4.42742	1.44239	0.229752	0.273166	SAM
CS_BL389WT3Dp_02813	0.898785	7.35858	18.2895	1.89753e-05	3.4938e-05	hypothetical protein
CS_BL389WT3Dp_01026	0.898181	6.1632	4.31126	0.0378608	0.050584	putative HTH-type transcriptional regulator YbbH
CS_BL389WT3Dp_00698	0.897629	4.94119	1.65334	0.198506	0.23865	hypothetical protein
CS_BL389WT3Dp_01402	0.89745	6.7304	7.68431	0.00557028	0.00819454	putative succinyl-diaminopimelate desuccinylase
CS_BL389WT3Dp_03673	0.89726	3.94109	1.31173	0.252082	0.298023	hypothetical protein
CS_BL389WT3Dp_01676	0.894851	7.25578	16.9321	3.87414e-05	6.92349e-05	Polyphosphate:AMP phosphotransferase
CS_BL389WT3Dp_02053	0.8896	5.91341	3.15748	0.07558	0.0963996	Bifunctional protein GlmU
CS_BL389WT3Dp_02338	0.889455	7.37218	19.9638	7.89225e-06	1.5161e-05	Single-stranded-DNA-specific exonuclease RecJ
CS_BL389WT3Dp_03514	0.88828	7.27604	11.5111	0.000691815	0.00111003	Putative acetyltransferase
CS_BL389WT3Dp_02788	0.885544	4.99068	1.6657	0.196836	0.23702	hypothetical protein
CS_BL389WT3Dp_02270	0.87754	5.86414	2.85524	0.0910765	0.114767	hypothetical protein
CS_BL389WT3Dp_02489	0.876755	5.02176	1.61416	0.203908	0.244833	hypothetical protein
CS_BL389WT3Dp_01499	0.870729	6.8332	7.95571	0.00479359	0.00709346	hypothetical protein
CS_BL389WT3Dp_00334	0.86688	7.14572	13.25	0.000272575	0.000452371	hypothetical protein
CS_BL389WT3Dp_01830	0.860228	6.98361	9.77786	0.00176626	0.00272717	hypothetical protein
CS_BL389WT3Dp_03109	0.860109	6.20171	4.08664	0.0432234	0.0572816	hypothetical protein
CS_BL389WT3Dp_00277	0.855703	7.56868	23.1406	1.5058e-06	3.15999e-06	Major cardiolipin synthase ClsA
CS_BL389WT3Dp_00297	0.855271	7.19741	14.4697	0.00014243	0.000242028	putative arabinose-binding protein
CS_BL389WT3Dp_03089	0.852749	6.78053	7.20457	0.00727182	0.0105861	Uroporphyrinogen decarboxylase
CS_BL389WT3Dp_02461	0.851874	6.52968	5.61258	0.017832	0.0247273	dTDP-4-dehydrorhamnose reductase
CS_BL389WT3Dp_02058	0.85179	5.76033	2.60057	0.106825	0.133187	Epoxyqueuosine reductase QueH
CS_BL389WT3Dp_01616	0.846045	5.51037	2.01	0.156265	0.191159	Molybdopterin-guanine dinucleotide biosynthesis adapter protein
CS_BL389WT3Dp_03377	0.843749	6.65198	5.35076	0.0207132	0.028492	hypothetical protein
CS_BL389WT3Dp_01160	0.84281	7.23377	14.3005	0.000155824	0.000263955	DNA repair protein RadA
CS_BL389WT3Dp_02354	0.839549	6.48197	5.13677	0.0234242	0.0320108	hypothetical protein
CS_BL389WT3Dp_02791	0.837193	6.57589	5.55002	0.0184805	0.0255233	ABC transporter ATP-binding protein YxdL
CS_BL389WT3Dp_03571	0.835657	6.35132	4.42952	0.0353224	0.0473436	Putative TrmH family tRNA/rRNA methyltransferase
CS_BL389WT3Dp_01207	0.832476	6.80915	6.83413	0.00894322	0.01288	Sorbitol operon regulator
CS_BL389WT3Dp_02870	0.831647	6.02241	3.02666	0.0819063	0.103941	DNA repair protein RecO
CS_BL389WT3Dp_02874	0.823712	6.98443	8.66289	0.00324756	0.00487846	Malate-2H(+)/Na(+)-lactate antiporter
CS_BL389WT3Dp_01129	0.816125	8.52859	35.3912	2.69699e-09	7.68907e-09	ATP-dependent helicase/nuclease subunit A
CS_BL389WT3Dp_02266	0.814965	6.3398	4.11249	0.0425676	0.0564523	hypothetical protein
CS_BL389WT3Dp_01288	0.813121	6.50752	4.87958	0.0271762	0.0368841	hypothetical protein
CS_BL389WT3Dp_01050	0.811528	6.00802	2.88129	0.0896141	0.113105	Epoxyqueuosine reductase
CS_BL389WT3Dp_02992	0.807203	5.10123	1.46235	0.226557	0.269793	NADP-reducing hydrogenase subunit HndC
CS_BL389WT3Dp_00587	0.803683	7.18611	11.8473	0.000577458	0.000934094	hypothetical protein
CS_BL389WT3Dp_01227	0.801488	7.40242	11.4138	0.000728991	0.00116719	putative ABC transporter ATP-binding protein
CS_BL389WT3Dp_01603	0.801337	4.55789	1.12725	0.288362	0.338895	hypothetical protein
CS_BL389WT3Dp_01829	0.801332	6.27012	3.62925	0.0567724	0.0739376	putative murein peptide carboxypeptidase
CS_BL389WT3Dp_00843	0.800431	5.98433	2.79337	0.0946552	0.118839	HTH-type transcriptional regulator BenM
CS_BL389WT3Dp_03274	0.800337	6.68167	5.62702	0.0176856	0.0245515	Galactitol 1-phosphate 5-dehydrogenase
CS_BL389WT3Dp_03283	0.79653	6.68296	5.57401	0.018229	0.0252036	D-tagatose 3-epimerase
CS_BL389WT3Dp_00727	0.795123	6.13129	3.22777	0.0723992	0.0925934	Phosphate regulon transcriptional regulatory protein PhoB
CS_BL389WT3Dp_01339	0.792073	7.01039	8.7076	0.00316887	0.00476785	hypothetical protein
CS_BL389WT3Dp_00673	0.789243	6.14853	3.15998	0.0754643	0.0963172	hypothetical protein
CS_BL389WT3Dp_02859	0.788717	6.40131	4.16007	0.0413876	0.0549454	hypothetical protein
CS_BL389WT3Dp_00136	0.788615	6.65728	5.33833	0.0208615	0.0286541	hypothetical protein
CS_BL389WT3Dp_02713	0.780504	5.56696	1.79311	0.180548	0.218946	putative ABC transporter ATP-binding protein YknY
CS_BL389WT3Dp_00726	0.77841	6.48097	4.38057	0.0363509	0.0486875	Phosphate-specific transport system accessory protein PhoU
CS_BL389WT3Dp_00970	0.777871	3.94161	0.996329	0.3182	0.371414	hypothetical protein
CS_BL389WT3Dp_03351	0.777319	4.77431	1.12258	0.289363	0.33986	hypothetical protein
CS_BL389WT3Dp_00781	0.773403	6.08381	2.91412	0.0878074	0.111056	putative inner membrane transporter YicL
CS_BL389WT3Dp_03413	0.77339	7.09509	9.82916	0.00171767	0.00265759	Glycerol kinase
CS_BL389WT3Dp_01522	0.773141	6.28411	3.62824	0.056807	0.073957	hypothetical protein
CS_BL389WT3Dp_03463	0.77233	6.39025	3.88236	0.0487958	0.064025	hypothetical protein
CS_BL389WT3Dp_01389	0.772244	7.1122	10.448	0.00122785	0.00192664	Bacitracin export permease protein BceB
CS_BL389WT3Dp_00547	0.763769	7.47958	14.6268	0.000131035	0.000223674	3'%2C5'-cyclic adenosine monophosphate phosphodiesterase CpdA
CS_BL389WT3Dp_01687	0.762947	5.32026	1.47241	0.224966	0.268067	HTH-type transcriptional regulator PuuR
CS_BL389WT3Dp_00732	0.760467	6.18979	3.07126	0.0796876	0.101433	putative ABC transporter ATP-binding protein
CS_BL389WT3Dp_01959	0.759783	6.59055	4.72594	0.0297109	0.0401796	Riboflavin biosynthesis protein RibF
CS_BL389WT3Dp_01521	0.758989	6.24881	3.2485	0.0714889	0.0916156	Transcriptional regulatory protein WalR
CS_BL389WT3Dp_00953	0.758168	6.93845	6.70822	0.00959696	0.0137794	hypothetical protein
CS_BL389WT3Dp_02792	0.757822	8.21612	22.8475	1.75374e-06	3.65386e-06	hypothetical protein
CS_BL389WT3Dp_00640	0.755996	6.5111	4.23906	0.039504	0.0526487	hypothetical protein
CS_BL389WT3Dp_03273	0.745457	6.44336	3.86326	0.0493542	0.0646788	Tagatose-6-phosphate kinase
CS_BL389WT3Dp_02674	0.743504	6.7824	5.59871	0.0179737	0.0249146	KDP operon transcriptional regulatory protein KdpE
CS_BL389WT3Dp_02430	0.740905	7.39657	14.2625	0.000159003	0.000268977	hypothetical protein
CS_BL389WT3Dp_00655	0.74041	5.9433	2.22125	0.136123	0.167717	hypothetical protein
CS_BL389WT3Dp_01071	0.740152	6.87059	6.32751	0.0118879	0.0169013	hypothetical protein
CS_BL389WT3Dp_03079	0.739631	6.32679	3.34255	0.06751	0.0869412	Putative lipid kinase YtlR
CS_BL389WT3Dp_03097	0.734113	6.41609	3.73682	0.0532256	0.0694383	hypothetical protein
CS_BL389WT3Dp_02644	0.732397	5.67194	1.78705	0.181286	0.219771	Galactoside O-acetyltransferase
CS_BL389WT3Dp_00332	0.731627	7.15058	9.73107	0.00181179	0.00279519	CRISPR pre-crRNA endoribonuclease Cas5d
CS_BL389WT3Dp_01005	0.728714	6.42963	3.44221	0.0635504	0.0821969	HTH-type transcriptional activator Btr
CS_BL389WT3Dp_02918	0.728524	6.51542	4.00627	0.0453312	0.0598226	Xylose operon regulatory protein
CS_BL389WT3Dp_02801	0.724172	6.55286	4.20733	0.0402497	0.05351	hypothetical protein
CS_BL389WT3Dp_02889	0.721804	6.2629	3.0812	0.079202	0.100849	hypothetical protein
CS_BL389WT3Dp_00794	0.718908	6.25021	2.90292	0.0884194	0.111717	hypothetical protein
CS_BL389WT3Dp_01993	0.712641	6.29985	3.02016	0.0822353	0.104323	Histidinol-phosphatase
CS_BL389WT3Dp_03477	0.711834	7.20056	9.73302	0.00180987	0.00279336	Sensor histidine kinase YpdA
CS_BL389WT3Dp_01520	0.705351	6.94701	6.53463	0.0105794	0.0151324	Sensor protein kinase WalK
CS_BL389WT3Dp_00667	0.702708	4.54203	0.911168	0.339805	0.39419	hypothetical protein
CS_BL389WT3Dp_03378	0.701247	6.25401	2.87333	0.0900582	0.113559	Erythritol/L-threitol dehydrogenase
CS_BL389WT3Dp_01274	0.697392	5.65694	1.58716	0.207732	0.249107	hypothetical protein
CS_BL389WT3Dp_02949	0.688025	5.29495	1.16043	0.281376	0.330994	hypothetical protein
CS_BL389WT3Dp_00949	0.687481	5.79046	1.71859	0.189874	0.229003	hypothetical protein
CS_BL389WT3Dp_00344	0.686186	7.29378	9.67985	0.00186299	0.00286948	putative xanthine dehydrogenase subunit A
CS_BL389WT3Dp_03385	0.685211	5.07763	1.0363	0.308683	0.361088	L-Rhamnulokinase
CS_BL389WT3Dp_00331	0.681319	8.54347	24.5054	7.41022e-07	1.6172e-06	Reverse gyrase
CS_BL389WT3Dp_01501	0.680025	4.91501	0.968342	0.325094	0.37864	hypothetical protein
CS_BL389WT3Dp_03263	0.679303	3.94382	0.768355	0.380726	0.438423	tRNA-Glu(ctc)
CS_BL389WT3Dp_01500	0.678938	6.12612	2.31236	0.128349	0.158553	putative S-adenosylmethionine-dependent methyltransferase/MSMEI_2290
CS_BL389WT3Dp_02902	0.677961	6.7495	4.29495	0.0382258	0.0510355	putative protein
CS_BL389WT3Dp_01080	0.674304	6.16954	2.31022	0.128526	0.15872	hypothetical protein
CS_BL389WT3Dp_02693	0.671157	6.70659	4.22083	0.0399306	0.0531797	Threonine-phosphate decarboxylase
CS_BL389WT3Dp_00349	0.66749	6.99625	5.69121	0.0170501	0.0237566	Molybdate-binding protein ModA
CS_BL389WT3Dp_02565	0.664186	5.75453	1.56553	0.210857	0.252613	hypothetical protein
CS_BL389WT3Dp_00282	0.658522	7.06398	6.98439	0.00822236	0.011901	hypothetical protein
CS_BL389WT3Dp_01338	0.658118	6.77455	4.20744	0.040247	0.05351	Transcriptional regulatory protein YpdB
CS_BL389WT3Dp_02353	0.653875	4.78643	0.864793	0.352401	0.407923	hypothetical protein
CS_BL389WT3Dp_01876	0.649262	6.08482	2.05288	0.151919	0.186206	Tyrosine recombinase XerS
CS_BL389WT3Dp_02271	0.648254	5.1988	0.994666	0.318605	0.371656	hypothetical protein
CS_BL389WT3Dp_02247	0.648169	4.02724	0.703166	0.401722	0.46021	tRNA-Thr(ggt)
CS_BL389WT3Dp_03748	0.647908	5.10199	0.939649	0.332368	0.386396	hypothetical protein
CS_BL389WT3Dp_03107	0.646668	6.53543	3.32262	0.0683327	0.0879296	Undecaprenyl-diphosphatase
CS_BL389WT3Dp_01925	0.644563	5.60892	1.29175	0.255725	0.302046	hypothetical protein
CS_BL389WT3Dp_03322	0.644527	6.13908	2.10987	0.146352	0.180027	hypothetical protein
CS_BL389WT3Dp_00066	0.644078	3.05848	0.696026	0.404122	0.462397	hypothetical protein
CS_BL389WT3Dp_02695	0.643403	5.61142	1.29304	0.255488	0.301861	Putative phosphoserine phosphatase 2
CS_BL389WT3Dp_00823	0.640904	6.79362	4.04228	0.0443737	0.0587029	Sensor kinase CusS
CS_BL389WT3Dp_00796	0.639653	5.41355	1.06758	0.301493	0.353226	hypothetical protein
CS_BL389WT3Dp_00950	0.637964	7.23576	8.09451	0.00443994	0.00659604	Type I restriction enzyme EcoKI M protein
CS_BL389WT3Dp_00550	0.63728	6.67216	3.41631	0.0645552	0.0834105	hypothetical protein
CS_BL389WT3Dp_01044	0.636715	4.93928	0.840807	0.359166	0.41499	hypothetical protein
CS_BL389WT3Dp_01211	0.635768	1.31683	0.729924	0.392908	0.45176	SECIS_4
CS_BL389WT3Dp_03750	0.629721	6.87202	4.60918	0.0318012	0.0427609	Twitching mobility protein
CS_BL389WT3Dp_03084	0.628301	6.90437	4.80805	0.0283271	0.0384323	hypothetical protein
CS_BL389WT3Dp_01832	0.623431	4.61714	0.728606	0.393335	0.451976	hypothetical protein
CS_BL389WT3Dp_02680	0.622496	8.40197	20.6426	5.53493e-06	1.08595e-05	Uroporphyrinogen-III C-methyltransferase
CS_BL389WT3Dp_03028	0.622296	4.46096	0.702472	0.401954	0.460336	hypothetical protein
CS_BL389WT3Dp_03397	0.621619	6.2142	2.19749	0.138235	0.170264	putative membrane transporter protein YfcA
CS_BL389WT3Dp_02488	0.617838	7.41039	9.64126	0.00190254	0.00292801	Bifunctional protein GlmU
CS_BL389WT3Dp_02920	0.614986	7.02939	5.68993	0.0170625	0.0237652	Thioredoxin reductase
CS_BL389WT3Dp_01128	0.613991	8.52032	20.3654	6.39761e-06	1.24164e-05	ATP-dependent helicase/deoxyribonuclease subunit B
CS_BL389WT3Dp_01604	0.61241	6.94209	4.47743	0.0343454	0.0460669	Putative glycoside/cation symporter YagG
CS_BL389WT3Dp_01004	0.612034	7.84595	15.9245	6.59201e-05	0.000115131	Beta-galactosidase BglY
CS_BL389WT3Dp_01306	0.607313	6.62866	3.21762	0.0728493	0.0931374	HTH-type transcriptional regulator LutR
CS_BL389WT3Dp_02872	0.606821	6.77409	3.74078	0.0530995	0.0693218	GTPase Era
CS_BL389WT3Dp_03689	0.606409	7.00652	5.13542	0.0234425	0.0320242	Ribosomal RNA small subunit methyltransferase I
CS_BL389WT3Dp_00813	0.602893	5.82999	1.34498	0.246157	0.291476	hypothetical protein
CS_BL389WT3Dp_00877	0.596638	5.64876	1.13757	0.286167	0.33642	hypothetical protein
CS_BL389WT3Dp_02971	0.595405	6.48026	2.5565	0.109841	0.136676	hypothetical protein
CS_BL389WT3Dp_01279	0.593048	6.08315	1.71517	0.190316	0.22939	Riboflavin transporter
CS_BL389WT3Dp_03268	0.590923	7.19125	6.61494	0.0101127	0.0144978	Nucleotide-binding protein YvcJ
CS_BL389WT3Dp_01366	0.590663	5.74463	1.25186	0.263198	0.310677	HTH-type transcriptional regulator CymR
CS_BL389WT3Dp_01228	0.58907	6.82142	3.27273	0.0704402	0.0903331	putative ABC transporter ATP-binding protein
CS_BL389WT3Dp_00957	0.587454	6.32693	2.02896	0.154326	0.18891	hypothetical protein
CS_BL389WT3Dp_02070	0.584371	5.9276	1.39577	0.237434	0.281588	Signal peptidase I S
CS_BL389WT3Dp_02503	0.584267	6.02986	1.51012	0.219121	0.261516	hypothetical protein
CS_BL389WT3Dp_00257	0.580342	6.16634	1.79554	0.180253	0.218659	hypothetical protein
CS_BL389WT3Dp_03345	0.580024	6.73815	3.29142	0.0696429	0.0894628	hypothetical protein
CS_BL389WT3Dp_00771	0.579831	5.99814	1.4867	0.222729	0.26557	hypothetical protein
CS_BL389WT3Dp_01831	0.579767	4.39889	0.598812	0.439032	0.498407	hypothetical protein
CS_BL389WT3Dp_00110	0.571356	7.51253	9.55775	0.00199107	0.00305178	tRNA(Ile)-lysidine synthase
CS_BL389WT3Dp_02973	0.570893	5.03707	0.696624	0.40392	0.462307	hypothetical protein
CS_BL389WT3Dp_01995	0.568895	5.55403	0.961741	0.326749	0.380215	Iron-sulfur cluster assembly scaffold protein IscU
CS_BL389WT3Dp_03492	0.565647	-0.0224975	0.678774	0.410009	0.468506	hypothetical protein
CS_BL389WT3Dp_02569	0.565549	7.01072	4.63212	0.0313788	0.0422532	hypothetical protein
CS_BL389WT3Dp_01193	0.562679	6.84011	3.36032	0.066785	0.086144	hypothetical protein
CS_BL389WT3Dp_02460	0.559418	4.06135	0.537449	0.463492	0.523808	dTDP-4-dehydrorhamnose reductase
CS_BL389WT3Dp_00635	0.558756	5.75392	1.12404	0.28905	0.339598	hypothetical protein
CS_BL389WT3Dp_01403	0.557573	6.31765	1.89459	0.168686	0.205354	Diaminopropionate ammonia-lyase
CS_BL389WT3Dp_01131	0.555097	5.44036	0.83216	0.361649	0.41773	hypothetical protein
CS_BL389WT3Dp_02506	0.554482	6.87878	3.61679	0.057199	0.0744159	hypothetical protein
CS_BL389WT3Dp_01602	0.554288	5.28005	0.726736	0.393943	0.452536	Beta-galactosidase
CS_BL389WT3Dp_00942	0.552608	6.76352	2.88087	0.0896375	0.113105	hypothetical protein
CS_BL389WT3Dp_00590	0.546669	7.15167	5.58508	0.0181141	0.0250632	hypothetical protein
CS_BL389WT3Dp_03408	0.544761	7.21391	5.64269	0.0175283	0.0243509	Sensor histidine kinase BtsS
CS_BL389WT3Dp_00902	0.542384	7.88046	10.2222	0.00138758	0.00216913	Magnesium-transporting ATPase%2C P-type 1
CS_BL389WT3Dp_00056	0.54216	7.13291	5.27408	0.0216453	0.029709	Meso-diaminopimelate D-dehydrogenase
CS_BL389WT3Dp_01711	0.538208	6.89302	3.54744	0.0596376	0.0773823	hypothetical protein
CS_BL389WT3Dp_01038	0.537834	6.49936	2.09141	0.148129	0.182034	Multidrug export protein MepA
CS_BL389WT3Dp_00748	0.53552	7.0941	5.16427	0.0230561	0.0315421	Amino-acid carrier protein AlsT
CS_BL389WT3Dp_01678	0.534988	6.57676	2.41111	0.120477	0.149221	Deoxyguanosinetriphosphate triphosphohydrolase-like protein
CS_BL389WT3Dp_01605	0.533148	6.92913	3.50037	0.061355	0.0794419	Regulatory protein BlaR1
CS_BL389WT3Dp_00156	0.532589	6.90287	3.23618	0.0720285	0.0922445	Bifunctional transcriptional activator/DNA repair enzyme AdaA
CS_BL389WT3Dp_00036	0.531296	7.71976	11.0054	0.000908486	0.0014399	hypothetical protein
CS_BL389WT3Dp_00958	0.52846	7.13842	5.02821	0.0249376	0.034005	hypothetical protein
CS_BL389WT3Dp_02073	0.527736	6.27883	1.65371	0.198455	0.23865	Ribosome maturation factor RimM
CS_BL389WT3Dp_03462	0.52672	3.90884	0.470198	0.492896	0.553883	hypothetical protein
CS_BL389WT3Dp_03515	0.526697	7.18463	4.33907	0.0372473	0.0498173	tRNA (cmo5U34)-methyltransferase
CS_BL389WT3Dp_03078	0.522273	6.01167	1.22658	0.268072	0.316134	HTH-type transcriptional regulator MtrR
CS_BL389WT3Dp_01497	0.516423	6.05613	1.22533	0.268316	0.316323	hypothetical protein
CS_BL389WT3Dp_03608	0.516093	6.9425	3.45658	0.0630003	0.0815133	4'-phosphopantetheinyl transferase Sfp
CS_BL389WT3Dp_00037	0.515661	6.25644	1.56324	0.211191	0.252932	hypothetical protein
CS_BL389WT3Dp_02701	0.515549	7.78425	11.1767	0.000828288	0.00131945	Cobalamin biosynthesis bifunctional protein CbiET
CS_BL389WT3Dp_01862	0.511325	3.9061	0.435458	0.509323	0.570472	hypothetical protein
CS_BL389WT3Dp_01539	0.510071	5.40672	0.678561	0.410083	0.468506	hypothetical protein
CS_BL389WT3Dp_01518	0.509881	5.3121	0.651412	0.419608	0.477935	hypothetical protein
CS_BL389WT3Dp_03610	0.508199	6.29925	1.52376	0.217051	0.259374	3-dehydroquinate synthase
CS_BL389WT3Dp_00395	0.501052	7.3427	5.8949	0.0151848	0.0212599	Fatty acid-binding protein
CS_BL389WT3Dp_00503	0.497701	7.95693	8.84371	0.002941	0.00443385	hypothetical protein
CS_BL389WT3Dp_03045	0.497605	6.95321	3.23557	0.0720553	0.0922475	HTH-type transcriptional regulator GltC
CS_BL389WT3Dp_00198	0.495242	6.52148	1.94086	0.163575	0.199519	Trehalose transport system permease protein SugB
CS_BL389WT3Dp_00086	0.49495	7.12614	4.03829	0.0444789	0.0588214	putative metallophosphoesterase YhaO
CS_BL389WT3Dp_02785	0.494645	8.05876	9.60549	0.00193997	0.00298073	Transposon Tn3 resolvase
CS_BL389WT3Dp_00932	0.492841	4.13588	0.418036	0.517918	0.579036	hypothetical protein
CS_BL389WT3Dp_01514	0.492659	3.803	0.409137	0.522408	0.583394	hypothetical protein
CS_BL389WT3Dp_00669	0.491081	5.41953	0.649708	0.420217	0.478344	Stage 0 sporulation protein A
CS_BL389WT3Dp_02692	0.489352	7.32181	5.56914	0.0182797	0.0252645	Cobyric acid synthase
CS_BL389WT3Dp_01805	0.489228	6.34636	1.50707	0.219586	0.261988	HTH-type transcriptional repressor RspR
CS_BL389WT3Dp_02131	0.487831	6.5049	1.79682	0.180097	0.21854	Amino-acid carrier protein AlsT
CS_BL389WT3Dp_01163	0.487354	0.955374	0.522732	0.469679	0.530164	23S ribosomal RNA
CS_BL389WT3Dp_00782	0.487215	8.14054	12.833	0.000340568	0.000561751	Beta-lactam-inducible penicillin-binding protein
CS_BL389WT3Dp_00966	0.486498	7.28846	5.34579	0.0207724	0.0285525	Transposase from transposon Tn916
CS_BL389WT3Dp_03419	0.486493	7.10721	3.93434	0.0473096	0.062259	Ribose import binding protein RbsB
CS_BL389WT3Dp_01072	0.482705	7.30064	5.02587	0.0249714	0.0340388	hypothetical protein
CS_BL389WT3Dp_03384	0.480701	5.16417	0.541122	0.461968	0.5224	3-oxo-tetronate 4-phosphate decarboxylase
CS_BL389WT3Dp_02562	0.48028	5.61397	0.713121	0.39841	0.457388	hypothetical protein
CS_BL389WT3Dp_01052	0.480077	7.4806	6.8752	0.00874001	0.0126066	DegV domain-containing protein
CS_BL389WT3Dp_01448	0.475816	4.52976	0.417784	0.518045	0.579036	putative HTH-type transcriptional regulator YtcD
CS_BL389WT3Dp_01229	0.472728	5.63417	0.71371	0.398215	0.457304	hypothetical protein
CS_BL389WT3Dp_02694	0.471722	6.26392	1.32692	0.249354	0.294982	Cobalamin biosynthesis protein CobD
CS_BL389WT3Dp_01095	0.46887	3.2478	0.366856	0.544723	0.606159	hypothetical protein
CS_BL389WT3Dp_03745	0.468779	6.40066	1.51697	0.218078	0.260354	Putative type II secretion system protein F
CS_BL389WT3Dp_03061	0.468274	7.03076	3.37442	0.0662157	0.0854974	2-C-methyl-D-erythritol 4-phosphate cytidylyltransferase
CS_BL389WT3Dp_00717	0.467218	4.51901	0.386793	0.53399	0.595094	hypothetical protein
CS_BL389WT3Dp_01349	0.464484	7.32643	5.02273	0.0250167	0.0340882	hypothetical protein
CS_BL389WT3Dp_00658	0.46211	8.55212	11.6552	0.000640232	0.00103033	hypothetical protein
CS_BL389WT3Dp_01797	0.461243	6.44762	1.55858	0.211873	0.253668	Ribonuclease 3
CS_BL389WT3Dp_02712	0.461182	8.01966	9.47623	0.00208151	0.00318393	hypothetical protein
CS_BL389WT3Dp_02281	0.45869	6.02311	0.861309	0.353373	0.408923	hypothetical protein
CS_BL389WT3Dp_00586	0.458359	7.44693	5.84914	0.0155847	0.0217733	putative type I restriction enzymeP M protein
CS_BL389WT3Dp_02150	0.450248	4.35883	0.333361	0.563687	0.625784	hypothetical protein
CS_BL389WT3Dp_00956	0.44954	8.29222	11.3544	0.000752693	0.0012031	Type I restriction enzyme EcoR124II R protein
CS_BL389WT3Dp_03005	0.445197	7.4936	4.56838	0.0325673	0.0437442	Isoprimeverose transporter
CS_BL389WT3Dp_01702	0.444509	4.80773	0.402635	0.525731	0.586932	putative HTH-type transcriptional regulator YybR
CS_BL389WT3Dp_01808	0.443644	3.89358	0.325739	0.568179	0.630213	hypothetical protein
CS_BL389WT3Dp_02494	0.437483	-1.58229	0.138697	0.70958	0.770945	hypothetical protein
CS_BL389WT3Dp_00042	0.434005	7.12033	3.3585	0.0668589	0.0862097	Transcriptional regulatory protein NatR
CS_BL389WT3Dp_02721	0.432409	4.88873	0.396956	0.528666	0.589509	hypothetical protein
CS_BL389WT3Dp_03083	0.431091	7.75661	7.50777	0.00614335	0.00900945	Adenine DNA glycosylase
CS_BL389WT3Dp_03542	0.430441	5.22343	0.431114	0.511443	0.572336	hypothetical protein
CS_BL389WT3Dp_01290	0.427792	6.54175	1.46453	0.226211	0.269465	hypothetical protein
CS_BL389WT3Dp_02762	0.424314	5.82927	0.675399	0.411176	0.469612	putative transcription repressor NiaR
CS_BL389WT3Dp_02492	0.422425	6.22429	1.00396	0.316353	0.369373	hypothetical protein
CS_BL389WT3Dp_03108	0.420081	6.80331	1.7327	0.188067	0.227114	5-amino-6-(5-phospho-D-ribitylamino)uracil phosphatase YcsE
CS_BL389WT3Dp_02359	0.415478	6.45302	1.25832	0.26197	0.309324	Cell division protein DivIB
CS_BL389WT3Dp_01439	0.413209	6.75179	1.66351	0.19713	0.237299	hypothetical protein
CS_BL389WT3Dp_00705	0.413175	3.21144	0.286618	0.592396	0.65498	hypothetical protein
CS_BL389WT3Dp_02348	0.410804	6.53285	1.30349	0.253577	0.299696	Peptidyl-tRNA hydrolase
CS_BL389WT3Dp_02467	0.408426	6.58718	1.35327	0.244707	0.289941	hypothetical protein
CS_BL389WT3Dp_02521	0.406272	6.40096	1.0659	0.301873	0.353561	hypothetical protein
CS_BL389WT3Dp_00256	0.402123	7.08181	2.73957	0.097891	0.122657	Ferrous-iron efflux pump FieF
CS_BL389WT3Dp_00370	0.401508	5.60047	0.501601	0.478798	0.53965	hypothetical protein
CS_BL389WT3Dp_01714	0.400047	6.29356	0.981236	0.321894	0.375261	Uridine phosphorylase
CS_BL389WT3Dp_03741	0.397874	6.9315	2.01373	0.155882	0.190753	Signal peptidase IB
CS_BL389WT3Dp_02627	0.396095	6.29094	0.975191	0.323389	0.376887	IMPACT family member YigZ
CS_BL389WT3Dp_00589	0.394391	5.93386	0.639271	0.423975	0.482476	hypothetical protein
CS_BL389WT3Dp_02181	0.39063	-2.07505	0.0690487	0.792727	0.851464	Insertion sequence IS5376 putative ATP-binding protein
CS_BL389WT3Dp_00507	0.386053	6.14317	0.709926	0.399468	0.458464	hypothetical protein
CS_BL389WT3Dp_03553	0.385569	4.78269	0.302278	0.582458	0.644913	hypothetical protein
CS_BL389WT3Dp_02593	0.38486	7.0234	2.34762	0.125475	0.155207	hypothetical protein
CS_BL389WT3Dp_00702	0.381155	6.0685	0.692379	0.405357	0.463528	Thiol-disulfide oxidoreductase ResA
CS_BL389WT3Dp_01942	0.378828	4.46777	0.263521	0.607711	0.669726	Exodeoxyribonuclease 7 small subunit
CS_BL389WT3Dp_01404	0.374911	5.94523	0.587401	0.443426	0.502638	hypothetical protein
CS_BL389WT3Dp_01781	0.368364	6.64075	1.17492	0.278392	0.327688	NADH-specific methylglyoxal reductase
CS_BL389WT3Dp_01287	0.367205	6.26434	0.808757	0.368488	0.425239	Putative acetyltransferase
CS_BL389WT3Dp_01397	0.365819	8.01856	6.56149	0.0104209	0.0149226	Ribonucleoside-diphosphate reductase subunit alpha 1
CS_BL389WT3Dp_03441	0.350909	7.63888	4.34181	0.0371874	0.0497549	D-alanyl-D-alanine dipeptidase
CS_BL389WT3Dp_02972	0.346469	5.23059	0.285575	0.593071	0.655316	hypothetical protein
CS_BL389WT3Dp_00666	0.344859	6.10476	0.593462	0.441084	0.500284	Biofilm operon icaADBC HTH-type negative transcriptional regulator IcaR
CS_BL389WT3Dp_00967	0.342951	8.05726	4.24733	0.0393122	0.0524116	Chaperone protein ClpB
CS_BL389WT3Dp_03383	0.342258	4.11997	0.198617	0.65584	0.717313	hypothetical protein
CS_BL389WT3Dp_03424	0.341946	7.59172	3.87363	0.0490505	0.0643254	Ribose operon repressor
CS_BL389WT3Dp_03609	0.341097	6.50273	0.869968	0.350964	0.406385	Phospho-2-dehydro-3-deoxyheptonate aldolase
CS_BL389WT3Dp_01045	0.339765	5.86354	0.436671	0.508734	0.569981	2%2C3-bisphosphoglycerate-dependent phosphoglycerate mutase
CS_BL389WT3Dp_02669	0.338731	4.97784	0.249026	0.617762	0.680007	hypothetical protein
CS_BL389WT3Dp_02705	0.338185	6.54821	0.936089	0.333286	0.387224	Cobalt-precorrin-2 C(20)-methyltransferase
CS_BL389WT3Dp_01223	0.338001	6.15681	0.592855	0.441317	0.500399	hypothetical protein
CS_BL389WT3Dp_02564	0.336129	5.99551	0.490433	0.483734	0.544562	hypothetical protein
CS_BL389WT3Dp_01495	0.335526	6.2154	0.633546	0.426058	0.4847	hypothetical protein
CS_BL389WT3Dp_02697	0.334751	5.92145	0.443092	0.505634	0.566677	Adenosylcobinamide-GDP ribazoletransferase
CS_BL389WT3Dp_02880	0.332049	7.29138	2.4786	0.115405	0.143127	Zinc-binding GTPase YeiR
CS_BL389WT3Dp_02458	0.331272	5.67356	0.368189	0.543993	0.605526	dTDP-4-dehydrorhamnose 3%2C5-epimerase
CS_BL389WT3Dp_00904	0.32997	6.76252	1.0312	0.309876	0.362372	Sensor protein SrrB
CS_BL389WT3Dp_01121	0.329517	7.80076	4.56084	0.032711	0.0439215	Cadmium%2C zinc and cobalt-transporting ATPase
CS_BL389WT3Dp_02720	0.328251	5.7675	0.375009	0.540287	0.601933	Sensory transduction protein regX3
CS_BL389WT3Dp_01248	0.32327	7.48593	3.03891	0.0812907	0.103264	Sensor protein kinase WalK
CS_BL389WT3Dp_02427	0.323248	6.61547	0.924911	0.336189	0.390356	Lysozyme M1
CS_BL389WT3Dp_02483	0.321831	6.37776	0.705811	0.400838	0.459476	Autolysin
CS_BL389WT3Dp_03728	0.317282	5.63422	0.324219	0.569083	0.631031	Peroxide-responsive repressor PerR
CS_BL389WT3Dp_01636	0.314129	6.96803	1.35114	0.245078	0.290289	ABC transporter ATP-binding protein YxdL
CS_BL389WT3Dp_01999	0.3096	5.1873	0.223577	0.636328	0.698201	hypothetical protein
CS_BL389WT3Dp_03500	0.308842	7.46839	2.48573	0.114883	0.142526	hypothetical protein
CS_BL389WT3Dp_00588	0.304792	8.52235	4.77944	0.0288015	0.0390197	Type I restriction enzyme EcoR124II R protein
CS_BL389WT3Dp_01324	0.30461	6.26672	0.551464	0.45772	0.518062	Xanthine phosphoribosyltransferase
CS_BL389WT3Dp_02420	0.304169	7.15944	1.71026	0.190952	0.230082	Threonylcarbamoyladenosine tRNA methylthiotransferase MtaB
CS_BL389WT3Dp_00223	0.300943	6.96256	1.21667	0.270015	0.318227	Ktr system potassium uptake protein B
CS_BL389WT3Dp_00551	0.299717	8.14514	3.54946	0.059565	0.0773339	hypothetical protein
CS_BL389WT3Dp_00406	0.297511	7.91295	3.61708	0.057189	0.0744159	putative M18 family aminopeptidase 2
CS_BL389WT3Dp_01608	0.296943	6.90104	1.081	0.298475	0.349798	hypothetical protein
CS_BL389WT3Dp_00879	0.29647	6.40944	0.573268	0.448963	0.508609	hypothetical protein
CS_BL389WT3Dp_00337	0.293956	5.81931	0.313176	0.575737	0.638034	CRISPR-associated endonuclease Cas2
CS_BL389WT3Dp_02613	0.290387	7.39575	2.17081	0.140653	0.173129	hypothetical protein
CS_BL389WT3Dp_02223	0.289006	3.38049	0.129711	0.718732	0.779315	hypothetical protein
CS_BL389WT3Dp_02873	0.28547	8.43893	4.34473	0.0371236	0.049687	hypothetical protein
CS_BL389WT3Dp_01838	0.27912	4.01054	0.133636	0.714692	0.775158	hypothetical protein
CS_BL389WT3Dp_01416	0.278993	7.93308	3.35782	0.0668867	0.0862161	hypothetical protein
CS_BL389WT3Dp_03581	0.277222	6.3739	0.511456	0.474509	0.535296	hypothetical protein
CS_BL389WT3Dp_03395	0.276275	6.63712	0.665088	0.41477	0.473	hypothetical protein
CS_BL389WT3Dp_00044	0.275992	5.06	0.164904	0.684681	0.746907	hypothetical protein
CS_BL389WT3Dp_01103	0.275336	5.29457	0.187516	0.664992	0.726691	SsrA-binding protein
CS_BL389WT3Dp_03443	0.274709	5.71538	0.265117	0.606627	0.668922	HTH-type transcriptional regulator ImmR
CS_BL389WT3Dp_03098	0.27234	7.00972	1.06031	0.303143	0.354939	ADP-ribosyl-[dinitrogen reductase] glycohydrolase
CS_BL389WT3Dp_02063	0.263543	3.71312	0.115075	0.734439	0.793834	tRNA-Thr(cgt)
CS_BL389WT3Dp_03616	0.258811	7.81742	2.84348	0.0917455	0.115417	Sensor histidine kinase BtsS
CS_BL389WT3Dp_00225	0.258206	8.00336	3.15371	0.0757546	0.0965896	Pyruvate kinase
CS_BL389WT3Dp_02334	0.255706	7.26679	1.40036	0.236663	0.280851	Oxygen-independent coproporphyrinogen-III oxidase-like protein HemZ
CS_BL389WT3Dp_03597	0.255088	6.44041	0.469245	0.493335	0.554211	Endonuclease III
CS_BL389WT3Dp_03671	0.247454	5.7236	0.219392	0.639503	0.701073	Thioredoxin 1
CS_BL389WT3Dp_01401	0.247036	6.44993	0.444172	0.505116	0.566264	Putative carbamoyltransferase YgeW
CS_BL389WT3Dp_00901	0.246992	5.89031	0.238214	0.625499	0.68732	Sensory transduction protein regX3
CS_BL389WT3Dp_01272	0.24537	6.98064	0.851673	0.356079	0.411676	Cobyric acid synthase
CS_BL389WT3Dp_02012	0.244392	7.93154	2.45439	0.117197	0.145301	ATP-dependent DNA helicase RecG
CS_BL389WT3Dp_01997	0.242755	5.74181	0.211047	0.645948	0.707521	HTH-type transcriptional regulator CymR
CS_BL389WT3Dp_03064	0.242345	6.04961	0.26796	0.604703	0.667393	hypothetical protein
CS_BL389WT3Dp_02704	0.240488	6.46476	0.421153	0.516362	0.577498	Cobalt-precorrin-4 C(11)-methyltransferase
CS_BL389WT3Dp_02139	0.237451	6.07287	0.27577	0.599487	0.662212	Glycine cleavage system H protein
CS_BL389WT3Dp_03613	0.236754	6.49238	0.411937	0.520988	0.581981	HTH-type transcriptional activator CmpR
CS_BL389WT3Dp_01098	0.236314	6.85176	0.617005	0.432163	0.491052	Enolase
CS_BL389WT3Dp_01804	0.234646	6.58852	0.467549	0.494117	0.554925	Citrate (Re)-synthase
CS_BL389WT3Dp_03764	0.233521	7.15947	0.937134	0.333016	0.38703	Ribosomal RNA small subunit methyltransferase G
CS_BL389WT3Dp_03379	0.23229	5.08533	0.121023	0.727927	0.788379	Erythritol/L-threitol dehydrogenase
CS_BL389WT3Dp_02800	0.232118	6.97416	0.651068	0.419731	0.477935	putative ABC transporter ATP-binding protein YknY
CS_BL389WT3Dp_01877	0.231729	5.413	0.141003	0.707286	0.768895	Cell division suppressor protein YneA
CS_BL389WT3Dp_01846	0.230153	3.7099	0.0900803	0.764075	0.823035	hypothetical protein
CS_BL389WT3Dp_01440	0.22835	7.56446	1.66087	0.197486	0.237576	23S rRNA (uracil-C(5))-methyltransferase RlmCD
CS_BL389WT3Dp_01046	0.227886	5.24998	0.125536	0.723107	0.783608	hypothetical protein
CS_BL389WT3Dp_02293	0.226864	6.32709	0.291994	0.588946	0.651905	hypothetical protein
CS_BL389WT3Dp_02432	0.220707	6.82752	0.527433	0.467688	0.528076	hypothetical protein
CS_BL389WT3Dp_00763	0.220584	4.70684	0.0953416	0.757493	0.816645	Desulfoferrodoxin
CS_BL389WT3Dp_03765	0.219621	8.09992	2.52446	0.112093	0.13934	tRNA uridine 5-carboxymethylaminomethyl modification enzyme MnmG
CS_BL389WT3Dp_02698	0.214563	5.97262	0.189563	0.663281	0.725031	Bifunctional adenosylcobalamin biosynthesis protein CobU
CS_BL389WT3Dp_00824	0.20702	6.21968	0.240033	0.624183	0.686473	Transcriptional regulatory protein tctD
CS_BL389WT3Dp_02558	0.20385	5.15894	0.0948097	0.758149	0.817119	hypothetical protein
CS_BL389WT3Dp_03170	0.201689	6.99927	0.585814	0.444043	0.503186	hypothetical protein
CS_BL389WT3Dp_01326	0.201276	7.22172	0.805918	0.36933	0.42608	Sensor histidine kinase ResE
CS_BL389WT3Dp_02069	0.19915	7.0354	0.572781	0.449156	0.508675	Ribosome biogenesis GTPase A
CS_BL389WT3Dp_00955	0.194534	4.40651	0.0674419	0.795098	0.853282	hypothetical protein
CS_BL389WT3Dp_02681	0.191086	5.95171	0.154819	0.693972	0.755511	Precorrin-2 dehydrogenase
CS_BL389WT3Dp_00789	0.186084	6.29712	0.198167	0.656204	0.717503	hypothetical protein
CS_BL389WT3Dp_01318	0.186053	5.62896	0.111159	0.738829	0.798121	hypothetical protein
CS_BL389WT3Dp_00345	0.185781	7.79295	1.24708	0.26411	0.311656	CinA-like protein
CS_BL389WT3Dp_03706	0.175408	8.5961	1.51766	0.217974	0.260312	hypothetical protein
CS_BL389WT3Dp_03693	0.17409	6.71312	0.288055	0.591469	0.654314	Guanylate kinase
CS_BL389WT3Dp_00846	0.172614	6.81148	0.311752	0.576607	0.638623	putative protein
CS_BL389WT3Dp_01513	0.170144	6.19206	0.157155	0.691789	0.753571	Tropinesterase
CS_BL389WT3Dp_00336	0.168448	7.28789	0.62771	0.428196	0.486839	CRISPR-associated endonuclease Cas1
CS_BL389WT3Dp_03253	0.166992	6.53027	0.222776	0.636933	0.698661	putative fructose-bisphosphate aldolase
CS_BL389WT3Dp_00764	0.163527	5.96747	0.115298	0.734191	0.793794	hypothetical protein
CS_BL389WT3Dp_03205	0.162336	6.69159	0.234131	0.628477	0.69019	tRNA modification GTPase MnmE
CS_BL389WT3Dp_00374	0.159792	6.21759	0.140058	0.708224	0.769693	Putative aliphatic sulfonates transport permease protein SsuC
CS_BL389WT3Dp_03151	0.15874	6.60395	0.205491	0.650324	0.7119	D-proline reductase proprotein PrdA
CS_BL389WT3Dp_02435	0.157479	4.09525	0.0423176	0.837015	0.895208	hypothetical protein
CS_BL389WT3Dp_01469	0.151237	6.4367	0.161747	0.687554	0.749173	hypothetical protein
CS_BL389WT3Dp_00679	0.148441	6.48479	0.164105	0.685405	0.747434	hypothetical protein
CS_BL389WT3Dp_03096	0.146704	6.79982	0.21869	0.64004	0.701457	Pseudouridine-5'-phosphate glycosidase
CS_BL389WT3Dp_00147	0.145752	7.80043	0.927774	0.335442	0.389609	hypothetical protein
CS_BL389WT3Dp_01682	0.144717	6.85816	0.242329	0.622529	0.684854	GTP cyclohydrolase 1 type 2
CS_BL389WT3Dp_00612	0.143889	7.80987	0.61338	0.433518	0.492444	hypothetical protein
CS_BL389WT3Dp_00173	0.143024	8.37046	1.08368	0.297875	0.349312	Aerobic respiration control sensor protein ArcB
CS_BL389WT3Dp_01633	0.140982	5.72829	0.0713544	0.789375	0.848347	Spore cortex-lytic enzyme
CS_BL389WT3Dp_00510	0.139427	7.92565	0.823552	0.364144	0.420483	hypothetical protein
CS_BL389WT3Dp_02436	0.135055	6.30268	0.108279	0.742112	0.801438	Peptidoglycan-N-acetylmuramic acid deacetylase PdaA
CS_BL389WT3Dp_01735	0.131653	6.59142	0.143916	0.704419	0.766442	hypothetical protein
CS_BL389WT3Dp_03317	0.131528	7.60446	0.571294	0.449745	0.509189	Gamma-glutamylputrescine oxidoreductase
CS_BL389WT3Dp_02493	0.129611	5.97473	0.0731066	0.786866	0.845892	hypothetical protein
CS_BL389WT3Dp_02268	0.128499	8.15568	0.912545	0.33944	0.393888	hypothetical protein
CS_BL389WT3Dp_03269	0.12583	7.45012	0.455633	0.499672	0.560495	UDP-N-acetylenolpyruvoylglucosamine reductase
CS_BL389WT3Dp_01479	0.124692	4.01482	0.026351	0.871046	0.926608	hypothetical protein
CS_BL389WT3Dp_01317	0.124201	5.81397	0.0570802	0.811172	0.869699	hypothetical protein
CS_BL389WT3Dp_01776	0.123378	6.26091	0.0902433	0.763868	0.823035	hypothetical protein
CS_BL389WT3Dp_00026	0.120662	2.99771	0.0229142	0.87968	0.933948	tRNA-Met(cat)
CS_BL389WT3Dp_00043	0.120508	5.34763	0.036944	0.847579	0.904965	hypothetical protein
CS_BL389WT3Dp_02979	0.119195	8.06747	0.70785	0.400159	0.45899	hypothetical protein
CS_BL389WT3Dp_02974	0.117106	7.71334	0.538212	0.463175	0.523607	DNA-invertase hin
CS_BL389WT3Dp_02988	0.116686	7.43335	0.35686	0.550255	0.611954	putative protein MG039
CS_BL389WT3Dp_02970	0.116408	5.83329	0.0503766	0.822409	0.880836	hypothetical protein
CS_BL389WT3Dp_03643	0.116104	4.67046	0.0259093	0.872122	0.927229	tRNA-Lys(ctt)
CS_BL389WT3Dp_02780	0.115909	6.71131	0.127271	0.721278	0.781852	hypothetical protein
CS_BL389WT3Dp_01820	0.115835	6.08181	0.0631171	0.801635	0.860052	Translocation-enhancing protein TepA
CS_BL389WT3Dp_03000	0.115151	5.09955	0.0297349	0.863093	0.918666	tRNA-Ser(cga)
CS_BL389WT3Dp_00049	0.110386	4.74176	0.0234965	0.878173	0.93261	hypothetical protein
CS_BL389WT3Dp_00848	0.108602	7.64709	0.432877	0.510581	0.571541	Galactokinase
CS_BL389WT3Dp_00954	0.106616	5.50523	0.0319333	0.858174	0.914722	hypothetical protein
CS_BL389WT3Dp_01614	0.106427	5.54855	0.0336991	0.854348	0.91116	Anaerobic dimethyl sulfoxide reductase chain B
CS_BL389WT3Dp_00799	0.106273	7.15709	0.171017	0.67921	0.741153	Deoxyribose operon repressor
CS_BL389WT3Dp_02996	0.105828	6.45273	0.0799105	0.777419	0.836452	Pyridoxamine kinase
CS_BL389WT3Dp_03631	0.105116	7.84945	0.489748	0.48404	0.544743	5-amino-6-(5-phospho-D-ribitylamino)uracil phosphatase YitU
CS_BL389WT3Dp_01693	0.0998191	7.14877	0.137314	0.710966	0.771783	Bacitracin export permease protein BceB
CS_BL389WT3Dp_01212	0.0955638	7.12533	0.163933	0.685561	0.747434	Glycine reductase complex component B subunits alpha and beta
CS_BL389WT3Dp_03152	0.0938334	6.87812	0.0974505	0.754911	0.814094	D-proline reductase proprotein PrdA
CS_BL389WT3Dp_01027	0.0935909	7.05943	0.141792	0.706506	0.768269	N-acetylglucosamine-6-phosphate deacetylase
CS_BL389WT3Dp_01646	0.0924219	5.91492	0.0347336	0.852155	0.909335	L-cystine import ATP-binding protein TcyC
CS_BL389WT3Dp_00240	0.0921576	7.52563	0.267952	0.604709	0.667393	HTH-type transcriptional activator RhaS
CS_BL389WT3Dp_01505	0.0920706	7.2771	0.184843	0.667243	0.728939	hypothetical protein
CS_BL389WT3Dp_00303	0.0911586	7.68314	0.247055	0.619156	0.681343	hypothetical protein
CS_BL389WT3Dp_00872	0.079107	5.63839	0.0203799	0.886481	0.939845	hypothetical protein
CS_BL389WT3Dp_02313	0.0734952	7.30468	0.117972	0.731244	0.791744	Acetolactate synthase large subunit
CS_BL389WT3Dp_02601	0.0709449	6.39491	0.0346113	0.852413	0.909353	hypothetical protein
CS_BL389WT3Dp_03125	0.0649751	5.12857	0.00933546	0.923028	0.971892	hypothetical protein
CS_BL389WT3Dp_03742	0.0646634	6.39088	0.0282979	0.86641	0.921937	Cyclic di-GMP phosphodiesterase PdeR
CS_BL389WT3Dp_01931	0.0643421	6.10603	0.0205068	0.886131	0.939737	hypothetical protein
CS_BL389WT3Dp_00881	0.064207	7.21688	0.0809806	0.775973	0.835135	hypothetical protein
CS_BL389WT3Dp_00407	0.0626009	6.09141	0.0197849	0.88814	0.940545	hypothetical protein
CS_BL389WT3Dp_02459	0.057956	6.64524	0.0299237	0.862664	0.918469	dTDP-4-dehydrorhamnose reductase
CS_BL389WT3Dp_02054	0.0561547	8.13863	0.162224	0.687117	0.748914	DNA topoisomerase 3
CS_BL389WT3Dp_01058	0.0521437	7.06066	0.0434135	0.834949	0.893504	hypothetical protein
CS_BL389WT3Dp_02594	0.0517438	7.40866	0.0710589	0.789801	0.848563	hypothetical protein
CS_BL389WT3Dp_02620	0.0510793	5.93463	0.0108627	0.916991	0.966212	Undecaprenyl-diphosphatase BcrC
CS_BL389WT3Dp_01414	0.0427946	7.86007	0.0777329	0.780394	0.839413	Adenine deaminase
CS_BL389WT3Dp_02413	0.0409883	6.92929	0.0215087	0.883402	0.937371	putative protease YdcP
CS_BL389WT3Dp_02581	0.0403438	6.46732	0.0110532	0.916269	0.966001	hypothetical protein
CS_BL389WT3Dp_02437	0.0379312	6.10502	0.0067707	0.934421	0.982654	hypothetical protein
CS_BL389WT3Dp_02109	0.0372857	7.55785	0.0424519	0.836761	0.895189	Cyclic di-GMP phosphodiesterase
CS_BL389WT3Dp_03526	0.0371084	6.05737	0.0063762	0.936356	0.983865	hypothetical protein
CS_BL389WT3Dp_02431	0.034834	7.21572	0.0240376	0.876789	0.931403	hypothetical protein
CS_BL389WT3Dp_01511	0.0344927	4.08046	0.00200697	0.964267	1	hypothetical protein
CS_BL389WT3Dp_02715	0.0325222	3.96592	0.00176084	0.966529	1	hypothetical protein
CS_BL389WT3Dp_03281	0.0306236	7.1987	0.0168828	0.896619	0.948458	D-psicose 3-epimerase
CS_BL389WT3Dp_02049	0.0295109	7.58116	0.025685	0.872672	0.927552	2-isopropylmalate synthase
CS_BL389WT3Dp_03448	0.0283553	6.96481	0.0110508	0.916278	0.966001	putative HTH-type transcriptional regulator YurK
CS_BL389WT3Dp_01917	0.0271628	5.70069	0.00253397	0.959853	1	Ribosomal RNA small subunit methyltransferase D
CS_BL389WT3Dp_01378	0.0254163	6.50425	0.00500141	0.94362	0.990118	Cyclic pyranopterin monophosphate synthase
CS_BL389WT3Dp_03318	0.0215569	7.52491	0.0145704	0.903922	0.955112	Aurachin B dehydrogenase
CS_BL389WT3Dp_01969	0.0206831	7.69264	0.0152059	0.90186	0.9532	DNA gyrase subunit A
CS_BL389WT3Dp_02611	0.0194839	6.87458	0.00440647	0.947074	0.993189	Phenylacetate-coenzyme A ligase
CS_BL389WT3Dp_01224	0.0189861	5.61509	0.00114915	0.972958	1	hypothetical protein
CS_BL389WT3Dp_00335	0.018558	6.8694	0.0040238	0.949421	0.99482	hypothetical protein
CS_BL389WT3Dp_01556	0.017765	6.77928	0.0031636	0.955146	0.999707	Swarming motility regulation sensor protein RssA
CS_BL389WT3Dp_02926	0.0173719	7.35398	0.00592507	0.938644	0.985171	Benzylsuccinate synthase activating enzyme
CS_BL389WT3Dp_01667	0.0167107	7.68339	0.00930451	0.923155	0.971892	Putative ATP-dependent DNA helicase YjcD
CS_BL389WT3Dp_00087	0.0149603	8.35225	0.0116634	0.913998	0.964406	putative protein YhaN
CS_BL389WT3Dp_02847	0.013032	7.40443	0.00397097	0.949754	0.994892	hypothetical protein
CS_BL389WT3Dp_03740	0.0110984	8.05033	0.00616918	0.937395	0.984683	D-alanyl-D-alanine carboxypeptidase DacB
CS_BL389WT3Dp_00031	0.0107698	6.62342	0.0009862	0.974947	1	Spore maturation protein A
CS_BL389WT3Dp_00793	0.00831044	5.39954	0.00017686	0.989389	1	hypothetical protein
CS_BL389WT3Dp_03031	0.00473319	5.14773	5.19861e-05	0.994247	1	HTH-type transcriptional regulator GltR
CS_BL389WT3Dp_00018	0	-2.39182	0	1	1	5S ribosomal RNA
CS_BL389WT3Dp_00104	0	-2.39182	0	1	1	sau-50
CS_BL389WT3Dp_00120	0	-2.39182	0	1	1	hypothetical protein
CS_BL389WT3Dp_00132	0	-2.39182	0	1	1	16S ribosomal RNA
CS_BL389WT3Dp_00133	0	-2.39182	0	1	1	5S ribosomal RNA
CS_BL389WT3Dp_00248	0	-2.39182	0	1	1	hypothetical protein
CS_BL389WT3Dp_00274	0	-2.39182	0	1	1	Tetracycline resistance protein TetO
CS_BL389WT3Dp_00275	0	-2.39182	0	1	1	hypothetical protein
CS_BL389WT3Dp_00286	0	-2.39182	0	1	1	hypothetical protein
CS_BL389WT3Dp_00287	0	-2.39182	0	1	1	Insertion sequence IS5376 putative ATP-binding protein
CS_BL389WT3Dp_00288	0	-2.39182	0	1	1	hypothetical protein
CS_BL389WT3Dp_00305	0	-2.39182	0	1	1	hypothetical protein
CS_BL389WT3Dp_00338	0	-2.39182	0	1	1	hypothetical protein
CS_BL389WT3Dp_00346	0	-2.39182	0	1	1	hypothetical protein
CS_BL389WT3Dp_00355	0	-2.39182	0	1	1	hypothetical protein
CS_BL389WT3Dp_00358	0	-2.39182	0	1	1	hypothetical protein
CS_BL389WT3Dp_00410	0	-2.39182	0	1	1	hypothetical protein
CS_BL389WT3Dp_00411	0	-2.39182	0	1	1	hypothetical protein
CS_BL389WT3Dp_00422	0	-2.39182	0	1	1	hypothetical protein
CS_BL389WT3Dp_00469	0	-2.39182	0	1	1	hypothetical protein
CS_BL389WT3Dp_00532	0	-2.39182	0	1	1	hypothetical protein
CS_BL389WT3Dp_00592	0	-2.39182	0	1	1	hypothetical protein
CS_BL389WT3Dp_00593	0	-2.39182	0	1	1	Tetracycline resistance protein TetO
CS_BL389WT3Dp_00647	0	-2.39182	0	1	1	hypothetical protein
CS_BL389WT3Dp_00674	0	-2.39182	0	1	1	hypothetical protein
CS_BL389WT3Dp_00766	0	-2.39182	0	1	1	hypothetical protein
CS_BL389WT3Dp_00773	0	-2.39182	0	1	1	hypothetical protein
CS_BL389WT3Dp_00917	0	-2.39182	0	1	1	Tyrosine recombinase XerH
CS_BL389WT3Dp_00918	0	-2.39182	0	1	1	Tyrosine recombinase XerD
CS_BL389WT3Dp_00927	0	-2.39182	0	1	1	hypothetical protein
CS_BL389WT3Dp_00930	0	-2.39182	0	1	1	Insertion sequence IS5376 putative ATP-binding protein
CS_BL389WT3Dp_00931	0	-2.39182	0	1	1	hypothetical protein
CS_BL389WT3Dp_00943	0	-2.39182	0	1	1	hypothetical protein
CS_BL389WT3Dp_00944	0	-2.39182	0	1	1	hypothetical protein
CS_BL389WT3Dp_00945	0	-2.39182	0	1	1	hypothetical protein
CS_BL389WT3Dp_00947	0	-2.39182	0	1	1	hypothetical protein
CS_BL389WT3Dp_00961	0	-2.39182	0	1	1	hypothetical protein
CS_BL389WT3Dp_01002	0	-2.39182	0	1	1	hypothetical protein
CS_BL389WT3Dp_01014	0	-2.39182	0	1	1	hypothetical protein
CS_BL389WT3Dp_01047	0	-2.39182	0	1	1	hypothetical protein
CS_BL389WT3Dp_01053	0	-2.39182	0	1	1	hypothetical protein
CS_BL389WT3Dp_01054	0	-2.39182	0	1	1	hypothetical protein
CS_BL389WT3Dp_01055	0	-2.39182	0	1	1	hypothetical protein
CS_BL389WT3Dp_01084	0	-2.39182	0	1	1	hypothetical protein
CS_BL389WT3Dp_01086	0	-2.39182	0	1	1	hypothetical protein
CS_BL389WT3Dp_01107	0	-2.39182	0	1	1	transfer-messenger RNA%2C SsrA
CS_BL389WT3Dp_01108	0	-2.39182	0	1	1	tmRNA
CS_BL389WT3Dp_01109	0	-2.39182	0	1	1	transfer-messenger RNA%2C SsrA
CS_BL389WT3Dp_01161	0	-2.39182	0	1	1	16S ribosomal RNA
CS_BL389WT3Dp_01162	0	-2.39182	0	1	1	5S ribosomal RNA
CS_BL389WT3Dp_01165	0	-2.39182	0	1	1	hypothetical protein
CS_BL389WT3Dp_01191	0	-2.39182	0	1	1	hypothetical protein
CS_BL389WT3Dp_01327	0	-2.39182	0	1	1	hypothetical protein
CS_BL389WT3Dp_01365	0	-2.39182	0	1	1	Cold shock protein CspA
CS_BL389WT3Dp_01430	0	-2.39182	0	1	1	hypothetical protein
CS_BL389WT3Dp_01431	0	-2.39182	0	1	1	hypothetical protein
CS_BL389WT3Dp_01432	0	-2.39182	0	1	1	hypothetical protein
CS_BL389WT3Dp_01492	0	-2.39182	0	1	1	hypothetical protein
CS_BL389WT3Dp_01493	0	-2.39182	0	1	1	Insertion sequence IS5376 putative ATP-binding protein
CS_BL389WT3Dp_01494	0	-2.39182	0	1	1	hypothetical protein
CS_BL389WT3Dp_01526	0	-2.39182	0	1	1	hypothetical protein
CS_BL389WT3Dp_01531	0	-2.39182	0	1	1	hypothetical protein
CS_BL389WT3Dp_01534	0	-2.39182	0	1	1	Insertion sequence IS5376 putative ATP-binding protein
CS_BL389WT3Dp_01535	0	-2.39182	0	1	1	hypothetical protein
CS_BL389WT3Dp_01669	0	-2.39182	0	1	1	hypothetical protein
CS_BL389WT3Dp_01696	0	-2.39182	0	1	1	hypothetical protein
CS_BL389WT3Dp_01720	0	-2.39182	0	1	1	hypothetical protein
CS_BL389WT3Dp_01733	0	-2.39182	0	1	1	hypothetical protein
CS_BL389WT3Dp_01741	0	-2.39182	0	1	1	hypothetical protein
CS_BL389WT3Dp_01745	0	-2.39182	0	1	1	RNaseP_bact_b
CS_BL389WT3Dp_01746	0	-2.39182	0	1	1	RNaseP_arch
CS_BL389WT3Dp_01750	0	-2.39182	0	1	1	hypothetical protein
CS_BL389WT3Dp_01779	0	-2.39182	0	1	1	hypothetical protein
CS_BL389WT3Dp_01791	0	-2.39182	0	1	1	hypothetical protein
CS_BL389WT3Dp_01794	0	-2.39182	0	1	1	hypothetical protein
CS_BL389WT3Dp_01919	0	-2.39182	0	1	1	hypothetical protein
CS_BL389WT3Dp_02062	0	-2.39182	0	1	1	hypothetical protein
CS_BL389WT3Dp_02162	0	-2.39182	0	1	1	hypothetical protein
CS_BL389WT3Dp_02173	0	-2.39182	0	1	1	hypothetical protein
CS_BL389WT3Dp_02174	0	-2.39182	0	1	1	hypothetical protein
CS_BL389WT3Dp_02182	0	-2.39182	0	1	1	hypothetical protein
CS_BL389WT3Dp_02325	0	-2.39182	0	1	1	hypothetical protein
CS_BL389WT3Dp_02462	0	-2.39182	0	1	1	hypothetical protein
CS_BL389WT3Dp_02464	0	-2.39182	0	1	1	hypothetical protein
CS_BL389WT3Dp_02480	0	-2.39182	0	1	1	hypothetical protein
CS_BL389WT3Dp_02495	0	-2.39182	0	1	1	hypothetical protein
CS_BL389WT3Dp_02497	0	-2.39182	0	1	1	Insertion sequence IS5376 putative ATP-binding protein
CS_BL389WT3Dp_02498	0	-2.39182	0	1	1	hypothetical protein
CS_BL389WT3Dp_02519	0	-2.39182	0	1	1	hypothetical protein
CS_BL389WT3Dp_02536	0	-2.39182	0	1	1	hypothetical protein
CS_BL389WT3Dp_02556	0	-2.39182	0	1	1	hypothetical protein
CS_BL389WT3Dp_02646	0	-2.39182	0	1	1	hypothetical protein
CS_BL389WT3Dp_02647	0	-2.39182	0	1	1	Insertion sequence IS5376 putative ATP-binding protein
CS_BL389WT3Dp_02648	0	-2.39182	0	1	1	hypothetical protein
CS_BL389WT3Dp_02754	0	-2.39182	0	1	1	hypothetical protein
CS_BL389WT3Dp_02772	0	-2.39182	0	1	1	hypothetical protein
CS_BL389WT3Dp_02773	0	-2.39182	0	1	1	Insertion sequence IS5376 putative ATP-binding protein
CS_BL389WT3Dp_02775	0	-2.39182	0	1	1	hypothetical protein
CS_BL389WT3Dp_02797	0	-2.39182	0	1	1	hypothetical protein
CS_BL389WT3Dp_02798	0	-2.39182	0	1	1	Insertion sequence IS5376 putative ATP-binding protein
CS_BL389WT3Dp_02799	0	-2.39182	0	1	1	hypothetical protein
CS_BL389WT3Dp_02807	0	-2.39182	0	1	1	hypothetical protein
CS_BL389WT3Dp_02810	0	-2.39182	0	1	1	hypothetical protein
CS_BL389WT3Dp_02811	0	-2.39182	0	1	1	Insertion sequence IS5376 putative ATP-binding protein
CS_BL389WT3Dp_02812	0	-2.39182	0	1	1	hypothetical protein
CS_BL389WT3Dp_02814	0	-2.39182	0	1	1	hypothetical protein
CS_BL389WT3Dp_02821	0	-2.39182	0	1	1	hypothetical protein
CS_BL389WT3Dp_02822	0	-2.39182	0	1	1	hypothetical protein
CS_BL389WT3Dp_02824	0	-2.39182	0	1	1	hypothetical protein
CS_BL389WT3Dp_02825	0	-2.39182	0	1	1	hypothetical protein
CS_BL389WT3Dp_02831	0	-2.39182	0	1	1	Tyrosine recombinase XerH
CS_BL389WT3Dp_02832	0	-2.39182	0	1	1	Tyrosine recombinase XerD
CS_BL389WT3Dp_02862	0	-2.39182	0	1	1	hypothetical protein
CS_BL389WT3Dp_02961	0	-2.39182	0	1	1	hypothetical protein
CS_BL389WT3Dp_02995	0	-2.39182	0	1	1	Cold shock protein 1
CS_BL389WT3Dp_03057	0	-2.39182	0	1	1	5S ribosomal RNA
CS_BL389WT3Dp_03058	0	-2.39182	0	1	1	16S ribosomal RNA
CS_BL389WT3Dp_03181	0	-2.39182	0	1	1	hypothetical protein
CS_BL389WT3Dp_03234	0	-2.39182	0	1	1	hypothetical protein
CS_BL389WT3Dp_03255	0	-2.39182	0	1	1	hypothetical protein
CS_BL389WT3Dp_03275	0	-2.39182	0	1	1	hypothetical protein
CS_BL389WT3Dp_03323	0	-2.39182	0	1	1	hypothetical protein
CS_BL389WT3Dp_03346	0	-2.39182	0	1	1	hypothetical protein
CS_BL389WT3Dp_03347	0	-2.39182	0	1	1	Insertion sequence IS5376 putative ATP-binding protein
CS_BL389WT3Dp_03348	0	-2.39182	0	1	1	hypothetical protein
CS_BL389WT3Dp_03375	0	-2.39182	0	1	1	hypothetical protein
CS_BL389WT3Dp_03455	0	-2.39182	0	1	1	hypothetical protein
CS_BL389WT3Dp_03465	0	-2.39182	0	1	1	hypothetical protein
CS_BL389WT3Dp_03466	0	-2.39182	0	1	1	Insertion sequence IS5376 putative ATP-binding protein
CS_BL389WT3Dp_03467	0	-2.39182	0	1	1	hypothetical protein
CS_BL389WT3Dp_03480	0	-2.39182	0	1	1	hypothetical protein
CS_BL389WT3Dp_03493	0	-2.39182	0	1	1	hypothetical protein
CS_BL389WT3Dp_03494	0	-2.39182	0	1	1	hypothetical protein
CS_BL389WT3Dp_03502	0	-2.39182	0	1	1	hypothetical protein
CS_BL389WT3Dp_03503	0	-2.39182	0	1	1	Insertion sequence IS5376 putative ATP-binding protein
CS_BL389WT3Dp_03504	0	-2.39182	0	1	1	hypothetical protein
CS_BL389WT3Dp_03600	0	-2.39182	0	1	1	Archaea_SRP
CS_BL389WT3Dp_03601	0	-2.39182	0	1	1	Bacteria_large_SRP
[truncated: 1,774 more rows]

## Sheet: DCA vs. CTL
Clostridium scindens DSM 100975 = Strain BL-389-WT-3D: RNA-Seq
Statistics were performed in R using the packages edgeR and limma, including Bonferroni correction of p-values
50uM bile acid initially, 50uM at mid log phase 1 hr before adding RNAprotect
	DCA vs. CTL
Locus Tag	logFC	logCPM	LR	PValue	FDR	Product
CS_BL389WT3Dp_02210	8.84358	4.71155	16.6942	4.39149e-05	0.00922933	hypothetical protein
CS_BL389WT3Dp_00273	8.65938	4.75303	16.514	4.82918e-05	0.00957957	hypothetical protein
CS_BL389WT3Dp_00627	8.34186	3.8559	16.2863	5.44566e-05	0.00961447	hypothetical protein
CS_BL389WT3Dp_02211	8.22071	3.62467	14.1255	0.000171006	0.0149889	hypothetical protein
CS_BL389WT3Dp_00434	8.16149	3.80241	15.8415	6.88752e-05	0.00961447	hypothetical protein
CS_BL389WT3Dp_02208	8.11449	3.53159	14.0006	0.000182753	0.0154165	hypothetical protein
CS_BL389WT3Dp_02204	7.99997	4.23243	14.187	0.000165506	0.0148522	hypothetical protein
CS_BL389WT3Dp_00531	7.93458	4.23713	16.8612	4.02161e-05	0.00922933	hypothetical protein
CS_BL389WT3Dp_02217	7.74364	3.02332	15.0394	0.000105292	0.0119536	hypothetical protein
CS_BL389WT3Dp_03532	7.57567	3.29808	16.9341	3.87007e-05	0.00922933	hypothetical protein
CS_BL389WT3Dp_00341	7.10231	2.87982	12.1653	0.000486879	0.0241453	hypothetical protein
CS_BL389WT3Dp_00759	7.05697	3.50826	11.9029	0.000560459	0.0254502	hypothetical protein
CS_BL389WT3Dp_02839	6.86914	3.10423	12.7903	0.000348424	0.0196001	hypothetical protein
CS_BL389WT3Dp_03188	6.69436	2.67711	11.4056	0.000732234	0.029162	hypothetical protein
CS_BL389WT3Dp_01490	6.63388	2.83554	11.1106	0.000858336	0.0308102	hypothetical protein
CS_BL389WT3Dp_00266	6.63348	3.56033	10.8874	0.000968219	0.0321503	hypothetical protein
CS_BL389WT3Dp_01456	6.63347	3.39678	10.8822	0.000970931	0.0321503	hypothetical protein
CS_BL389WT3Dp_00594	6.29669	5.12708	13.7868	0.00020477	0.0157506	hypothetical protein
CS_BL389WT3Dp_00629	6.28939	2.33287	10.7013	0.00107062	0.0341964	hypothetical protein
CS_BL389WT3Dp_00631	5.93014	4.29745	13.5625	0.000230754	0.0173942	hypothetical protein
CS_BL389WT3Dp_02544	5.83287	2.56933	9.13492	0.00250776	0.0477361	hypothetical protein
CS_BL389WT3Dp_02538	5.82316	4.67693	13.1136	0.000293161	0.0185511	hypothetical protein
CS_BL389WT3Dp_02850	5.70048	4.25118	10.5758	0.00114575	0.0349322	hypothetical protein
CS_BL389WT3Dp_00021	5.61506	0.428579	10.5245	0.001178	0.035479	23S ribosomal RNA
CS_BL389WT3Dp_00628	5.54479	3.84863	9.98395	0.0015791	0.0394455	hypothetical protein
CS_BL389WT3Dp_00339	5.53354	4.91248	12.8091	0.000344942	0.0196001	Flavoredoxin
CS_BL389WT3Dp_02554	5.49705	3.42387	9.78689	0.0017576	0.0399061	hypothetical protein
CS_BL389WT3Dp_00342	5.4475	3.97452	9.81626	0.00172975	0.0398206	hypothetical protein
CS_BL389WT3Dp_02201	5.43003	5.78691	12.2024	0.000477274	0.0241453	hypothetical protein
CS_BL389WT3Dp_00433	5.32636	4.62521	13.2229	0.000276551	0.0185511	hypothetical protein
CS_BL389WT3Dp_02212	5.31471	4.25727	10.0332	0.00153746	0.0392509	hypothetical protein
CS_BL389WT3Dp_00268	5.29114	5.48016	13.8794	0.000194923	0.0156312	Chromosome-partitioning protein Spo0J
CS_BL389WT3Dp_02209	5.25356	4.16897	9.83242	0.00171463	0.0398206	hypothetical protein
CS_BL389WT3Dp_00536	5.21323	4.82093	11.8563	0.000574674	0.0255109	hypothetical protein
CS_BL389WT3Dp_02215	5.16647	1.585	7.65617	0.00565784	0.0805912	hypothetical protein
CS_BL389WT3Dp_00424	5.13206	6.19597	16.0505	6.1674e-05	0.00961447	hypothetical protein
CS_BL389WT3Dp_00643	5.12809	4.44692	8.86018	0.00291459	0.0533257	ICEBs1 excisionase
CS_BL389WT3Dp_02851	5.11195	3.43288	8.97874	0.00273139	0.0509634	hypothetical protein
CS_BL389WT3Dp_00644	5.05985	4.98846	12.8524	0.000337043	0.0195433	hypothetical protein
CS_BL389WT3Dp_02199	5.01845	5.2911	16.3844	5.17086e-05	0.00961447	hypothetical protein
CS_BL389WT3Dp_02531	4.97835	3.08281	12.5969	0.000386397	0.0211062	hypothetical protein
CS_BL389WT3Dp_02778	4.89902	3.85043	10.0568	0.00151783	0.0392509	hypothetical protein
CS_BL389WT3Dp_00556	4.86718	3.98623	8.62725	0.00331171	0.0559774	hypothetical protein
CS_BL389WT3Dp_02203	4.82017	4.74912	11.841	0.0005794	0.0255109	hypothetical protein
CS_BL389WT3Dp_02198	4.81705	5.59377	10.6375	0.00110815	0.034805	hypothetical protein
CS_BL389WT3Dp_02516	4.79194	4.61046	9.83086	0.00171608	0.0398206	hypothetical protein
CS_BL389WT3Dp_02186	4.78212	4.76959	9.34311	0.00223825	0.0458476	hypothetical protein
CS_BL389WT3Dp_00648	4.77523	5.34772	14.4946	0.000140561	0.013584	hypothetical protein
CS_BL389WT3Dp_00533	4.768	5.86504	15.7437	7.25284e-05	0.00976285	hypothetical protein
CS_BL389WT3Dp_00326	4.75163	5.73514	17.0566	3.62812e-05	0.00922933	putative multiple-sugar transport system permease YteP
CS_BL389WT3Dp_02835	4.73324	4.46894	9.07788	0.0025872	0.0490008	hypothetical protein
CS_BL389WT3Dp_02225	4.72433	2.18143	11.9406	0.000549229	0.0254502	hypothetical protein
CS_BL389WT3Dp_02845	4.71828	5.33288	15.887	6.72393e-05	0.00961447	hypothetical protein
CS_BL389WT3Dp_00650	4.71188	4.53783	9.90666	0.00164682	0.0398206	hypothetical protein
CS_BL389WT3Dp_02642	4.69707	3.82052	9.93794	0.00161906	0.0398206	hypothetical protein
CS_BL389WT3Dp_02555	4.68892	5.77086	10.8538	0.000985938	0.0321503	Putative transposon Tn552 DNA-invertase bin3
CS_BL389WT3Dp_02235	4.64977	4.28533	10.5997	0.00113105	0.0349322	putative protein
CS_BL389WT3Dp_00269	4.62797	5.61068	13.258	0.000271426	0.0185511	Plasmid recombination enzyme
CS_BL389WT3Dp_00502	4.58256	3.47395	9.00108	0.0026982	0.0508477	hypothetical protein
CS_BL389WT3Dp_00429	4.53209	0.67799	5.78093	0.0162009	0.148207	hypothetical protein
CS_BL389WT3Dp_01487	4.48583	3.71069	7.51598	0.00611539	0.0838142	hypothetical protein
CS_BL389WT3Dp_00649	4.45439	5.20565	10.1789	0.00142056	0.0385186	hypothetical protein
CS_BL389WT3Dp_02525	4.43667	4.49415	9.4806	0.00207656	0.0442179	hypothetical protein
CS_BL389WT3Dp_02197	4.43603	4.97179	7.88804	0.00497629	0.0753205	hypothetical protein
CS_BL389WT3Dp_02164	4.43325	4.44613	9.37482	0.00219987	0.0456569	hypothetical protein
CS_BL389WT3Dp_02213	4.43227	3.99035	7.84895	0.00508504	0.0763082	hypothetical protein
CS_BL389WT3Dp_02553	4.41456	3.82743	10.4919	0.001199	0.035479	hypothetical protein
CS_BL389WT3Dp_02205	4.40728	5.03627	7.56528	0.00595033	0.0823338	hypothetical protein
CS_BL389WT3Dp_00825	4.40013	2.84232	9.98252	0.00158033	0.0394455	hypothetical protein
CS_BL389WT3Dp_02853	4.3971	5.73997	9.50942	0.0020442	0.044041	hypothetical protein
CS_BL389WT3Dp_02529	4.38049	7.13324	17.6645	2.63501e-05	0.00902849	Protein TraC
CS_BL389WT3Dp_03707	4.37574	5.43871	13.9469	0.000188048	0.0154165	hypothetical protein
CS_BL389WT3Dp_02200	4.36854	5.36169	10.3545	0.00129157	0.0373964	hypothetical protein
CS_BL389WT3Dp_00530	4.36838	7.39472	13.2529	0.000272154	0.0185511	Protein TraC
CS_BL389WT3Dp_02541	4.35886	6.40674	14.5763	0.000134596	0.0134427	hypothetical protein
CS_BL389WT3Dp_03023	4.33582	4.05003	8.89556	0.00285866	0.0528151	hypothetical protein
CS_BL389WT3Dp_00272	4.33335	4.50746	8.10984	0.00440257	0.0680052	hypothetical protein
CS_BL389WT3Dp_02232	4.32823	5.27929	9.66959	0.00187343	0.0420296	hypothetical protein
CS_BL389WT3Dp_00651	4.30393	6.94325	16.6872	4.40775e-05	0.00922933	hypothetical protein
CS_BL389WT3Dp_03561	4.30124	3.47089	10.8471	0.000989504	0.0321503	hypothetical protein
CS_BL389WT3Dp_00068	4.30086	3.37407	9.40247	0.00216693	0.0453732	hypothetical protein
CS_BL389WT3Dp_03517	4.27952	4.15866	10.6501	0.00110064	0.034805	hypothetical protein
CS_BL389WT3Dp_02512	4.27275	7.07338	18.2937	1.89336e-05	0.00713606	hypothetical protein
CS_BL389WT3Dp_02180	4.26565	3.13939	8.67109	0.00323297	0.0553867	hypothetical protein
CS_BL389WT3Dp_02836	4.26306	5.76976	10.8283	0.000999601	0.0322008	hypothetical protein
CS_BL389WT3Dp_01337	4.23821	5.9025	13.9458	0.000188155	0.0154165	hypothetical protein
CS_BL389WT3Dp_02218	4.21314	2.46566	7.45197	0.00633672	0.0865329	hypothetical protein
CS_BL389WT3Dp_00270	4.19072	5.46508	12.9448	0.000320816	0.0191929	hypothetical protein
CS_BL389WT3Dp_02543	4.18441	4.14962	10.3428	0.0012998	0.0373964	Stage V sporulation protein T
CS_BL389WT3Dp_02528	4.17803	4.62452	8.80381	0.00300603	0.0538981	hypothetical protein
CS_BL389WT3Dp_03221	4.17025	5.97626	17.4567	2.93931e-05	0.00922933	Oligopeptide transport ATP-binding protein OppF
CS_BL389WT3Dp_02216	4.04601	4.21369	9.20701	0.0024109	0.0468385	hypothetical protein
CS_BL389WT3Dp_03636	4.04361	4.43767	10.8563	0.000984604	0.0321503	Cinnamate reductase
CS_BL389WT3Dp_00535	4.03452	4.51543	11.2115	0.000812899	0.03032	hypothetical protein
CS_BL389WT3Dp_00271	4.03307	3.56203	6.34337	0.0117821	0.125443	hypothetical protein
CS_BL389WT3Dp_02545	4.01677	4.29156	9.27869	0.00231836	0.0463822	hypothetical protein
CS_BL389WT3Dp_00467	3.98329	5.27007	12.3342	0.000444737	0.0229618	hypothetical protein
CS_BL389WT3Dp_02165	3.9831	4.68385	8.27044	0.00402958	0.0638163	hypothetical protein
CS_BL389WT3Dp_02207	3.97844	4.54657	10.5702	0.00114927	0.0349322	hypothetical protein
CS_BL389WT3Dp_00558	3.97356	4.86069	9.24404	0.00236263	0.0464109	hypothetical protein
CS_BL389WT3Dp_00544	3.96573	5.54461	9.49835	0.00205657	0.044041	hypothetical protein
CS_BL389WT3Dp_00646	3.94299	4.98959	11.8324	0.000582101	0.0255109	hypothetical protein
CS_BL389WT3Dp_01447	3.93257	6.78997	14.9856	0.000108334	0.0119536	putative protein YqbO
CS_BL389WT3Dp_00626	3.9295	5.97646	12.1144	0.000500331	0.0241762	Transposon gamma-delta resolvase
CS_BL389WT3Dp_02237	3.92471	5.92208	15.4627	8.41482e-05	0.0109364	Chromosome partition protein Smc
CS_BL389WT3Dp_02547	3.92382	6.09964	16.0733	6.09359e-05	0.00961447	DNA ligase
CS_BL389WT3Dp_02202	3.88807	3.96566	7.92405	0.00487819	0.0744062	hypothetical protein
CS_BL389WT3Dp_03186	3.88336	3.9563	8.25552	0.00406283	0.0640703	hypothetical protein
CS_BL389WT3Dp_00516	3.88099	4.51525	9.36567	0.00221087	0.0456569	hypothetical protein
CS_BL389WT3Dp_02539	3.86514	5.8297	11.1513	0.000839745	0.0304327	hypothetical protein
CS_BL389WT3Dp_03524	3.86015	3.77995	7.82682	0.00514766	0.0766859	hypothetical protein
CS_BL389WT3Dp_02520	3.84715	0.20329	3.7474	0.0528897	0.315913	Insertion sequence IS5376 putative ATP-binding protein
CS_BL389WT3Dp_02963	3.84686	0.321569	3.74091	0.0530956	0.316641	Insertion sequence IS5376 putative ATP-binding protein
CS_BL389WT3Dp_00582	3.84476	4.58462	6.15585	0.0130978	0.133782	hypothetical protein
CS_BL389WT3Dp_02170	3.83178	4.85559	10.507	0.00118921	0.035479	putative chromosome-partitioning protein ParB
CS_BL389WT3Dp_00528	3.82929	3.76575	6.51113	0.0107201	0.118862	hypothetical protein
CS_BL389WT3Dp_02789	3.82609	4.71724	8.28871	0.00398923	0.0638163	hypothetical protein
CS_BL389WT3Dp_02641	3.81064	5.95717	12.9486	0.000320162	0.0191929	hypothetical protein
CS_BL389WT3Dp_00754	3.78226	5.31532	10.3187	0.00131687	0.0376007	hypothetical protein
CS_BL389WT3Dp_02841	3.75593	6.01785	13.2448	0.000273339	0.0185511	hypothetical protein
CS_BL389WT3Dp_02548	3.75323	4.77319	6.64863	0.00992321	0.115434	hypothetical protein
CS_BL389WT3Dp_00624	3.74533	6.33859	14.3025	0.000155659	0.0143092	Transposon gamma-delta resolvase
CS_BL389WT3Dp_01446	3.73119	4.20472	7.28236	0.0069635	0.0914476	hypothetical protein
CS_BL389WT3Dp_00584	3.72987	7.73354	19.6382	9.35793e-06	0.005919	hypothetical protein
CS_BL389WT3Dp_01486	3.72572	2.84179	5.95447	0.01468	0.141655	hypothetical protein
CS_BL389WT3Dp_03519	3.70938	3.88697	8.28037	0.00400761	0.0638163	hypothetical protein
CS_BL389WT3Dp_03554	3.70658	5.33583	9.56264	0.00198577	0.0435138	hypothetical protein
CS_BL389WT3Dp_03712	3.70577	6.69704	12.8543	0.0003367	0.0195433	hypothetical protein
CS_BL389WT3Dp_01948	3.70275	5.02299	9.85111	0.00169729	0.0398206	hypothetical protein
CS_BL389WT3Dp_00557	3.69435	6.28394	19.5699	9.69838e-06	0.005919	Putative prophage phiRv2 integrase
CS_BL389WT3Dp_01488	3.69391	3.87589	7.30093	0.0068919	0.0908236	hypothetical protein
CS_BL389WT3Dp_00267	3.67221	3.65677	5.78134	0.0161972	0.148207	hypothetical protein
CS_BL389WT3Dp_00340	3.65743	4.21397	6.00835	0.0142383	0.140178	hypothetical protein
CS_BL389WT3Dp_00534	3.63528	5.01616	6.86016	0.00881387	0.104464	hypothetical protein
CS_BL389WT3Dp_00560	3.63414	5.56155	11.9691	0.000540902	0.0254502	Chromosome-partitioning protein Spo0J
CS_BL389WT3Dp_02844	3.62254	5.70923	11.9794	0.000537914	0.0254502	hypothetical protein
CS_BL389WT3Dp_02234	3.61359	5.58717	11.4002	0.000734346	0.029162	hypothetical protein
CS_BL389WT3Dp_00758	3.60308	3.25961	5.95385	0.0146852	0.141655	hypothetical protein
CS_BL389WT3Dp_00425	3.60012	6.97894	11.203	0.000816657	0.03032	ATP-dependent RecD-like DNA helicase
CS_BL389WT3Dp_00625	3.56981	4.44121	6.51074	0.0107225	0.118862	hypothetical protein
CS_BL389WT3Dp_02219	3.5667	5.66037	14.4043	0.000147469	0.0138952	hypothetical protein
CS_BL389WT3Dp_00518	3.56068	5.17135	7.41343	0.00647388	0.08777	hypothetical protein
CS_BL389WT3Dp_02214	3.55962	3.97966	7.34945	0.00670835	0.0893419	hypothetical protein
CS_BL389WT3Dp_00500	3.55959	4.07276	7.38614	0.00657284	0.0878476	hypothetical protein
CS_BL389WT3Dp_02233	3.54849	6.59799	13.8353	0.000199556	0.0156693	hypothetical protein
CS_BL389WT3Dp_02187	3.53975	5.40464	10.0162	0.00155171	0.0392509	hypothetical protein
CS_BL389WT3Dp_02530	3.53645	7.29785	15.1391	9.98714e-05	0.0119536	hypothetical protein
CS_BL389WT3Dp_03708	3.51898	4.73895	6.15996	0.0130674	0.133782	hypothetical protein
CS_BL389WT3Dp_00175	3.51159	6.48986	18.867	1.40156e-05	0.00628039	Arabinose import ATP-binding protein AraG
CS_BL389WT3Dp_02957	3.50409	5.77375	9.30784	0.00228175	0.0462862	Subtilisin E
CS_BL389WT3Dp_00632	3.49546	3.92439	5.6519	0.0174365	0.1561	hypothetical protein
CS_BL389WT3Dp_02517	3.47941	5.13254	9.24278	0.00236426	0.0464109	hypothetical protein
CS_BL389WT3Dp_02509	3.47743	5.40646	11.3605	0.000750232	0.029162	hypothetical protein
CS_BL389WT3Dp_00604	3.46755	5.11879	6.1756	0.0129524	0.133382	hypothetical protein
CS_BL389WT3Dp_00757	3.44578	4.54586	8.33441	0.0038901	0.0626572	hypothetical protein
CS_BL389WT3Dp_03518	3.43228	5.92711	10.3505	0.0012944	0.0373964	hypothetical protein
CS_BL389WT3Dp_02236	3.41297	5.53023	8.83804	0.00295016	0.0535491	hypothetical protein
CS_BL389WT3Dp_02184	3.40039	3.00665	5.11801	0.0236787	0.189078	DNA-binding protein HU
CS_BL389WT3Dp_01340	3.39741	5.77815	11.3811	0.000741971	0.029162	putative ABC transporter ATP-binding protein
CS_BL389WT3Dp_02526	3.39683	5.21798	7.60721	0.00581352	0.0820643	hypothetical protein
CS_BL389WT3Dp_00580	3.39051	3.10599	7.26095	0.007047	0.0919036	hypothetical protein
CS_BL389WT3Dp_02527	3.37958	5.69877	6.86375	0.00879615	0.104464	hypothetical protein
CS_BL389WT3Dp_00827	3.36896	5.45148	10.0948	0.00148684	0.0392509	Thiol:disulfide interchange protein TlpA
CS_BL389WT3Dp_02513	3.36184	5.49816	9.81313	0.00173271	0.0398206	hypothetical protein
CS_BL389WT3Dp_00555	3.35052	3.00181	7.65764	0.00565324	0.0805912	hypothetical protein
CS_BL389WT3Dp_01949	3.33777	3.74453	7.02358	0.00804431	0.0997336	hypothetical protein
CS_BL389WT3Dp_02834	3.30941	6.63989	14.6469	0.00012965	0.0134427	hypothetical protein
CS_BL389WT3Dp_03711	3.30612	6.70469	10.278	0.00134627	0.0378664	hypothetical protein
CS_BL389WT3Dp_02540	3.2944	3.08964	5.0032	0.0253005	0.19702	hypothetical protein
CS_BL389WT3Dp_00427	3.28438	6.28067	11.0865	0.000869606	0.0309202	DNA primase
CS_BL389WT3Dp_02856	3.25277	5.01732	8.73982	0.00311335	0.0540748	Sporulation initiation inhibitor protein Soj
CS_BL389WT3Dp_00327	3.24948	6.2175	14.5632	0.000135532	0.0134427	Inner membrane ABC transporter permease protein YcjP
CS_BL389WT3Dp_00307	3.23873	5.1107	7.59298	0.00585962	0.0823338	Inner membrane ABC transporter permease protein YcjO
CS_BL389WT3Dp_02518	3.23075	6.34163	11.0172	0.000902679	0.0317962	Protein VirD4
CS_BL389WT3Dp_02624	3.2201	4.4559	5.70266	0.0169392	0.153471	hypothetical protein
CS_BL389WT3Dp_02535	3.20816	4.71795	6.48382	0.0108861	0.11962	hypothetical protein
CS_BL389WT3Dp_03709	3.20685	4.37723	6.61099	0.0101352	0.116814	hypothetical protein
CS_BL389WT3Dp_02837	3.20099	5.04536	6.57576	0.0103377	0.117712	hypothetical protein
CS_BL389WT3Dp_00428	3.19789	5.11463	5.43086	0.0197839	0.167188	hypothetical protein
CS_BL389WT3Dp_00251	3.18918	5.22969	9.29202	0.00230154	0.0463822	hypothetical protein
CS_BL389WT3Dp_00865	3.18611	4.80449	8.62709	0.00331201	0.0559774	Ribose-5-P isomerase B
CS_BL389WT3Dp_00866	3.18368	6.02049	9.84573	0.00170227	0.0398206	L-erythrulose-1-phosphate isomerase
CS_BL389WT3Dp_02185	3.1764	4.54234	5.49245	0.0190987	0.165692	hypothetical protein
CS_BL389WT3Dp_00963	3.16966	4.5247	6.10541	0.0134769	0.136178	hypothetical protein
CS_BL389WT3Dp_01489	3.16768	4.90426	6.89704	0.00863387	0.104298	hypothetical protein
CS_BL389WT3Dp_02843	3.16532	3.58343	7.72898	0.00543415	0.0794204	hypothetical protein
CS_BL389WT3Dp_00485	3.16489	4.94317	8.83491	0.00295522	0.0535491	Cytidylate kinase
CS_BL389WT3Dp_02838	3.15066	6.38919	13.032	0.000306213	0.01892	Protein VirD4
CS_BL389WT3Dp_02777	3.1499	5.44726	9.25499	0.00234855	0.0464109	hypothetical protein
CS_BL389WT3Dp_02524	3.13598	3.81071	5.56914	0.0182797	0.160972	hypothetical protein
CS_BL389WT3Dp_01454	3.13584	3.56416	6.13945	0.0132199	0.134664	hypothetical protein
CS_BL389WT3Dp_00423	3.12554	6.05588	10.4828	0.00120491	0.035479	hypothetical protein
CS_BL389WT3Dp_02542	3.11154	4.53304	4.97516	0.0257138	0.197787	hypothetical protein
CS_BL389WT3Dp_00576	3.09367	3.90557	6.70323	0.00962383	0.11291	hypothetical protein
CS_BL389WT3Dp_00501	3.08731	4.49304	6.90113	0.00861412	0.104298	hypothetical protein
CS_BL389WT3Dp_00546	3.07952	4.06783	4.40772	0.0357767	0.246063	hypothetical protein
CS_BL389WT3Dp_02242	3.07728	5.41067	7.78197	0.00527701	0.0779963	Autolysin
CS_BL389WT3Dp_02840	3.05472	5.89833	7.8429	0.00510206	0.0763082	hypothetical protein
CS_BL389WT3Dp_02833	3.04406	6.85126	13.1928	0.00028102	0.0185511	hypothetical protein
CS_BL389WT3Dp_03713	3.04222	5.59696	9.36074	0.00221682	0.0456569	hypothetical protein
CS_BL389WT3Dp_02514	3.04167	4.09324	5.8644	0.0154501	0.145943	hypothetical protein
CS_BL389WT3Dp_00477	3.0355	5.55107	8.48356	0.0035837	0.0589824	Copper chaperone CopZ
CS_BL389WT3Dp_00514	3.02618	4.79653	7.57176	0.00592898	0.0823338	hypothetical protein
CS_BL389WT3Dp_03187	3.02164	4.44882	5.20433	0.0225307	0.18331	hypothetical protein
CS_BL389WT3Dp_02510	3.01733	5.13459	8.50487	0.00354196	0.0585511	hypothetical protein
CS_BL389WT3Dp_03639	3.00449	4.8647	9.41169	0.00215606	0.0453732	L-ribulose-5-phosphate 4-epimerase
CS_BL389WT3Dp_00290	3.00167	4.11904	7.01067	0.00810255	0.100126	hypothetical protein
CS_BL389WT3Dp_02352	2.99369	5.20039	8.76294	0.00307413	0.0538981	RNA polymerase sigma-G factor
CS_BL389WT3Dp_00462	2.99075	5.22457	8.76408	0.00307221	0.0538981	hypothetical protein
CS_BL389WT3Dp_01135	2.97487	4.0312	6.8617	0.00880629	0.104464	hypothetical protein
CS_BL389WT3Dp_03557	2.9676	6.103	9.88015	0.00167071	0.0398206	hypothetical protein
CS_BL389WT3Dp_02849	2.96681	8.78209	15.0876	0.000102633	0.0119536	hypothetical protein
CS_BL389WT3Dp_02643	2.96	4.57466	6.47718	0.0109268	0.119718	hypothetical protein
CS_BL389WT3Dp_03525	2.95699	7.32658	19.3306	1.09931e-05	0.005919	D-gamma-glutamyl-meso-diaminopimelic acid endopeptidase CwlS
CS_BL389WT3Dp_00724	2.95537	4.77936	7.32269	0.00680894	0.0903623	Phosphate transport system permease protein PstA
CS_BL389WT3Dp_00559	2.9436	5.09505	5.70778	0.0168899	0.153393	Sporulation initiation inhibitor protein Soj
CS_BL389WT3Dp_00426	2.9372	5.52835	5.68182	0.0171416	0.154193	hypothetical protein
CS_BL389WT3Dp_00630	2.93647	2.79398	4.20347	0.0403414	0.26459	hypothetical protein
CS_BL389WT3Dp_02511	2.92498	4.8196	6.40589	0.0113742	0.122835	hypothetical protein
CS_BL389WT3Dp_02848	2.91984	5.18988	7.04969	0.0079279	0.0986147	hypothetical protein
CS_BL389WT3Dp_03523	2.89748	5.90872	9.52527	0.00202662	0.044041	hypothetical protein
CS_BL389WT3Dp_01971	2.89696	5.17115	7.1946	0.00731232	0.0931085	hypothetical protein
CS_BL389WT3Dp_02852	2.89419	5.73365	6.38239	0.0115258	0.123062	hypothetical protein
CS_BL389WT3Dp_01336	2.89344	3.35101	6.00188	0.0142906	0.140264	hypothetical protein
CS_BL389WT3Dp_00109	2.87671	6.81586	12.483	0.000410662	0.0219265	Stage II sporulation protein E
CS_BL389WT3Dp_02964	2.87292	6.01358	9.18429	0.00244102	0.0471805	hypothetical protein
CS_BL389WT3Dp_00431	2.83514	4.273	5.25045	0.0219411	0.1804	hypothetical protein
CS_BL389WT3Dp_00354	2.83064	3.92713	5.62243	0.0177321	0.157252	Putative transposon Tn552 DNA-invertase bin3
CS_BL389WT3Dp_00960	2.82067	4.74804	6.96004	0.00833501	0.101996	hypothetical protein
CS_BL389WT3Dp_00869	2.8187	6.35342	8.75421	0.00308888	0.0538981	hypothetical protein
CS_BL389WT3Dp_00545	2.8149	4.90755	4.46723	0.0345509	0.2416	hypothetical protein
CS_BL389WT3Dp_01709	2.81124	2.39693	5.38794	0.0202764	0.170584	hypothetical protein
CS_BL389WT3Dp_01344	2.80808	3.02396	4.73847	0.0294953	0.216701	hypothetical protein
CS_BL389WT3Dp_00309	2.80694	6.14563	10.2936	0.00133494	0.0378299	hypothetical protein
CS_BL389WT3Dp_03560	2.7938	3.86931	5.99176	0.0143728	0.14034	hypothetical protein
CS_BL389WT3Dp_01453	2.79031	3.29392	5.49643	0.0190553	0.165692	hypothetical protein
CS_BL389WT3Dp_00561	2.77878	6.4202	9.92812	0.00162773	0.0398206	hypothetical protein
CS_BL389WT3Dp_02172	2.77285	4.63015	6.46463	0.0110042	0.120217	hypothetical protein
CS_BL389WT3Dp_00281	2.76919	3.23853	4.89598	0.0269193	0.203732	Stage III sporulation protein D
CS_BL389WT3Dp_00926	2.7645	3.02821	6.09937	0.013523	0.136278	hypothetical protein
CS_BL389WT3Dp_00525	2.75454	4.79129	6.30793	0.0120199	0.126193	hypothetical protein
CS_BL389WT3Dp_00468	2.75071	5.30028	7.24146	0.00712389	0.0924155	Energy-coupling factor transporter transmembrane protein EcfT
CS_BL389WT3Dp_02846	2.74704	5.84911	9.64434	0.00189936	0.04211	hypothetical protein
CS_BL389WT3Dp_02188	2.74443	4.90154	4.18844	0.0407005	0.265041	Tyrosine recombinase XerD
CS_BL389WT3Dp_03533	2.7397	6.01813	9.43027	0.00213433	0.0451926	hypothetical protein
CS_BL389WT3Dp_03534	2.7318	4.68019	5.45351	0.019529	0.166904	DNA primase
CS_BL389WT3Dp_03184	2.73008	5.55705	8.86239	0.00291107	0.0533257	Stage V sporulation protein AD
CS_BL389WT3Dp_02842	2.72967	6.35389	8.77915	0.00304693	0.0538981	hypothetical protein
CS_BL389WT3Dp_02166	2.69403	4.60008	5.26149	0.0218024	0.17981	hypothetical protein
CS_BL389WT3Dp_03544	2.69261	5.70431	9.82645	0.0017202	0.0398206	hypothetical protein
CS_BL389WT3Dp_02911	2.68595	4.76274	7.10551	0.00768473	0.0971938	hypothetical protein
CS_BL389WT3Dp_02083	2.68084	5.65227	8.38935	0.00377426	0.0615809	Potassium-transporting ATPase potassium-binding subunit
CS_BL389WT3Dp_02179	2.67185	3.6071	5.04775	0.024658	0.193248	hypothetical protein
CS_BL389WT3Dp_00834	2.66226	6.24151	10.6182	0.0011198	0.0348804	putative NADH oxidase
CS_BL389WT3Dp_00517	2.65789	6.29268	11.6253	0.000650595	0.0278647	hypothetical protein
CS_BL389WT3Dp_01530	2.65774	4.76853	6.18541	0.0128808	0.133008	hypothetical protein
CS_BL389WT3Dp_00852	2.62755	4.62832	5.4351	0.019736	0.167157	hypothetical protein
CS_BL389WT3Dp_02549	2.62655	4.66793	5.44271	0.0196502	0.167157	hypothetical protein
CS_BL389WT3Dp_02534	2.62023	3.79882	5.14209	0.0233526	0.187268	RNA polymerase sigma factor RpoH
CS_BL389WT3Dp_01329	2.60997	5.02827	6.63489	0.01	0.115969	hypothetical protein
CS_BL389WT3Dp_00443	2.60556	5.22027	8.56365	0.00342941	0.0574464	Ferric enterobactin transport ATP-binding protein FepC
CS_BL389WT3Dp_02787	2.5972	4.87678	5.64773	0.017478	0.156101	Endoribonuclease EndoA
CS_BL389WT3Dp_03183	2.59544	4.83261	4.98585	0.0255554	0.197374	hypothetical protein
CS_BL389WT3Dp_00526	2.59463	4.3789	4.92274	0.0265055	0.201409	hypothetical protein
CS_BL389WT3Dp_00527	2.58984	3.95471	5.07929	0.0242132	0.19227	hypothetical protein
CS_BL389WT3Dp_02084	2.5897	3.87434	4.24232	0.0394284	0.260713	hypothetical protein
CS_BL389WT3Dp_00519	2.56756	5.05956	5.39848	0.0201543	0.169936	Single-stranded DNA-binding protein
CS_BL389WT3Dp_00645	2.56474	5.18625	4.50698	0.0337569	0.237428	Putative prophage phiRv2 integrase
CS_BL389WT3Dp_01371	2.55865	3.8996	6.38715	0.0114949	0.123062	hypothetical protein
CS_BL389WT3Dp_00308	2.55844	5.30978	5.45651	0.0194955	0.166904	Inner membrane ABC transporter permease protein YcjP
CS_BL389WT3Dp_00581	2.55275	6.40366	8.61135	0.00334075	0.0562112	hypothetical protein
CS_BL389WT3Dp_02356	2.53605	4.98392	5.37154	0.0204679	0.171812	RNA polymerase sigma-35 factor
CS_BL389WT3Dp_02183	2.51686	4.95614	7.20044	0.00728856	0.0931085	hypothetical protein
CS_BL389WT3Dp_02171	2.5145	4.02863	3.81454	0.0508096	0.306402	hypothetical protein
CS_BL389WT3Dp_02625	2.51049	5.74657	8.82484	0.00297158	0.0535879	p-aminobenzoyl-glutamate hydrolase subunit B
CS_BL389WT3Dp_02854	2.49674	7.28751	11.6702	0.000635079	0.0275128	hypothetical protein
CS_BL389WT3Dp_02515	2.48604	3.97116	4.43549	0.0351992	0.244599	hypothetical protein
CS_BL389WT3Dp_01328	2.47576	4.84572	5.5369	0.0186195	0.163202	putative ABC transporter ATP-binding protein YknY
CS_BL389WT3Dp_00320	2.47227	6.57441	11.2841	0.000781746	0.0297616	hypothetical protein
CS_BL389WT3Dp_03040	2.46257	-1.74306	1.34945	0.245375	0.726958	hypothetical protein
CS_BL389WT3Dp_02962	2.46246	-1.67012	1.34875	0.245497	0.726958	hypothetical protein
CS_BL389WT3Dp_00356	2.45959	-0.0811538	1.33021	0.248768	0.733079	Insertion sequence IS5376 putative ATP-binding protein
CS_BL389WT3Dp_00499	2.45683	5.44852	6.56546	0.0103977	0.118038	Putative transposon Tn552 DNA-invertase bin3
CS_BL389WT3Dp_00480	2.45682	5.13645	7.2069	0.00726239	0.0931085	hypothetical protein
CS_BL389WT3Dp_02738	2.45434	6.42094	10.0906	0.0014903	0.0392509	hypothetical protein
CS_BL389WT3Dp_01341	2.44519	6.31277	7.23859	0.00713529	0.0924155	hypothetical protein
CS_BL389WT3Dp_01342	2.44389	6.46297	9.89236	0.00165967	0.0398206	hypothetical protein
CS_BL389WT3Dp_00543	2.42588	6.49728	6.86026	0.00881335	0.104464	Protein VirD4
CS_BL389WT3Dp_00515	2.41245	6.50154	10.0933	0.00148808	0.0392509	hypothetical protein
CS_BL389WT3Dp_02239	2.41164	4.5939	4.20657	0.0402677	0.26459	hypothetical protein
CS_BL389WT3Dp_00749	2.40021	-0.028877	5.04744	0.0246624	0.193248	hypothetical protein
CS_BL389WT3Dp_01313	2.39198	2.38728	3.53293	0.0601615	0.340464	hypothetical protein
CS_BL389WT3Dp_01343	2.38212	4.62825	3.93095	0.0474052	0.294447	hypothetical protein
CS_BL389WT3Dp_00537	2.37935	3.91784	3.14149	0.0763242	0.39032	hypothetical protein
CS_BL389WT3Dp_03520	2.37414	7.15808	10.9766	0.000922676	0.0321503	DNA primase TraC
CS_BL389WT3Dp_00529	2.37277	7.3453	9.79813	0.00174689	0.0399032	Trypsin-resistant surface T6 protein
CS_BL389WT3Dp_01460	2.37132	5.96987	7.91749	0.00489593	0.0744062	DNA polymerase I%2C thermostable
CS_BL389WT3Dp_02855	2.36623	5.32352	5.94975	0.0147194	0.141655	Nucleoid occlusion protein
CS_BL389WT3Dp_03638	2.36245	5.91017	9.50472	0.00204944	0.044041	NAD-dependent methanol dehydrogenase
CS_BL389WT3Dp_00430	2.35204	5.76288	8.46618	0.00361811	0.0592897	hypothetical protein
CS_BL389WT3Dp_01391	2.34551	3.95962	4.50497	0.0337964	0.237428	Tryptophan-rich protein TspO
CS_BL389WT3Dp_00190	2.33863	4.74312	5.69493	0.0170139	0.15374	hypothetical protein
CS_BL389WT3Dp_00328	2.33273	7.04169	14.9397	0.000111004	0.0119536	hypothetical protein
CS_BL389WT3Dp_02228	2.3282	2.77631	5.89074	0.0152207	0.144501	hypothetical protein
CS_BL389WT3Dp_00470	2.31044	7.67671	15.1485	9.93797e-05	0.0119536	Iron import ATP-binding/permease protein IrtA
CS_BL389WT3Dp_00252	2.29898	6.17873	7.72817	0.00543658	0.0794204	hypothetical protein
CS_BL389WT3Dp_00677	2.2946	2.66712	6.00757	0.0142446	0.140178	hypothetical protein
CS_BL389WT3Dp_00964	2.29051	6.15969	8.34401	0.00386962	0.0625948	Primosomal protein DnaI
CS_BL389WT3Dp_02786	2.28129	2.75814	3.5952	0.0579466	0.334458	hypothetical protein
CS_BL389WT3Dp_02552	2.27976	4.68602	5.05029	0.0246218	0.193248	hypothetical protein
CS_BL389WT3Dp_01037	2.27799	4.52229	3.81976	0.0506515	0.306255	hypothetical protein
CS_BL389WT3Dp_03458	2.27149	2.19924	3.22795	0.0723914	0.378987	hypothetical protein
CS_BL389WT3Dp_02238	2.26523	5.67856	7.26713	0.00702281	0.0919036	hypothetical protein
CS_BL389WT3Dp_02082	2.25585	6.08639	9.64767	0.00189592	0.04211	Potassium-transporting ATPase ATP-binding subunit
CS_BL389WT3Dp_03558	2.25529	5.7606	6.40752	0.0113638	0.122835	Chromosome-partitioning protein Spo0J
CS_BL389WT3Dp_02005	2.24281	3.67015	3.87612	0.0489777	0.301137	hypothetical protein
CS_BL389WT3Dp_00579	2.2252	8.38132	16.0414	6.1973e-05	0.00961447	hypothetical protein
CS_BL389WT3Dp_00461	2.2249	5.31849	5.27117	0.0216814	0.179636	Macrolide export ATP-binding/permease protein MacB
CS_BL389WT3Dp_00435	2.2227	5.78359	5.83405	0.0157189	0.146282	hypothetical protein
CS_BL389WT3Dp_01452	2.19844	2.35515	4.05292	0.0440951	0.280734	hypothetical protein
CS_BL389WT3Dp_01554	2.18189	4.98317	6.0421	0.0139686	0.138912	hypothetical protein
CS_BL389WT3Dp_02912	2.17878	5.18674	5.63482	0.0176072	0.156883	Bis(5'-nucleosyl)-tetraphosphatase%2C symmetrical
CS_BL389WT3Dp_01331	2.17022	1.76506	3.44993	0.0632543	0.352392	hypothetical protein
CS_BL389WT3Dp_00478	2.16881	5.84439	5.6703	0.0172545	0.154839	hypothetical protein
CS_BL389WT3Dp_01527	2.16362	4.71756	4.50336	0.0338283	0.237428	hypothetical protein
CS_BL389WT3Dp_00442	2.15796	5.49272	6.27023	0.0122783	0.128547	putative heme-iron transport system permease protein IsdF
CS_BL389WT3Dp_02907	2.15706	5.14497	4.94442	0.0261751	0.200048	hypothetical protein
CS_BL389WT3Dp_01171	2.15455	5.50515	6.67195	0.00979418	0.114286	Pyrimidine 5'-nucleotidase YjjG
CS_BL389WT3Dp_02206	2.15355	3.92725	3.43607	0.0637872	0.354593	hypothetical protein
CS_BL389WT3Dp_03735	2.14633	5.96127	10.8728	0.000975844	0.0321503	putative protein
CS_BL389WT3Dp_01455	2.13954	5.32138	4.58581	0.0322377	0.230558	hypothetical protein
CS_BL389WT3Dp_00323	2.13788	7.72052	18.7379	1.4997e-05	0.00628039	Nigerose phosphorylase
CS_BL389WT3Dp_03025	2.13604	4.18886	3.6756	0.0552143	0.325161	hypothetical protein
CS_BL389WT3Dp_01041	2.11934	3.24397	3.61272	0.0573394	0.33197	hypothetical protein
CS_BL389WT3Dp_00756	2.1191	3.85965	3.10285	0.0781551	0.393403	hypothetical protein
CS_BL389WT3Dp_01372	2.11768	5.74263	6.71957	0.00953604	0.112317	Tagatose-6-phosphate kinase
CS_BL389WT3Dp_03388	2.1171	3.9726	4.58809	0.0321948	0.230558	hypothetical protein
CS_BL389WT3Dp_00734	2.11157	3.27137	4.94359	0.0261876	0.200048	hypothetical protein
CS_BL389WT3Dp_01553	2.10887	5.02872	5.61551	0.0178022	0.157504	hypothetical protein
CS_BL389WT3Dp_01536	2.10296	3.4375	2.57403	0.10863	0.472951	Macrolide export ATP-binding/permease protein MacB
CS_BL389WT3Dp_03026	2.1023	4.42164	3.75038	0.0527956	0.315852	hypothetical protein
CS_BL389WT3Dp_02753	2.10035	4.72741	4.89192	0.0269826	0.203803	hypothetical protein
CS_BL389WT3Dp_00755	2.09477	3.12714	2.86797	0.0903588	0.43248	hypothetical protein
CS_BL389WT3Dp_03559	2.09132	5.41986	5.84096	0.0156573	0.14607	Sporulation initiation inhibitor protein Soj
CS_BL389WT3Dp_02192	2.07807	1.04208	5.62594	0.0176966	0.157252	tRNA-Ser(gct)
CS_BL389WT3Dp_00463	2.0673	7.23573	11.3714	0.000745849	0.029162	hypothetical protein
CS_BL389WT3Dp_01972	2.06693	5.00921	5.1666	0.0230252	0.185432	Germination protease
CS_BL389WT3Dp_01445	2.06686	5.04182	4.14536	0.0417487	0.270362	hypothetical protein
CS_BL389WT3Dp_00322	2.06456	6.21282	7.55807	0.00597419	0.0823338	hypothetical protein
CS_BL389WT3Dp_02161	2.06309	-0.68985	2.4997	0.113868	0.483297	Insertion sequence IS5376 putative ATP-binding protein
CS_BL389WT3Dp_00567	2.06105	4.58168	5.84378	0.0156322	0.14607	hypothetical protein
CS_BL389WT3Dp_00475	2.03105	5.8222	5.96904	0.0145592	0.141427	Bacitracin export ATP-binding protein BceA
CS_BL389WT3Dp_00751	2.03037	5.86673	6.39875	0.0114201	0.122978	KDP operon transcriptional regulatory protein KdpE
CS_BL389WT3Dp_01950	2.02994	5.26207	5.85733	0.0155123	0.145983	Stage III sporulation protein AE
CS_BL389WT3Dp_00826	2.02825	5.08735	4.00283	0.0454239	0.287253	Putative electron transport protein YccM
CS_BL389WT3Dp_00481	2.02764	3.616	3.32335	0.0683025	0.368147	hypothetical protein
CS_BL389WT3Dp_03714	2.02717	5.97916	7.60986	0.005805	0.0820643	Putative conjugal transfer protein
CS_BL389WT3Dp_01953	2.0238	3.98925	4.27489	0.0386795	0.259863	Stage III sporulation protein AB
CS_BL389WT3Dp_01173	2.0217	5.07602	4.94144	0.0262202	0.200048	putative protein
CS_BL389WT3Dp_00276	2.01782	2.1042	2.47706	0.115518	0.488103	hypothetical protein
CS_BL389WT3Dp_03185	2.00624	3.8711	3.485	0.0619275	0.349408	hypothetical protein
CS_BL389WT3Dp_00321	2.00333	7.11252	12.3725	0.000435715	0.0228085	Sensor histidine kinase YpdA
CS_BL389WT3Dp_00505	1.99847	5.68049	6.69907	0.00964633	0.11291	hypothetical protein
CS_BL389WT3Dp_00471	1.99604	6.6852	8.90212	0.0028484	0.0528151	putative ABC transporter ATP-binding protein
CS_BL389WT3Dp_00441	1.99253	6.03312	5.12149	0.0236313	0.189078	High-affinity heme uptake system protein IsdE
CS_BL389WT3Dp_00867	1.98614	5.79743	7.07208	0.00782943	0.0980369	2-keto-3-deoxygluconate permease
CS_BL389WT3Dp_03305	1.97814	6.24302	8.65257	0.00326601	0.0556994	Ribose import ATP-binding protein RbsA
CS_BL389WT3Dp_00445	1.97518	4.12982	3.19803	0.0737272	0.382752	hypothetical protein
CS_BL389WT3Dp_01572	1.9737	3.58844	3.04092	0.08119	0.402239	Sulfur carrier protein ThiS
CS_BL389WT3Dp_00176	1.97219	5.3892	4.80802	0.0283275	0.210612	Ribose import permease protein RbsC
CS_BL389WT3Dp_01457	1.96972	6.1428	7.20038	0.00728882	0.0931085	hypothetical protein
CS_BL389WT3Dp_02231	1.96247	7.93215	11.3764	0.000743819	0.029162	hypothetical protein
CS_BL389WT3Dp_00310	1.95097	5.45909	4.2423	0.0394286	0.260713	D-tagatose-1%2C6-bisphosphate aldolase subunit GatY
CS_BL389WT3Dp_03721	1.93363	5.41064	5.75072	0.0164819	0.150257	Germination-specific N-acetylmuramoyl-L-alanine amidase
CS_BL389WT3Dp_00595	1.93042	6.02488	6.3156	0.011968	0.126193	hypothetical protein
CS_BL389WT3Dp_03644	1.93015	5.3347	3.97385	0.0462119	0.289805	hypothetical protein
CS_BL389WT3Dp_01232	1.91631	4.46423	3.23928	0.0718923	0.378439	Gamma-glutamyl-gamma-aminobutyrate hydrolase PuuD
CS_BL389WT3Dp_03635	1.91555	6.41859	5.97381	0.0145199	0.14141	Putative 2-hydroxyacid dehydrogenase YoaD
CS_BL389WT3Dp_03406	1.90875	5.92691	6.94636	0.008399	0.102271	Maltose/maltodextrin-binding protein
CS_BL389WT3Dp_01442	1.88462	3.58422	2.727	0.0986644	0.452392	hypothetical protein
CS_BL389WT3Dp_00809	1.88376	5.85266	7.30447	0.00687835	0.0908236	Sorbitol dehydrogenase
CS_BL389WT3Dp_00465	1.87837	7.14574	9.68943	0.00185331	0.0418272	Thioredoxin reductase
CS_BL389WT3Dp_00150	1.87512	5.8586	6.43161	0.0112107	0.121767	hypothetical protein
CS_BL389WT3Dp_00289	1.86849	5.65191	4.56531	0.0326258	0.232451	hypothetical protein
CS_BL389WT3Dp_01019	1.86606	5.72929	5.20752	0.0224895	0.18331	Inner membrane protein YrbG
CS_BL389WT3Dp_00722	1.86573	5.5493	4.8078	0.0283313	0.210612	Phosphate-binding protein PstS 2
CS_BL389WT3Dp_00071	1.86322	4.86246	4.4231	0.0354556	0.245197	Lysozyme M1
CS_BL389WT3Dp_00041	1.85897	6.22056	7.88087	0.00499606	0.0753205	hypothetical protein
CS_BL389WT3Dp_00474	1.85851	6.63066	6.25212	0.0124045	0.129089	Lipid A export ATP-binding/permease protein MsbA
CS_BL389WT3Dp_01043	1.85493	3.44209	1.9753	0.159886	0.579232	hypothetical protein
CS_BL389WT3Dp_01087	1.84807	1.54605	2.35881	0.124577	0.507601	hypothetical protein
CS_BL389WT3Dp_00578	1.84786	7.14495	10.196	0.00140749	0.0384409	DNA topoisomerase 3
CS_BL389WT3Dp_01884	1.84043	1.62608	2.84297	0.0917746	0.435092	hypothetical protein
CS_BL389WT3Dp_01443	1.83686	5.75438	6.50024	0.010786	0.118867	hypothetical protein
CS_BL389WT3Dp_00325	1.82831	6.9121	11.4707	0.000707011	0.029162	putative arabinose-binding protein
CS_BL389WT3Dp_02176	1.82715	4.96143	4.00575	0.0453454	0.287238	hypothetical protein
CS_BL389WT3Dp_00189	1.82362	5.69517	6.12114	0.0133575	0.135484	hypothetical protein
CS_BL389WT3Dp_00318	1.82246	7.05405	10.021	0.00154765	0.0392509	L-fucose isomerase
CS_BL389WT3Dp_01532	1.81589	5.21752	4.32178	0.0376275	0.255528	ABC transporter ATP-binding protein YxdL
CS_BL389WT3Dp_01188	1.79744	4.27812	3.11554	0.077549	0.391799	hypothetical protein
CS_BL389WT3Dp_02546	1.79189	1.73828	1.96256	0.16124	0.580671	hypothetical protein
CS_BL389WT3Dp_01426	1.79059	3.78849	2.50362	0.113585	0.482638	hypothetical protein
CS_BL389WT3Dp_00476	1.79004	7.30465	12.1791	0.000483268	0.0241453	hypothetical protein
CS_BL389WT3Dp_02768	1.78613	3.59856	3.85423	0.0496206	0.303112	Glutamine transport ATP-binding protein GlnQ
CS_BL389WT3Dp_00577	1.78316	6.38519	5.69117	0.0170504	0.15374	hypothetical protein
CS_BL389WT3Dp_00723	1.77989	4.69133	3.65205	0.0560001	0.327141	Phosphate transport system permease protein PstC 1
CS_BL389WT3Dp_00605	1.77083	4.40804	3.56694	0.0589409	0.336588	Thioredoxin 1
CS_BL389WT3Dp_00554	1.77057	3.29413	1.78922	0.181021	0.618525	ICEBs1 excisionase
CS_BL389WT3Dp_03489	1.76515	4.83256	3.41298	0.0646854	0.358002	hypothetical protein
CS_BL389WT3Dp_00986	1.76019	6.55398	6.60018	0.0101968	0.116814	hypothetical protein
CS_BL389WT3Dp_00965	1.74218	-0.441501	1.61292	0.204081	0.660243	hypothetical protein
CS_BL389WT3Dp_02168	1.74009	-0.213901	1.58501	0.208041	0.668462	hypothetical protein
CS_BL389WT3Dp_01952	1.73258	2.56954	1.93069	0.164683	0.587218	hypothetical protein
CS_BL389WT3Dp_01444	1.72356	3.43064	1.87257	0.17118	0.599193	hypothetical protein
CS_BL389WT3Dp_01552	1.70877	5.2818	4.0981	0.0429314	0.275185	putative cation efflux system protein
CS_BL389WT3Dp_01206	1.68919	5.68269	4.84428	0.0277379	0.208256	putative zinc-type alcohol dehydrogenase-like protein YjmD
CS_BL389WT3Dp_00473	1.68588	6.9867	6.59426	0.0102308	0.116848	Heterocyst differentiation ATP-binding protein HepA
CS_BL389WT3Dp_00805	1.67687	6.3873	7.05986	0.00788303	0.0983812	hypothetical protein
CS_BL389WT3Dp_02537	1.67589	4.48335	3.00327	0.0830964	0.408865	Single-stranded DNA-binding protein
CS_BL389WT3Dp_01529	1.67013	5.0627	2.5887	0.107629	0.470488	Macrolide export ATP-binding/permease protein MacB
CS_BL389WT3Dp_03439	1.66902	5.8591	4.08717	0.0432098	0.275903	Putative transposon Tn552 DNA-invertase bin3
CS_BL389WT3Dp_00291	1.65825	5.219	4.59426	0.0320791	0.230298	hypothetical protein
CS_BL389WT3Dp_02899	1.64649	6.10949	6.15672	0.0130913	0.133782	putative amino acid permease YhdG
CS_BL389WT3Dp_03405	1.64614	5.45817	4.24339	0.0394035	0.260713	Inner membrane ABC transporter permease protein YcjO
CS_BL389WT3Dp_02357	1.63885	4.89925	3.03894	0.0812892	0.402239	Sporulation sigma-E factor-processing peptidase
CS_BL389WT3Dp_02194	1.63378	3.3963	2.61962	0.105549	0.465826	Stage 0 sporulation protein A
CS_BL389WT3Dp_01018	1.63197	4.96934	3.45882	0.0629151	0.352343	manganese efflux pump MntP
CS_BL389WT3Dp_03535	1.62759	6.23106	5.33226	0.0209342	0.175267	Mobilization protein A
CS_BL389WT3Dp_02900	1.62456	5.7468	4.53351	0.0332374	0.235031	Cystathionine beta-lyase PatB
CS_BL389WT3Dp_00285	1.62069	5.10772	3.04816	0.0808286	0.402167	hypothetical protein
CS_BL389WT3Dp_03249	1.61779	3.8255	2.33759	0.126285	0.509437	hypothetical protein
CS_BL389WT3Dp_00265	1.61595	6.66772	7.43105	0.0064108	0.0872285	hypothetical protein
CS_BL389WT3Dp_01998	1.61293	5.25704	4.25406	0.0391567	0.260713	Stage V sporulation protein B
CS_BL389WT3Dp_03015	1.60873	2.51998	2.87886	0.0897498	0.432014	hypothetical protein
CS_BL389WT3Dp_02909	1.60608	5.18341	3.87825	0.0489155	0.301137	hypothetical protein
CS_BL389WT3Dp_00948	1.5981	2.74524	1.62417	0.202511	0.658087	hypothetical protein
CS_BL389WT3Dp_02298	1.58935	5.09866	3.13576	0.0765928	0.390368	Peptidoglycan-N-acetylglucosamine deacetylase
CS_BL389WT3Dp_00046	1.58064	3.63717	2.73919	0.0979141	0.451046	Sensor histidine kinase RcsC
CS_BL389WT3Dp_01706	1.57991	3.3739	2.01691	0.155556	0.570875	hypothetical protein
CS_BL389WT3Dp_02623	1.57832	4.56389	1.86322	0.172253	0.599193	hypothetical protein
CS_BL389WT3Dp_02318	1.57353	4.19101	3.13431	0.0766608	0.390368	hypothetical protein
CS_BL389WT3Dp_01345	1.56194	3.54969	2.54367	0.110737	0.475363	Transcriptional regulatory protein PrrA
CS_BL389WT3Dp_00447	1.56002	6.41043	5.99689	0.0143311	0.140296	putative ABC transporter ATP-binding protein
CS_BL389WT3Dp_00440	1.54404	5.48002	3.57058	0.0588117	0.336588	hypothetical protein
CS_BL389WT3Dp_02916	1.53798	5.82459	5.46924	0.019354	0.166542	Putative oxidoreductase YteT
CS_BL389WT3Dp_02061	1.53434	6.63722	6.94365	0.00841175	0.102271	Tetracycline resistance protein TetO
CS_BL389WT3Dp_01304	1.53394	4.75023	3.31627	0.0685972	0.368295	hypothetical protein
CS_BL389WT3Dp_02984	1.5309	6.83577	7.93771	0.0048415	0.0741772	hypothetical protein
CS_BL389WT3Dp_00359	1.52374	6.09719	4.71646	0.0298752	0.219066	Pesticidal crystal protein Cry22Aa
CS_BL389WT3Dp_01954	1.52207	5.087	3.16363	0.0752956	0.38822	hypothetical protein
CS_BL389WT3Dp_03545	1.51915	3.98704	2.66292	0.102712	0.462845	hypothetical protein
CS_BL389WT3Dp_03556	1.51092	5.4062	3.2546	0.0712235	0.375968	hypothetical protein
CS_BL389WT3Dp_00941	1.50223	7.22805	10.1342	0.00145546	0.039183	putative ABC transporter ATP-binding protein
CS_BL389WT3Dp_00319	1.50075	6.30067	4.81931	0.0281426	0.210038	Putative oxidoreductase YteT
CS_BL389WT3Dp_00035	1.49757	5.0506	3.17557	0.0747471	0.386981	Spore maturation protein B
CS_BL389WT3Dp_00539	1.49489	5.98243	6.05369	0.0138772	0.138736	hypothetical protein
CS_BL389WT3Dp_00314	1.4926	5.49261	4.22592	0.0398111	0.262322	Aldo-keto reductase YhdN
CS_BL389WT3Dp_02908	1.48519	5.88966	3.68142	0.0550221	0.325044	ABC transporter ATP-binding protein NatA
CS_BL389WT3Dp_00752	1.4843	5.5322	3.40572	0.0649709	0.358144	Sensor protein KdpD
CS_BL389WT3Dp_01551	1.48147	3.55538	2.3686	0.123798	0.507319	hypothetical protein
CS_BL389WT3Dp_00845	1.4788	5.17895	2.82705	0.0926886	0.438047	Sensory transduction protein LytR
CS_BL389WT3Dp_02081	1.47857	5.07063	3.30175	0.069206	0.370507	Potassium-transporting ATPase KdpC subunit
CS_BL389WT3Dp_01708	1.46953	5.82945	3.91564	0.0478387	0.296066	L-Ala--D-Glu endopeptidase
CS_BL389WT3Dp_02343	1.46938	4.73365	2.78681	0.0950432	0.444435	hypothetical protein
CS_BL389WT3Dp_01205	1.46302	5.22764	3.22942	0.0723263	0.378987	3-hydroxy-5-phosphonooxypentane-2%2C4-dione thiolase
CS_BL389WT3Dp_02766	1.45984	3.3849	1.86176	0.172422	0.599193	hypothetical protein
CS_BL389WT3Dp_01528	1.45963	5.50335	3.14694	0.0760697	0.390077	hypothetical protein
CS_BL389WT3Dp_00324	1.45254	6.02696	5.05491	0.0245563	0.193248	hypothetical protein
CS_BL389WT3Dp_00566	1.44626	4.63353	2.55165	0.110179	0.47459	Single-stranded DNA-binding protein
CS_BL389WT3Dp_00513	1.44456	4.55067	2.55559	0.109905	0.47395	hypothetical protein
CS_BL389WT3Dp_03254	1.43613	5.05164	3.04349	0.0810616	0.402239	hypothetical protein
CS_BL389WT3Dp_01177	1.42912	6.40833	6.62141	0.010076	0.116492	Oligopeptide transport ATP-binding protein OppD
CS_BL389WT3Dp_00446	1.4232	6.45665	6.60549	0.0101665	0.116814	ATP-binding/permease protein CydD
CS_BL389WT3Dp_00177	1.4124	5.17835	3.09402	0.0785805	0.394367	Ribose import permease protein RbsC
CS_BL389WT3Dp_03481	1.40649	0.381302	2.34358	0.1258	0.509437	hypothetical protein
CS_BL389WT3Dp_00452	1.40549	4.52267	2.34475	0.125706	0.509437	Fe(2+) transport protein A
CS_BL389WT3Dp_03549	1.40378	4.74466	2.51938	0.112455	0.480484	hypothetical protein
CS_BL389WT3Dp_02224	1.40129	3.55142	2.01911	0.15533	0.570602	UvrABC system protein C
CS_BL389WT3Dp_00191	1.40113	6.09003	5.1068	0.0238322	0.189902	Ribonuclease BN
CS_BL389WT3Dp_00602	1.40095	4.18022	2.42664	0.119288	0.499335	hypothetical protein
CS_BL389WT3Dp_03543	1.39798	6.99314	11.3598	0.00075052	0.029162	Conjugal transfer protein TraG
CS_BL389WT3Dp_01519	1.39753	5.4261	3.31905	0.0684815	0.368198	hypothetical protein
CS_BL389WT3Dp_01373	1.39672	6.1451	5.43767	0.019707	0.167157	PTS system fructose-specific EIIABC component
CS_BL389WT3Dp_00479	1.39508	5.52099	3.03543	0.0814649	0.402239	hypothetical protein
CS_BL389WT3Dp_00492	1.38979	4.93675	2.37839	0.123024	0.506199	hypothetical protein
CS_BL389WT3Dp_03634	1.37605	5.92954	3.59144	0.0580778	0.334642	hypothetical protein
CS_BL389WT3Dp_00114	1.37357	5.85924	4.10538	0.0427469	0.274937	Putative transposon Tn552 DNA-invertase bin3
CS_BL389WT3Dp_03710	1.36798	5.13056	2.04558	0.152649	0.565162	hypothetical protein
CS_BL389WT3Dp_00574	1.35722	1.37213	1.74447	0.186573	0.629537	hypothetical protein
CS_BL389WT3Dp_01465	1.35089	4.25846	1.66647	0.196733	0.647727	hypothetical protein
CS_BL389WT3Dp_01580	1.34457	2.25496	1.91254	0.166682	0.590435	TPP
CS_BL389WT3Dp_00083	1.34364	5.11109	2.82758	0.0926582	0.438047	3-hexulose-6-phosphate isomerase
CS_BL389WT3Dp_01174	1.34247	5.91828	3.45165	0.0631887	0.352392	Oligopeptide-binding protein AppA
CS_BL389WT3Dp_03547	1.34169	5.04256	2.41398	0.120256	0.500271	hypothetical protein
CS_BL389WT3Dp_01172	1.34152	5.36738	2.02242	0.154991	0.569915	HTH-type transcriptional regulator HexR
CS_BL389WT3Dp_00899	1.34082	4.55669	2.62156	0.105421	0.465826	hypothetical protein
CS_BL389WT3Dp_00039	1.32829	6.58301	5.8862	0.01526	0.14451	hypothetical protein
CS_BL389WT3Dp_02910	1.32777	5.43807	3.23972	0.0718729	0.378439	hypothetical protein
CS_BL389WT3Dp_01330	1.32746	4.03176	2.02862	0.154361	0.568707	hypothetical protein
CS_BL389WT3Dp_01034	1.32693	5.03629	2.91419	0.0878035	0.425362	ECF RNA polymerase sigma factor RpoE
CS_BL389WT3Dp_00494	1.31842	3.26448	1.88576	0.16968	0.596572	Transcriptional regulator MntR
CS_BL389WT3Dp_00438	1.31631	4.61552	2.55943	0.109638	0.47395	hypothetical protein
CS_BL389WT3Dp_00280	1.31178	4.43878	2.62104	0.105456	0.465826	hypothetical protein
CS_BL389WT3Dp_03734	1.30612	5.64558	4.08509	0.0432631	0.275903	Stage II sporulation protein Q
CS_BL389WT3Dp_03651	1.30263	5.92316	4.30254	0.0380556	0.257046	hypothetical protein
CS_BL389WT3Dp_00484	1.29985	6.14142	4.01132	0.0451958	0.286772	Multidrug resistance protein MdtK
CS_BL389WT3Dp_00573	1.29738	6.91834	6.11919	0.0133722	0.135484	hypothetical protein
CS_BL389WT3Dp_00081	1.29628	5.76782	3.89767	0.0483531	0.29827	Ribose import permease protein RbsC
CS_BL389WT3Dp_01573	1.29459	4.89886	2.0033	0.156957	0.57419	Molybdopterin-synthase adenylyltransferase
CS_BL389WT3Dp_02769	1.29401	4.29897	2.24538	0.134014	0.527794	hypothetical protein
CS_BL389WT3Dp_03257	1.29326	5.26071	2.68567	0.101255	0.460348	Fructose-bisphosphate aldolase
CS_BL389WT3Dp_02829	1.29003	6.14297	3.86022	0.0494437	0.303112	Tyrosine recombinase XerD
CS_BL389WT3Dp_00850	1.27559	4.04458	1.77533	0.182723	0.62268	Lactaldehyde reductase
CS_BL389WT3Dp_01705	1.27103	4.98836	2.72786	0.0986112	0.452392	Spore germination protein YaaH
CS_BL389WT3Dp_00575	1.26947	7.27689	7.97132	0.00475243	0.0731099	putative endopeptidase p60
CS_BL389WT3Dp_01013	1.26671	4.63369	1.82235	0.177034	0.609354	hypothetical protein
CS_BL389WT3Dp_02344	1.26439	4.8055	2.00725	0.156549	0.573404	Stage V sporulation protein T
CS_BL389WT3Dp_03755	1.26265	3.53361	1.92869	0.164902	0.587441	hypothetical protein
CS_BL389WT3Dp_00725	1.25542	5.60162	3.25756	0.071095	0.375959	Phosphate import ATP-binding protein PstB 3
CS_BL389WT3Dp_03716	1.25534	4.48494	1.97079	0.160364	0.579232	hypothetical protein
CS_BL389WT3Dp_01935	1.25365	5.35116	2.57201	0.10877	0.472951	SpoIVB peptidase
CS_BL389WT3Dp_02618	1.2511	4.91368	2.07122	0.150102	0.559025	Single-stranded DNA-binding protein
CS_BL389WT3Dp_00664	1.24851	5.75628	2.75908	0.0967041	0.448864	hypothetical protein
CS_BL389WT3Dp_02983	1.24847	7.10862	5.59637	0.0179978	0.158861	hypothetical protein
CS_BL389WT3Dp_01178	1.2448	5.28537	2.21993	0.13624	0.530462	Oligopeptide transport ATP-binding protein OppF
CS_BL389WT3Dp_02087	1.24303	3.58296	1.87185	0.171264	0.599193	hypothetical protein
CS_BL389WT3Dp_00937	1.24259	3.98094	1.98198	0.159182	0.578429	hypothetical protein
CS_BL389WT3Dp_02241	1.23164	3.61953	1.41317	0.234531	0.713741	hypothetical protein
CS_BL389WT3Dp_01175	1.22184	5.66795	3.3932	0.0654656	0.359056	Dipeptide transport system permease protein DppB
CS_BL389WT3Dp_00831	1.21656	5.27288	2.64757	0.103709	0.46408	Putative septation protein SpoVG
CS_BL389WT3Dp_02477	1.21638	4.94398	2.1706	0.140671	0.538264	hypothetical protein
CS_BL389WT3Dp_00905	1.21405	1.98604	1.482	0.223462	0.699526	hypothetical protein
CS_BL389WT3Dp_01912	1.21029	5.48579	3.29107	0.0696576	0.371389	L-Ala--D-Glu endopeptidase
CS_BL389WT3Dp_01357	1.20709	3.96619	1.58916	0.207447	0.667122	hypothetical protein
CS_BL389WT3Dp_00735	1.20547	4.16136	1.76098	0.184502	0.625109	hypothetical protein
CS_BL389WT3Dp_00603	1.20328	5.60811	2.98927	0.0838182	0.411342	hypothetical protein
CS_BL389WT3Dp_03085	1.19412	6.07074	3.67656	0.0551825	0.325161	hypothetical protein
CS_BL389WT3Dp_00439	1.1934	8.01548	7.12102	0.00761855	0.0966812	Beta-L-arabinobiosidase
CS_BL389WT3Dp_00736	1.19281	3.05554	1.73954	0.187197	0.629951	tRNA-Ala(cgc)
CS_BL389WT3Dp_03654	1.19217	5.28618	2.72435	0.0988281	0.452592	hypothetical protein
CS_BL389WT3Dp_00583	1.18738	8.77671	10.2523	0.00136515	0.0380617	hypothetical protein
CS_BL389WT3Dp_03632	1.18372	6.1495	3.37107	0.0663505	0.361751	Xylulose kinase
CS_BL389WT3Dp_03468	1.17754	4.61014	2.1817	0.13966	0.536026	hypothetical protein
CS_BL389WT3Dp_03658	1.17602	5.5934	3.22778	0.0723988	0.378987	hypothetical protein
CS_BL389WT3Dp_03189	1.16892	5.07475	2.20741	0.13735	0.532486	RNA polymerase sigma-F factor
CS_BL389WT3Dp_02096	1.16799	5.65345	3.32162	0.0683743	0.368147	D-erythronate kinase
CS_BL389WT3Dp_02755	1.16042	5.07272	2.06493	0.150722	0.559819	hypothetical protein
CS_BL389WT3Dp_01533	1.15996	4.96972	1.98754	0.158599	0.578103	Macrolide export ATP-binding/permease protein MacB
CS_BL389WT3Dp_00801	1.15887	5.20522	2.48484	0.114948	0.486785	3-oxoacyl-[acyl-carrier-protein] reductase FabG
CS_BL389WT3Dp_01295	1.15241	5.77418	2.87299	0.0900772	0.43248	Hydantoin permease
CS_BL389WT3Dp_03191	1.14856	4.12448	1.29954	0.254297	0.741831	Anti-sigma F factor antagonist
CS_BL389WT3Dp_00040	1.14732	4.88991	1.77094	0.183266	0.623019	hypothetical protein
CS_BL389WT3Dp_00524	1.14112	4.13835	1.44265	0.229711	0.708494	hypothetical protein
CS_BL389WT3Dp_00312	1.13653	5.20703	2.33832	0.126225	0.509437	hypothetical protein
CS_BL389WT3Dp_00466	1.1253	6.09023	2.6718	0.102141	0.462845	Exoenzyme S synthesis regulatory protein ExsA
CS_BL389WT3Dp_01730	1.12267	5.08681	2.28795	0.130382	0.520136	Inosose isomerase
CS_BL389WT3Dp_02406	1.11692	6.33334	4.55546	0.0328139	0.23335	Competence protein ComM
CS_BL389WT3Dp_01170	1.11337	4.16782	1.24158	0.265166	0.758278	L-fuculose phosphate aldolase
CS_BL389WT3Dp_02876	1.1126	6.03783	4.15973	0.041396	0.269002	hypothetical protein
CS_BL389WT3Dp_03334	1.11157	6.19664	3.35981	0.0668056	0.36281	L-threonine 3-dehydrogenase
CS_BL389WT3Dp_00398	1.10811	4.80511	1.94817	0.162784	0.581549	hypothetical protein
CS_BL389WT3Dp_01358	1.10579	5.03847	2.14095	0.143413	0.544884	putative HTH-type transcriptional regulator YfiR
CS_BL389WT3Dp_03373	1.10542	5.63919	2.85306	0.0912005	0.434008	sn-glycerol-3-phosphate transport system permease protein UgpA
CS_BL389WT3Dp_01294	1.10381	5.99192	2.95964	0.0853668	0.417312	Allantoinase
CS_BL389WT3Dp_03637	1.10226	6.25096	2.86076	0.0907646	0.43248	NADH oxidase
CS_BL389WT3Dp_03024	1.09845	4.3375	1.36249	0.243106	0.726958	L-cystine uptake protein TcyP
CS_BL389WT3Dp_03354	1.09838	4.50639	1.84957	0.173834	0.601516	hypothetical protein
CS_BL389WT3Dp_02190	1.08931	4.77043	1.54441	0.213963	0.681103	Multifunctional non-homologous end joining protein LigD
CS_BL389WT3Dp_00490	1.08207	4.50008	1.59854	0.206111	0.664527	hypothetical protein
CS_BL389WT3Dp_03332	1.06774	6.0562	2.69291	0.100796	0.45937	putative protein
CS_BL389WT3Dp_02048	1.06655	3.02112	1.44909	0.228675	0.707546	hypothetical protein
CS_BL389WT3Dp_00891	1.06532	2.92686	0.799915	0.371119	0.881378	tRNA-Pro(tgg)
CS_BL389WT3Dp_03372	1.06017	5.84172	2.22125	0.136122	0.530462	Trehalose transport system permease protein SugB
CS_BL389WT3Dp_03256	1.05811	5.18436	2.0942	0.147859	0.553632	hypothetical protein
CS_BL389WT3Dp_01202	1.05667	6.08683	3.04913	0.0807802	0.402167	putative amino acid permease YhdG
CS_BL389WT3Dp_00306	1.05133	5.99245	3.65948	0.0557511	0.326932	Multiple sugar-binding protein
CS_BL389WT3Dp_00924	1.04974	7.82956	12.4722	0.000413048	0.0219265	hypothetical protein
CS_BL389WT3Dp_01359	1.04712	5.4586	1.98099	0.159286	0.578429	Purine nucleoside phosphorylase DeoD-type
CS_BL389WT3Dp_01707	1.04264	5.94253	2.60837	0.106301	0.467501	Fe(2+) transporter FeoB
CS_BL389WT3Dp_00828	1.04123	5.21992	1.54083	0.214494	0.682218	hypothetical protein
CS_BL389WT3Dp_02287	1.02864	3.6591	1.28147	0.257627	0.748646	hypothetical protein
CS_BL389WT3Dp_02240	1.02784	3.7814	1.25132	0.263301	0.754662	hypothetical protein
CS_BL389WT3Dp_03659	1.0276	7.63183	8.6737	0.00322836	0.0553867	Murein DD-endopeptidase MepM
CS_BL389WT3Dp_01335	1.02752	2.08891	0.84879	0.356895	0.869706	hypothetical protein
CS_BL389WT3Dp_00562	1.02009	4.44925	1.26361	0.260969	0.751926	hypothetical protein
CS_BL389WT3Dp_03371	1.01992	5.94165	2.6507	0.103504	0.463861	Trehalose import ATP-binding protein SugC
CS_BL389WT3Dp_03404	1.01856	4.82803	1.27286	0.259232	0.749602	Inner membrane ABC transporter permease protein YcjP
CS_BL389WT3Dp_01459	1.01677	3.6725	1.09083	0.296287	0.803958	hypothetical protein
CS_BL389WT3Dp_00444	1.01289	4.60954	1.02167	0.312123	0.822768	Inner membrane protein YbaN
CS_BL389WT3Dp_01110	0.998396	3.82269	1.35319	0.244721	0.726958	hypothetical protein
CS_BL389WT3Dp_02790	0.996986	6.64595	4.95713	0.0259832	0.199452	putative ABC transporter ATP-binding protein
CS_BL389WT3Dp_01347	0.99183	3.64472	1.16761	0.279892	0.777387	hypothetical protein
CS_BL389WT3Dp_01169	0.991616	3.86079	1.1744	0.278499	0.775231	hypothetical protein
CS_BL389WT3Dp_00611	0.988595	5.78691	2.09358	0.147919	0.553632	hypothetical protein
CS_BL389WT3Dp_02532	0.988126	4.08408	1.04943	0.305638	0.813311	hypothetical protein
CS_BL389WT3Dp_01947	0.982755	4.94865	1.354	0.24458	0.726958	hypothetical protein
CS_BL389WT3Dp_03355	0.980398	6.11514	2.54433	0.110691	0.475363	Modification methylase MboII
CS_BL389WT3Dp_01182	0.977604	3.46236	1.41028	0.23501	0.713741	hypothetical protein
CS_BL389WT3Dp_03510	0.972063	5.94235	2.7376	0.0980118	0.451046	hypothetical protein
CS_BL389WT3Dp_00851	0.969467	5.65489	2.2678	0.132087	0.524049	DNA polymerase IV
CS_BL389WT3Dp_00082	0.967431	5.93867	2.40334	0.121076	0.503101	Ribose import permease protein RbsC
CS_BL389WT3Dp_01176	0.959898	5.57953	1.48774	0.222568	0.697304	Glutathione transport system permease protein GsiD
CS_BL389WT3Dp_03368	0.959568	6.11089	2.89027	0.089116	0.430989	PTS-dependent dihydroxyacetone kinase 2%2C dihydroxyacetone-binding subunit DhaK
CS_BL389WT3Dp_00315	0.949626	3.83785	0.883594	0.347219	0.859945	hypothetical protein
CS_BL389WT3Dp_00123	0.939669	3.33437	0.762906	0.382421	0.892187	hypothetical protein
CS_BL389WT3Dp_00014	0.937958	5.00838	1.51638	0.218168	0.689055	Putative transposon Tn552 DNA-invertase bin3
CS_BL389WT3Dp_02709	0.937188	3.5202	0.666196	0.414381	0.914404	HTH-type transcriptional activator mta
CS_BL389WT3Dp_01559	0.934409	5.91649	2.66625	0.102497	0.462845	hypothetical protein
CS_BL389WT3Dp_01241	0.930573	4.60847	1.22752	0.267889	0.761944	Acetyltransferase YpeA
CS_BL389WT3Dp_02959	0.929724	4.32947	1.27485	0.258858	0.749602	hypothetical protein
CS_BL389WT3Dp_00174	0.925709	6.27384	2.79511	0.0945522	0.442692	Ribose import binding protein RbsB
CS_BL389WT3Dp_03470	0.92289	6.03742	2.73904	0.0979238	0.451046	PEP-dependent dihydroxyacetone kinase%2C ADP-binding subunit DhaL
CS_BL389WT3Dp_00804	0.920115	5.84555	2.10554	0.146767	0.55206	hypothetical protein
CS_BL389WT3Dp_03370	0.919644	6.03381	2.66871	0.102339	0.462845	sn-glycerol-3-phosphate import ATP-binding protein UgpC
CS_BL389WT3Dp_01042	0.916188	4.14285	0.937755	0.332856	0.844648	hypothetical protein
CS_BL389WT3Dp_02917	0.915971	6.42264	2.65726	0.103078	0.463052	hypothetical protein
CS_BL389WT3Dp_02010	0.915498	5.37476	1.68192	0.19467	0.644737	D-alanyl-D-alanine carboxypeptidase DacF
CS_BL389WT3Dp_03453	0.90467	4.03132	1.01468	0.313784	0.824722	hypothetical protein
CS_BL389WT3Dp_03495	0.903699	3.10964	1.16411	0.280615	0.778246	hypothetical protein
CS_BL389WT3Dp_01346	0.902162	4.28816	0.923325	0.336603	0.844852	hypothetical protein
CS_BL389WT3Dp_02319	0.900465	4.99509	1.35557	0.244307	0.726958	hypothetical protein
CS_BL389WT3Dp_00596	0.900275	4.01626	0.764068	0.382058	0.892187	hypothetical protein
CS_BL389WT3Dp_01203	0.9002	5.76742	1.95175	0.162399	0.580722	Riboflavin biosynthesis protein RibF
CS_BL389WT3Dp_00421	0.899102	4.05795	1.19575	0.274173	0.770986	hypothetical protein
CS_BL389WT3Dp_03650	0.893274	6.01194	2.77363	0.0958285	0.447002	hypothetical protein
CS_BL389WT3Dp_02533	0.892515	4.23213	0.931691	0.334424	0.844648	hypothetical protein
CS_BL389WT3Dp_00020	0.885703	0.621703	0.635693	0.425275	0.922583	tRNA-Ala(tgc)
CS_BL389WT3Dp_03633	0.885202	5.71168	1.70167	0.192069	0.640644	Sorbitol dehydrogenase
CS_BL389WT3Dp_01073	0.882288	6.55201	2.33582	0.126429	0.509437	putative ABC transporter ATP-binding protein YheS
CS_BL389WT3Dp_02288	0.880903	5.48794	1.77051	0.183319	0.623019	Lipoate-protein ligase A
CS_BL389WT3Dp_00606	0.879715	4.0368	1.09249	0.295919	0.803545	Sulfurtransferase
CS_BL389WT3Dp_01576	0.873672	4.90945	1.35437	0.244516	0.726958	Thiazole tautomerase
CS_BL389WT3Dp_00936	0.859907	5.46335	1.55017	0.21311	0.680477	hypothetical protein
CS_BL389WT3Dp_02906	0.857602	4.63271	1.13872	0.285922	0.787173	hypothetical protein
CS_BL389WT3Dp_00753	0.852541	6.06678	2.69677	0.100552	0.458812	hypothetical protein
CS_BL389WT3Dp_00807	0.850228	6.30957	3.32332	0.0683039	0.368147	Galactose/methyl galactoside import ATP-binding protein MglA
CS_BL389WT3Dp_02290	0.848442	5.08529	1.52874	0.216301	0.685767	putative ABC transporter ATP-binding protein YxlF
CS_BL389WT3Dp_02645	0.847208	4.67991	1.06449	0.302193	0.813311	hypothetical protein
CS_BL389WT3Dp_03339	0.845817	5.22756	1.51775	0.21796	0.689055	hypothetical protein
CS_BL389WT3Dp_01231	0.845207	1.97993	0.78551	0.375461	0.884446	hypothetical protein
CS_BL389WT3Dp_03508	0.843537	7.0039	3.96434	0.0464737	0.290372	Cocaine esterase
CS_BL389WT3Dp_03010	0.842827	5.16748	1.4293	0.231879	0.710272	putative chromate transport protein
CS_BL389WT3Dp_03723	0.840697	4.63862	0.829609	0.362386	0.872877	hypothetical protein
CS_BL389WT3Dp_00563	0.840678	5.79763	1.87758	0.17061	0.599193	hypothetical protein
CS_BL389WT3Dp_02752	0.839577	5.88482	2.22317	0.135954	0.530462	putative protein
CS_BL389WT3Dp_01024	0.839456	5.26125	1.26576	0.260564	0.751926	hypothetical protein
CS_BL389WT3Dp_01951	0.838011	3.01357	0.69058	0.405967	0.909144	hypothetical protein
CS_BL389WT3Dp_03653	0.837928	5.62415	1.60812	0.204757	0.661712	hypothetical protein
CS_BL389WT3Dp_03366	0.835006	6.44909	3.29435	0.0695187	0.371389	Deoxyribonucleoside regulator
CS_BL389WT3Dp_03657	0.834702	8.44039	8.14034	0.00432911	0.0674233	hypothetical protein
CS_BL389WT3Dp_02098	0.833586	5.46755	1.45732	0.227356	0.705854	2-hydroxy-3-oxopropionate reductase
CS_BL389WT3Dp_01245	0.830437	4.53847	1.03486	0.30902	0.81836	hypothetical protein
CS_BL389WT3Dp_01209	0.828346	6.36782	3.34172	0.067544	0.366293	NAD/NADP-dependent betaine aldehyde dehydrogenase
CS_BL389WT3Dp_00380	0.828329	3.92467	0.897159	0.343545	0.854103	hypothetical protein
CS_BL389WT3Dp_03261	0.824323	5.08787	1.15126	0.283286	0.783089	sn-glycerol-3-phosphate transport system permease protein UgpA
CS_BL389WT3Dp_03401	0.824235	3.48089	0.87674	0.349096	0.862952	hypothetical protein
CS_BL389WT3Dp_01281	0.819887	5.66354	1.59159	0.207099	0.666571	hypothetical protein
CS_BL389WT3Dp_00995	0.819761	4.19386	0.751889	0.385879	0.894816	group-II-D1D4-3
CS_BL389WT3Dp_00397	0.815794	5.48663	1.46642	0.225911	0.704266	hypothetical protein
CS_BL389WT3Dp_00062	0.81521	4.24794	0.982594	0.321559	0.830676	group-II-D1D4-3
CS_BL389WT3Dp_02505	0.811542	4.37756	0.993683	0.318844	0.830493	Insertion sequence IS5376 putative ATP-binding protein
CS_BL389WT3Dp_03655	0.810864	5.3019	1.29582	0.254978	0.742669	hypothetical protein
CS_BL389WT3Dp_00385	0.805065	4.9797	1.21578	0.27019	0.763951	hypothetical protein
CS_BL389WT3Dp_00448	0.804065	4.60131	1.00158	0.316929	0.829658	hypothetical protein
CS_BL389WT3Dp_00080	0.801543	6.5868	2.5764	0.108468	0.472951	Ribose import ATP-binding protein RbsA
CS_BL389WT3Dp_00934	0.798732	0.311445	1.11548	0.290893	0.796338	hypothetical protein
CS_BL389WT3Dp_00538	0.796985	5.01135	0.984708	0.321039	0.830676	HTH-type transcriptional regulator ImmR
CS_BL389WT3Dp_01314	0.796945	5.62381	1.68928	0.193696	0.643486	hypothetical protein
CS_BL389WT3Dp_03513	0.796454	6.17374	2.4017	0.121203	0.503101	UDP-glucose 4-epimerase
CS_BL389WT3Dp_00601	0.791032	6.41752	2.38693	0.122354	0.50429	DNA polymerase IV
CS_BL389WT3Dp_00366	0.789749	4.20479	0.829407	0.362444	0.872877	Protein Sxy
CS_BL389WT3Dp_00506	0.789014	5.09837	0.983441	0.321351	0.830676	hypothetical protein
CS_BL389WT3Dp_00451	0.786687	4.07965	0.725062	0.394489	0.898373	hypothetical protein
CS_BL389WT3Dp_00795	0.784609	5.31338	1.44793	0.228861	0.707546	hypothetical protein
CS_BL389WT3Dp_03507	0.782523	6.22181	2.10887	0.146447	0.55206	UDP-glucose 6-dehydrogenase
CS_BL389WT3Dp_01348	0.776453	3.71697	0.607364	0.435782	0.931426	hypothetical protein
CS_BL389WT3Dp_00149	0.775038	8.48981	3.53559	0.0600651	0.340429	3'%2C5'-cyclic adenosine monophosphate phosphodiesterase CpdA
CS_BL389WT3Dp_03331	0.7745	4.39942	0.745725	0.387833	0.895127	Sialic acid TRAP transporter permease protein SiaT
CS_BL389WT3Dp_00449	0.774499	7.27451	4.31557	0.0377652	0.256002	putative manganese/zinc-exporting P-type ATPase
CS_BL389WT3Dp_02191	0.771068	4.22275	0.552939	0.457119	0.94678	Non-homologous end joining protein Ku
CS_BL389WT3Dp_02409	0.770658	4.75587	0.952373	0.329116	0.840405	RNA polymerase sigma-28 factor
CS_BL389WT3Dp_03333	0.763062	6.46352	2.9906	0.0837493	0.411342	Xylulose kinase
CS_BL389WT3Dp_02291	0.760978	5.84814	1.84239	0.174671	0.602321	hypothetical protein
CS_BL389WT3Dp_00101	0.759746	6.01546	1.71737	0.190031	0.636082	Spore coat protein S
CS_BL389WT3Dp_02405	0.759403	6.09831	2.06564	0.150652	0.559819	DNA processing protein DprA
CS_BL389WT3Dp_01524	0.755097	5.5264	1.42866	0.231983	0.710272	Transcriptional regulatory protein CseB
CS_BL389WT3Dp_03415	0.753136	4.54275	0.832589	0.361525	0.872877	D-ribose pyranase
CS_BL389WT3Dp_03303	0.750998	5.72754	1.41834	0.233677	0.713142	Glycerol dehydrogenase
CS_BL389WT3Dp_02934	0.750626	4.10911	0.837796	0.360028	0.872877	hypothetical protein
CS_BL389WT3Dp_00540	0.747619	6.22588	2.42705	0.119257	0.499335	hypothetical protein
CS_BL389WT3Dp_02094	0.745914	5.88109	1.75995	0.184631	0.625109	High-affinity gluconate transporter
CS_BL389WT3Dp_01286	0.738152	3.60618	0.802898	0.370228	0.881256	hypothetical protein
CS_BL389WT3Dp_02363	0.734751	6.84971	4.42677	0.0353794	0.245119	Stage V sporulation protein D
CS_BL389WT3Dp_03381	0.730475	6.58032	3.98325	0.0459548	0.288673	L-ribulose-5-phosphate 3-epimerase UlaE
CS_BL389WT3Dp_03472	0.729917	5.93993	1.85953	0.172679	0.599193	NAD-dependent glycerol dehydrogenase
CS_BL389WT3Dp_00856	0.72488	8.40292	9.94064	0.00161669	0.0398206	hypothetical protein
CS_BL389WT3Dp_01464	0.722524	3.41481	0.75135	0.386049	0.894816	hypothetical protein
CS_BL389WT3Dp_01732	0.719594	5.38704	1.19504	0.274315	0.770986	Shikimate dehydrogenase (NADP(+))
CS_BL389WT3Dp_01309	0.718264	5.69569	1.58181	0.2085	0.669366	4-methylaminobutanoate oxidase (formaldehyde-forming)
CS_BL389WT3Dp_00023	0.715002	-0.870379	0.848511	0.356974	0.869706	tRNA-Val(tac)
CS_BL389WT3Dp_03471	0.714298	6.15336	1.97372	0.160053	0.579232	PTS-dependent dihydroxyacetone kinase 2%2C dihydroxyacetone-binding subunit DhaK
CS_BL389WT3Dp_01356	0.713284	5.19141	0.902938	0.341995	0.853275	hypothetical protein
CS_BL389WT3Dp_01599	0.712508	2.59658	0.797969	0.371701	0.881773	hypothetical protein
CS_BL389WT3Dp_01737	0.710221	5.58796	1.17642	0.278086	0.775227	Stage IV sporulation protein A
CS_BL389WT3Dp_00304	0.70972	4.09725	0.736052	0.390928	0.896742	hypothetical protein
CS_BL389WT3Dp_00496	0.70763	4.63116	0.740571	0.389478	0.89618	hypothetical protein
CS_BL389WT3Dp_00760	0.705985	3.54341	0.725818	0.394242	0.898373	HTH-type transcriptional regulator DdrOP3
CS_BL389WT3Dp_00900	0.699119	5.21972	0.985713	0.320792	0.830676	Protein MgtC
CS_BL389WT3Dp_02097	0.698328	6.04993	1.55269	0.212739	0.68008	hypothetical protein
CS_BL389WT3Dp_01441	0.697703	5.50746	0.953003	0.328956	0.840405	Transposon gamma-delta resolvase
CS_BL389WT3Dp_03512	0.693685	6.43784	2.29094	0.130131	0.52011	Putative teichuronic acid biosynthesis glycosyltransferase TuaH
CS_BL389WT3Dp_01023	0.692446	5.38955	1.05236	0.304965	0.813311	Toxin-antitoxin biofilm protein TabA
CS_BL389WT3Dp_01296	0.689258	5.96416	1.46264	0.226511	0.704954	Allantoinase
CS_BL389WT3Dp_02047	0.68874	2.41173	0.509227	0.475474	0.953864	hypothetical protein
CS_BL389WT3Dp_01068	0.686362	4.71531	0.782765	0.376297	0.88484	Phosphorylated carbohydrates phosphatase
CS_BL389WT3Dp_00571	0.683076	3.74297	0.626068	0.428801	0.925101	hypothetical protein
CS_BL389WT3Dp_02382	0.677636	7.88914	8.68477	0.0032088	0.0553867	HTH-type transcriptional repressor YtrA
CS_BL389WT3Dp_03546	0.674365	8.67435	11.9204	0.000555229	0.0254502	hypothetical protein
CS_BL389WT3Dp_00940	0.672607	5.81556	1.3814	0.239863	0.7222	putative ABC transporter ATP-binding protein YknY
CS_BL389WT3Dp_03700	0.671033	6.78539	3.40261	0.0650933	0.358144	hypothetical protein
CS_BL389WT3Dp_00365	0.669645	6.00726	1.54818	0.213405	0.680477	Phosphomethylpyrimidine synthase
CS_BL389WT3Dp_00512	0.664877	3.11505	0.51585	0.472617	0.953864	hypothetical protein
CS_BL389WT3Dp_01179	0.662673	4.53197	0.778858	0.377491	0.886789	HTH-type transcriptional repressor YtrA
CS_BL389WT3Dp_03423	0.65807	6.03297	1.56274	0.211265	0.676514	HTH-type transcriptional repressor CytR
CS_BL389WT3Dp_00607	0.658057	6.70202	2.51184	0.112994	0.480672	Coenzyme A disulfide reductase
CS_BL389WT3Dp_03418	0.656083	5.53446	1.11526	0.290941	0.796338	hypothetical protein
CS_BL389WT3Dp_03310	0.655856	5.26329	0.868738	0.351305	0.865588	Phospho-furanose lactonase
CS_BL389WT3Dp_03511	0.655561	6.88172	2.66182	0.102783	0.462845	Decarbamoylnovobiocin carbamoyltransferase
CS_BL389WT3Dp_03311	0.654842	4.7356	0.733923	0.391615	0.896742	Putative KHG/KDPG aldolase
CS_BL389WT3Dp_01113	0.65352	2.69788	0.604205	0.436978	0.931426	hypothetical protein
CS_BL389WT3Dp_03537	0.651371	3.81815	0.602478	0.437634	0.931889	hypothetical protein
CS_BL389WT3Dp_03304	0.646011	5.53388	1.09996	0.294275	0.80139	Ribose import permease protein RbsC
CS_BL389WT3Dp_00436	0.645834	6.74873	2.51237	0.112956	0.480672	Transcriptional regulator MntR
CS_BL389WT3Dp_02809	0.645823	7.19271	5.92731	0.014908	0.142249	hypothetical protein
CS_BL389WT3Dp_01458	0.645128	2.92214	0.387124	0.533815	0.994108	hypothetical protein
CS_BL389WT3Dp_01238	0.644341	5.81639	1.12357	0.289151	0.794323	Glutamate 5-kinase
CS_BL389WT3Dp_01235	0.644276	4.93702	0.758438	0.383818	0.892968	Transcriptional regulator YqjI
CS_BL389WT3Dp_01060	0.64167	4.30297	0.564395	0.452495	0.94485	hypothetical protein
CS_BL389WT3Dp_00107	0.635803	4.86147	0.757501	0.384112	0.893101	hypothetical protein
CS_BL389WT3Dp_03329	0.632546	4.85348	0.689012	0.406501	0.909799	Putative KHG/KDPG aldolase
CS_BL389WT3Dp_03320	0.632236	5.78049	1.07518	0.299779	0.809361	hypothetical protein
CS_BL389WT3Dp_03652	0.630774	4.93392	0.702099	0.402079	0.903659	hypothetical protein
CS_BL389WT3Dp_02129	0.628185	5.46723	0.946222	0.330683	0.842694	hypothetical protein
CS_BL389WT3Dp_00855	0.623053	9.23617	5.81028	0.0159327	0.147183	hypothetical protein
CS_BL389WT3Dp_00568	0.618201	5.75554	1.05571	0.304197	0.813311	hypothetical protein
CS_BL389WT3Dp_03308	0.61354	5.1538	0.715636	0.397579	0.90161	Shikimate dehydrogenase (NADP(+))
CS_BL389WT3Dp_00935	0.613071	6.84057	3.21179	0.0731093	0.381119	Anaerobic sulfatase-maturating enzyme
CS_BL389WT3Dp_03190	0.611902	5.0504	0.716125	0.397418	0.90161	Anti-sigma F factor
CS_BL389WT3Dp_00148	0.611013	4.41055	0.620735	0.430774	0.927235	hypothetical protein
CS_BL389WT3Dp_01011	0.610084	3.38609	0.51421	0.473322	0.953864	hypothetical protein
CS_BL389WT3Dp_01368	0.607444	5.81687	1.2344	0.266554	0.761092	L-methionine gamma-lyase
CS_BL389WT3Dp_02914	0.606997	5.63682	1.04969	0.305578	0.813311	L-arabinose transport system permease protein AraP
CS_BL389WT3Dp_01595	0.60635	6.49084	2.34191	0.125935	0.509437	PhoH-like protein
CS_BL389WT3Dp_02178	0.602297	3.87741	0.561415	0.453691	0.945775	Integration host factor subunit alpha
CS_BL389WT3Dp_03411	0.601179	5.42598	0.919622	0.337574	0.846518	hypothetical protein
CS_BL389WT3Dp_00853	0.599845	9.08611	5.32908	0.0209725	0.175267	putative ABC transporter ATP-binding protein YxlF
CS_BL389WT3Dp_03414	0.596365	5.56102	0.810902	0.367854	0.880309	Bifunctional ribokinase/ribose-5-phosphate isomerase A
CS_BL389WT3Dp_00808	0.5953	5.63668	0.899079	0.343029	0.854103	Ribose import permease protein RbsC
CS_BL389WT3Dp_01596	0.59483	5.23729	0.761924	0.382727	0.892187	hypothetical protein
CS_BL389WT3Dp_01934	0.593604	5.09368	0.675362	0.411188	0.912815	Stage 0 sporulation protein A
CS_BL389WT3Dp_02770	0.592225	1.5927	0.426089	0.513914	0.976282	hypothetical protein
CS_BL389WT3Dp_03442	0.590121	4.68671	0.558091	0.455031	0.94633	hypothetical protein
CS_BL389WT3Dp_03522	0.590071	7.42646	4.1949	0.0405459	0.264956	DNA topoisomerase 3
CS_BL389WT3Dp_00806	0.589439	6.16363	1.54599	0.213729	0.680934	Ribose import binding protein RbsB
CS_BL389WT3Dp_03302	0.587865	5.66765	1.08988	0.296498	0.803958	hypothetical protein
CS_BL389WT3Dp_03309	0.587494	4.4905	0.54899	0.458731	0.946854	Glucose-6-phosphate isomerase
CS_BL389WT3Dp_00744	0.584818	5.37739	0.821763	0.364665	0.876545	Response regulator MprA
CS_BL389WT3Dp_00381	0.584499	4.8679	0.564608	0.45241	0.94485	NADH-quinone oxidoreductase subunit E
CS_BL389WT3Dp_03509	0.580118	6.48682	1.92727	0.165057	0.587441	7-carboxy-7-deazaguanine synthase
CS_BL389WT3Dp_03649	0.580045	7.42009	4.66079	0.030859	0.223239	hypothetical protein
CS_BL389WT3Dp_00178	0.578824	5.4544	0.793049	0.37318	0.882659	hypothetical protein
CS_BL389WT3Dp_03599	0.578569	4.06302	0.54322	0.461101	0.947596	hypothetical protein
CS_BL389WT3Dp_01476	0.578231	6.38495	1.77369	0.182927	0.62281	hypothetical protein
CS_BL389WT3Dp_02936	0.577827	7.70744	10.0469	0.00152607	0.0392509	ABC transporter ATP-binding protein NatA
CS_BL389WT3Dp_01496	0.574458	4.75143	0.629391	0.427579	0.924899	hypothetical protein
CS_BL389WT3Dp_00672	0.570684	6.11121	1.38361	0.239488	0.722104	D-alanyl-D-alanine carboxypeptidase DacB
CS_BL389WT3Dp_03656	0.570556	6.95894	2.95643	0.0855365	0.4176	hypothetical protein
CS_BL389WT3Dp_01250	0.569846	6.71383	1.33288	0.248294	0.732255	ComE operon protein 3
CS_BL389WT3Dp_00387	0.567272	6.43059	1.89109	0.169079	0.595568	Tungstate-binding protein TupA
CS_BL389WT3Dp_00750	0.562435	3.79651	0.46869	0.493591	0.96591	Ktr system potassium uptake protein B
CS_BL389WT3Dp_00402	0.561945	3.26398	0.481636	0.487682	0.962342	hypothetical protein
CS_BL389WT3Dp_02397	0.560997	2.34933	0.446833	0.503843	0.972342	hypothetical protein
CS_BL389WT3Dp_00078	0.558972	6.81198	1.63395	0.201158	0.656418	Sensor histidine kinase YpdA
CS_BL389WT3Dp_03367	0.556559	5.7729	0.849803	0.356608	0.869706	PEP-dependent dihydroxyacetone kinase%2C ADP-binding subunit DhaL
CS_BL389WT3Dp_03048	0.553238	6.08379	1.20501	0.272323	0.768044	Malate-2H(+)/Na(+)-lactate antiporter
CS_BL389WT3Dp_00386	0.551992	3.55136	0.496565	0.481013	0.958392	MOCO_RNA_motif
CS_BL389WT3Dp_01833	0.547623	5.94053	0.964244	0.32612	0.839057	hypothetical protein
CS_BL389WT3Dp_00767	0.546415	3.15189	0.453662	0.500601	0.969062	hypothetical protein
CS_BL389WT3Dp_02349	0.546206	4.34733	0.427394	0.51327	0.976042	hypothetical protein
CS_BL389WT3Dp_01114	0.545509	2.35994	0.42759	0.513174	0.976042	hypothetical protein
CS_BL389WT3Dp_00029	0.544459	7.81434	8.12942	0.00435527	0.0675514	Calcium-transporting ATPase
CS_BL389WT3Dp_03364	0.543668	6.58155	2.03446	0.153768	0.567534	Putative 2-hydroxyacid dehydrogenase YoaD
CS_BL389WT3Dp_01308	0.540514	5.83628	0.924334	0.336339	0.844852	N-carbamoyl-L-amino acid hydrolase
CS_BL389WT3Dp_00812	0.539055	6.70022	2.11118	0.146226	0.55206	Transketolase
CS_BL389WT3Dp_03696	0.53843	6.33141	1.31663	0.251197	0.73544	hypothetical protein
CS_BL389WT3Dp_03506	0.527114	6.24744	1.27942	0.258006	0.749155	UDP-N-acetylglucosamine 2-epimerase
CS_BL389WT3Dp_03328	0.52636	5.58015	0.667593	0.413892	0.914009	2-dehydro-3-deoxy-D-gluconate 5-dehydrogenase
CS_BL389WT3Dp_02794	0.525835	4.98325	0.567051	0.451433	0.943777	hypothetical protein
CS_BL389WT3Dp_00542	0.525378	5.55048	0.715638	0.397579	0.90161	hypothetical protein
CS_BL389WT3Dp_03093	0.525024	6.04023	1.11573	0.290841	0.796338	Methionine synthase
CS_BL389WT3Dp_00483	0.524229	5.12264	0.521296	0.470289	0.953481	hypothetical protein
CS_BL389WT3Dp_03003	0.52413	4.96127	0.536676	0.463813	0.951095	hypothetical protein
CS_BL389WT3Dp_00047	0.522777	4.72372	0.443208	0.505578	0.972451	hypothetical protein
CS_BL389WT3Dp_03383	0.515257	4.11997	0.448033	0.503271	0.972342	hypothetical protein
CS_BL389WT3Dp_03222	0.514447	5.55267	0.616835	0.432226	0.929298	Alkaline phosphatase synthesis transcriptional regulatory protein PhoP
CS_BL389WT3Dp_03389	0.512787	5.68424	0.741011	0.389337	0.89618	Phosphoenolpyruvate-protein phosphotransferase
CS_BL389WT3Dp_02292	0.511658	6.97075	2.179	0.139905	0.536423	hypothetical protein
CS_BL389WT3Dp_00520	0.511075	7.21176	2.96855	0.084898	0.4161	hypothetical protein
CS_BL389WT3Dp_02913	0.510987	5.08444	0.556399	0.455715	0.94633	L-arabinose transport system permease protein AraQ
CS_BL389WT3Dp_00830	0.510482	5.69325	0.748265	0.387026	0.89482	hypothetical protein
CS_BL389WT3Dp_01575	0.506907	5.27535	0.547503	0.45934	0.947169	2-iminoacetate synthase
CS_BL389WT3Dp_01061	0.506748	5.55137	0.669704	0.413155	0.914009	hypothetical protein
CS_BL389WT3Dp_01567	0.503192	4.31819	0.384142	0.535395	0.995353	hypothetical protein
CS_BL389WT3Dp_03756	0.502475	4.19431	0.377892	0.538734	0.997293	hypothetical protein
CS_BL389WT3Dp_02095	0.501162	5.15606	0.438973	0.507618	0.972451	D-erythronate 4-phosphate dehydrogenase
CS_BL389WT3Dp_00313	0.500169	5.90916	0.897841	0.343361	0.854103	Malate-2H(+)/Na(+)-lactate antiporter
CS_BL389WT3Dp_02863	0.498901	5.9014	0.87819	0.348698	0.86293	hypothetical protein
CS_BL389WT3Dp_00996	0.496375	4.72565	0.32032	0.571415	1	hypothetical protein
CS_BL389WT3Dp_02966	0.495424	7.36465	4.45138	0.0348731	0.243401	hypothetical protein
CS_BL389WT3Dp_02494	0.494638	-1.58229	0.159379	0.689729	1	hypothetical protein
CS_BL389WT3Dp_02803	0.494389	6.90696	2.81637	0.0933074	0.438333	hypothetical protein
CS_BL389WT3Dp_02196	0.490726	5.72455	0.787107	0.374976	0.883856	hypothetical protein
CS_BL389WT3Dp_00854	0.487461	8.0036	3.0673	0.0798823	0.399836	hypothetical protein
CS_BL389WT3Dp_01035	0.487081	6.31	0.935642	0.333401	0.844648	hypothetical protein
CS_BL389WT3Dp_01240	0.487055	5.82373	0.818439	0.365637	0.877761	N-acetyl-gamma-glutamyl-phosphate reductase
CS_BL389WT3Dp_00743	0.485085	4.75082	0.438417	0.507887	0.972451	hypothetical protein
CS_BL389WT3Dp_01537	0.484893	3.09381	0.334797	0.562848	1	Inulin fructotransferase [DFA-I-forming]
CS_BL389WT3Dp_00570	0.484482	6.6208	1.4799	0.22379	0.69997	Protein VirD4
CS_BL389WT3Dp_02489	0.484442	5.02176	0.496147	0.481198	0.958392	hypothetical protein
CS_BL389WT3Dp_03033	0.480312	4.2311	0.348117	0.555181	0.9975	Arsenical resistance operon repressor
CS_BL389WT3Dp_03751	0.477125	5.69008	0.738287	0.39021	0.896742	putative diguanylate cyclase CdgI
CS_BL389WT3Dp_03521	0.476389	6.41219	1.04964	0.30559	0.813311	hypothetical protein
CS_BL389WT3Dp_02764	0.473252	6.38642	1.37773	0.240487	0.723247	L-aspartate oxidase
CS_BL389WT3Dp_00741	0.471909	6.20384	0.998719	0.317621	0.829658	Soluble pyridine nucleotide transhydrogenase
CS_BL389WT3Dp_01981	0.471708	5.5759	0.62899	0.427726	0.924899	hypothetical protein
CS_BL389WT3Dp_03717	0.471419	4.1832	0.3224	0.570169	1	hypothetical protein
CS_BL389WT3Dp_01675	0.465308	4.91295	0.40119	0.526475	0.987207	hypothetical protein
CS_BL389WT3Dp_02500	0.465096	2.1822	0.392367	0.531058	0.99136	hypothetical protein
CS_BL389WT3Dp_03482	0.464678	2.64312	0.346989	0.555822	0.9975	Transposase from transposon Tn916
CS_BL389WT3Dp_01197	0.46435	8.1726	4.37586	0.0364514	0.249792	hypothetical protein
CS_BL389WT3Dp_00897	0.463358	3.55876	0.325252	0.568468	1	hypothetical protein
CS_BL389WT3Dp_01198	0.462964	5.62729	0.674224	0.411583	0.91304	Undecaprenol kinase
CS_BL389WT3Dp_03732	0.461739	9.54554	7.07532	0.00781528	0.0980369	hypothetical protein
CS_BL389WT3Dp_01226	0.461309	5.83964	0.681712	0.408998	0.9122	Transcriptional regulator SlyA
CS_BL389WT3Dp_01462	0.45868	3.85053	0.324098	0.569155	1	hypothetical protein
CS_BL389WT3Dp_00738	0.457507	7.51242	3.33646	0.0677603	0.366821	Endonuclease MutS2
CS_BL389WT3Dp_03260	0.455165	5.30594	0.427398	0.513269	0.976042	Inner membrane ABC transporter permease protein YcjP
CS_BL389WT3Dp_01243	0.451535	5.6782	0.54687	0.459599	0.947169	Acetylglutamate kinase
CS_BL389WT3Dp_00928	0.449909	0.640169	0.252269	0.615482	1	Insertion sequence IS5376 putative ATP-binding protein
CS_BL389WT3Dp_03369	0.448132	6.22251	0.883431	0.347264	0.859945	Erythritol/L-threitol dehydrogenase
CS_BL389WT3Dp_03036	0.447159	7.00846	1.95222	0.162348	0.580722	ABC transporter permease YtrF
CS_BL389WT3Dp_02889	0.446266	6.2629	1.18083	0.277187	0.774389	hypothetical protein
CS_BL389WT3Dp_00077	0.444807	6.34005	0.838113	0.359937	0.872877	putative response regulatory protein
CS_BL389WT3Dp_03452	0.444593	2.36243	0.232391	0.629756	1	hypothetical protein
CS_BL389WT3Dp_00064	0.443217	4.54915	0.326092	0.567969	1	hypothetical protein
CS_BL389WT3Dp_03566	0.441293	5.79342	0.656908	0.417654	0.915666	hypothetical protein
CS_BL389WT3Dp_01210	0.44019	6.07864	0.860942	0.353475	0.868656	Glycine reductase complex component B subunit gamma
CS_BL389WT3Dp_00294	0.439659	4.50684	0.346592	0.556049	0.9975	hypothetical protein
CS_BL389WT3Dp_00389	0.4383	4.90679	0.390569	0.532001	0.992629	Tungstate uptake system ATP-binding protein TupC
CS_BL389WT3Dp_00820	0.43568	4.8235	0.37248	0.541655	0.9975	hypothetical protein
CS_BL389WT3Dp_03034	0.435638	5.06642	0.397275	0.5285	0.989526	hypothetical protein
CS_BL389WT3Dp_01299	0.432847	5.93894	0.761023	0.383009	0.892187	(S)-ureidoglycine aminohydrolase
CS_BL389WT3Dp_03585	0.432164	7.57627	5.93636	0.0148317	0.141879	V-type sodium ATPase subunit G
CS_BL389WT3Dp_00457	0.430418	5.04427	0.367842	0.544183	0.9975	hypothetical protein
CS_BL389WT3Dp_00521	0.428363	4.51024	0.314831	0.574731	1	hypothetical protein
CS_BL389WT3Dp_02813	0.427748	7.35858	4.15596	0.0414883	0.269138	hypothetical protein
CS_BL389WT3Dp_00482	0.426856	4.44902	0.268761	0.604164	1	hypothetical protein
CS_BL389WT3Dp_03361	0.425672	7.04497	2.8015	0.0941763	0.441481	Xylulose kinase
CS_BL389WT3Dp_00399	0.42513	4.95384	0.348276	0.555091	0.9975	Transcriptional repressor MprA
CS_BL389WT3Dp_03117	0.425034	9.74999	7.80814	0.00520115	0.0771777	Multidrug resistance protein MdtA
CS_BL389WT3Dp_03474	0.424073	6.80365	1.42003	0.233398	0.712865	Ribose import permease protein RbsC
CS_BL389WT3Dp_00898	0.422588	6.94623	1.8454	0.174319	0.602209	Magnesium-transporting ATPase%2C P-type 1
CS_BL389WT3Dp_00770	0.421769	5.79146	0.64128	0.423248	0.920614	Chloramphenicol acetyltransferase 2
CS_BL389WT3Dp_00437	0.420288	6.45337	1.14506	0.284586	0.784641	hypothetical protein
CS_BL389WT3Dp_01433	0.417484	6.6748	1.31484	0.251521	0.73544	hypothetical protein
CS_BL389WT3Dp_03363	0.416496	5.7793	0.562746	0.453156	0.945346	L-fuculose phosphate aldolase
CS_BL389WT3Dp_03648	0.416445	5.22035	0.349224	0.554553	0.9975	Signal peptidase I W
CS_BL389WT3Dp_00597	0.415327	6.35003	0.958616	0.327536	0.839784	hypothetical protein
CS_BL389WT3Dp_01629	0.415267	4.74304	0.31732	0.573223	1	ECF RNA polymerase sigma factor SigW
CS_BL389WT3Dp_02806	0.413415	0.34055	0.31078	0.577202	1	hypothetical protein
CS_BL389WT3Dp_00810	0.413286	4.18697	0.269321	0.603788	1	Oxalate-binding protein
CS_BL389WT3Dp_02408	0.412109	3.35839	0.235857	0.627214	1	hypothetical protein
CS_BL389WT3Dp_03485	0.41158	5.69383	0.53024	0.466506	0.95144	hypothetical protein
CS_BL389WT3Dp_03403	0.411468	5.5863	0.470933	0.492558	0.965414	Inositol 2-dehydrogenase
CS_BL389WT3Dp_03350	0.411391	5.74423	0.54918	0.458653	0.946854	hypothetical protein
CS_BL389WT3Dp_00105	0.411089	4.94922	0.353088	0.55237	0.9975	putative protein
CS_BL389WT3Dp_00868	0.410022	5.91358	0.530785	0.466277	0.95144	N-acyl homoserine lactonase
CS_BL389WT3Dp_00939	0.409962	7.44925	2.6256	0.105153	0.465826	hypothetical protein
CS_BL389WT3Dp_00572	0.409425	5.25459	0.368496	0.543825	0.9975	hypothetical protein
CS_BL389WT3Dp_03490	0.40851	5.63199	0.510718	0.474828	0.953864	hypothetical protein
CS_BL389WT3Dp_00063	0.407343	4.31902	0.252895	0.615044	1	hypothetical protein
CS_BL389WT3Dp_02435	0.405972	4.09525	0.280048	0.59667	1	hypothetical protein
CS_BL389WT3Dp_01187	0.405915	3.8925	0.199855	0.654838	1	hypothetical protein
CS_BL389WT3Dp_02487	0.405195	6.3155	0.923492	0.33656	0.844852	Bifunctional IPC transferase and DIPP synthase
CS_BL389WT3Dp_02973	0.404969	5.03707	0.350741	0.553694	0.9975	hypothetical protein
CS_BL389WT3Dp_00549	0.404709	7.22726	2.41744	0.119991	0.499851	hypothetical protein
CS_BL389WT3Dp_00699	0.400712	5.09336	0.351408	0.553317	0.9975	hypothetical protein
CS_BL389WT3Dp_00709	0.399906	7.3623	3.64994	0.0560713	0.327141	ATP-dependent DNA helicase RecQ
CS_BL389WT3Dp_02915	0.399516	5.87303	0.511782	0.474368	0.953864	Putative ABC transporter substrate-binding protein YesO
CS_BL389WT3Dp_00874	0.398885	6.21583	0.86485	0.352385	0.866931	putative ABC transporter ATP-binding protein
CS_BL389WT3Dp_01731	0.398444	5.88565	0.51922	0.471175	0.953864	NADH oxidase
CS_BL389WT3Dp_03351	0.398135	4.77431	0.295998	0.586402	1	hypothetical protein
CS_BL389WT3Dp_03420	0.397678	5.74189	0.533785	0.46502	0.951126	1-deoxy-D-xylulose-5-phosphate synthase
CS_BL389WT3Dp_00400	0.396767	5.32627	0.332391	0.564255	1	hypothetical protein
CS_BL389WT3Dp_03272	0.396412	5.86581	0.551331	0.457774	0.94678	Sporulation-specific N-acetylmuramoyl-L-alanine amidase
CS_BL389WT3Dp_00459	0.39586	5.82976	0.56255	0.453234	0.945346	Copper chaperone CopZ
CS_BL389WT3Dp_00906	0.394481	4.76278	0.261636	0.608999	1	Lipoprotein-releasing system ATP-binding protein LolD
CS_BL389WT3Dp_03393	0.393245	8.00763	3.17557	0.0747472	0.386981	hypothetical protein
CS_BL389WT3Dp_00779	0.392751	1.4911	0.291557	0.589225	1	hypothetical protein
CS_BL389WT3Dp_01597	0.392394	5.32221	0.383552	0.535708	0.995353	hypothetical protein
CS_BL389WT3Dp_00922	0.392338	7.14923	2.14973	0.142595	0.543232	hypothetical protein
CS_BL389WT3Dp_02980	0.390577	5.87338	0.544224	0.460687	0.947596	Putative aminotransferase/MSMEI_6121
CS_BL389WT3Dp_01005	0.390147	6.42963	0.990093	0.31972	0.830676	HTH-type transcriptional activator Btr
CS_BL389WT3Dp_03277	0.389999	6.01345	0.668986	0.413406	0.914009	D-tagatose-1%2C6-bisphosphate aldolase subunit KbaY
CS_BL389WT3Dp_01429	0.389445	6.8477	1.19138	0.275052	0.771709	hypothetical protein
CS_BL389WT3Dp_00333	0.388494	7.9372	4.81937	0.0281416	0.210038	hypothetical protein
CS_BL389WT3Dp_02731	0.388244	2.03437	0.261546	0.60906	1	hypothetical protein
CS_BL389WT3Dp_01066	0.38774	5.15502	0.307511	0.579211	1	Hydroxyethylthiazole kinase
CS_BL389WT3Dp_03572	0.387574	6.18458	0.810369	0.368011	0.880309	Ktr system potassium uptake protein A
CS_BL389WT3Dp_03006	0.387316	6.79624	1.17487	0.278404	0.775231	Arylsulfatase
CS_BL389WT3Dp_02307	0.386459	6.476	0.956286	0.328124	0.840405	hypothetical protein
CS_BL389WT3Dp_03008	0.383828	6.31015	0.649443	0.420312	0.917819	Anaerobic sulfatase-maturating enzyme
CS_BL389WT3Dp_03538	0.379649	3.02422	0.194884	0.658882	1	hypothetical protein
CS_BL389WT3Dp_00491	0.378437	4.87893	0.276236	0.599179	1	hypothetical protein
CS_BL389WT3Dp_02857	0.377492	7.00614	1.69708	0.192671	0.641498	hypothetical protein
CS_BL389WT3Dp_00697	0.376982	5.58818	0.432386	0.510821	0.975321	hypothetical protein
CS_BL389WT3Dp_00378	0.373229	4.41321	0.227054	0.633717	1	putative ferredoxin-like protein YdhY
CS_BL389WT3Dp_03475	0.371909	6.87237	1.30884	0.252606	0.738039	Galactose/methyl galactoside import ATP-binding protein MglA
CS_BL389WT3Dp_01284	0.370946	4.93624	0.265821	0.606149	1	hypothetical protein
CS_BL389WT3Dp_03114	0.369272	8.57723	5.04188	0.0247416	0.193467	NADPH-Fe(3+) oxidoreductase subunit beta
CS_BL389WT3Dp_02663	0.367095	5.78218	0.44296	0.505697	0.972451	hypothetical protein
CS_BL389WT3Dp_00030	0.363218	6.8523	1.22569	0.268247	0.761944	Putative transport protein
CS_BL389WT3Dp_02479	0.362217	7.72155	3.7552	0.0526434	0.315852	Putative endo-beta-N-acetylglucosaminidase
CS_BL389WT3Dp_02935	0.359166	8.67727	4.44103	0.0350851	0.244429	ABC transporter permease protein NatB
CS_BL389WT3Dp_03766	0.358643	7.18764	2.02616	0.154611	0.56907	tRNA modification GTPase MnmE
CS_BL389WT3Dp_01310	0.358134	5.25654	0.292273	0.588767	1	Caffeyl-CoA reductase-Etf complex subunit CarD
CS_BL389WT3Dp_03677	0.356706	6.84875	1.22559	0.268267	0.761944	putative cyclic di-GMP phosphodiesterase PdeC
CS_BL389WT3Dp_00295	0.356557	7.02475	1.38116	0.239903	0.7222	Deoxyguanosinetriphosphate triphosphohydrolase-like protein
CS_BL389WT3Dp_02796	0.354934	7.13365	1.79106	0.180797	0.618353	Anaerobic sulfatase-maturating enzyme
CS_BL389WT3Dp_00797	0.354418	4.89359	0.23382	0.628706	1	Deoxyribose-phosphate aldolase
CS_BL389WT3Dp_00882	0.353308	5.55945	0.354391	0.551638	0.9975	23S rRNA pseudouridine(2604) synthase
CS_BL389WT3Dp_01067	0.351388	4.7981	0.183739	0.66818	1	Thiamine-phosphate synthase
CS_BL389WT3Dp_00182	0.351364	8.46454	3.41489	0.0646107	0.358002	hypothetical protein
CS_BL389WT3Dp_02990	0.349545	4.34616	0.212857	0.644537	1	hypothetical protein
CS_BL389WT3Dp_03293	0.349125	6.886	1.40652	0.235636	0.714786	hypothetical protein
CS_BL389WT3Dp_00390	0.346745	6.38662	0.726846	0.393908	0.898373	Molybdopterin molybdenumtransferase
CS_BL389WT3Dp_03115	0.346069	9.40606	4.26378	0.0389331	0.260175	hypothetical protein
CS_BL389WT3Dp_02485	0.345609	7.46639	3.03401	0.0815364	0.402239	Toxin A
CS_BL389WT3Dp_01423	0.345567	3.82512	0.193216	0.660254	1	hypothetical protein
CS_BL389WT3Dp_01196	0.34514	8.7033	2.11835	0.145543	0.551862	hypothetical protein
CS_BL389WT3Dp_02167	0.344389	4.19648	0.158837	0.69023	1	hypothetical protein
CS_BL389WT3Dp_02969	0.344026	6.58245	0.929969	0.334871	0.844798	Serine/threonine-protein kinase Pkn1
CS_BL389WT3Dp_01201	0.342766	3.53652	0.181361	0.670206	1	hypothetical protein
CS_BL389WT3Dp_02826	0.342344	6.29416	0.661885	0.415895	0.915666	hypothetical protein
CS_BL389WT3Dp_01059	0.34193	5.22527	0.220544	0.638625	1	hypothetical protein
CS_BL389WT3Dp_00700	0.341855	3.13379	0.189681	0.663183	1	hypothetical protein
CS_BL389WT3Dp_02871	0.340819	3.98108	0.192042	0.661222	1	hypothetical protein
CS_BL389WT3Dp_03152	0.340457	6.87812	1.27839	0.258199	0.749155	D-proline reductase proprotein PrdA
CS_BL389WT3Dp_03457	0.339952	5.97647	0.380496	0.537338	0.996666	HTH-type transcriptional regulator CatM
CS_BL389WT3Dp_03746	0.338993	4.55063	0.209823	0.646906	1	hypothetical protein
CS_BL389WT3Dp_00794	0.338979	6.25021	0.647794	0.420903	0.918026	hypothetical protein
CS_BL389WT3Dp_01802	0.338939	4.75969	0.222777	0.636932	1	hypothetical protein
CS_BL389WT3Dp_01569	0.338117	6.41121	0.609919	0.434818	0.931426	Iron hydrogenase 1
CS_BL389WT3Dp_00886	0.337841	7.10505	1.73746	0.187461	0.630275	hypothetical protein
CS_BL389WT3Dp_02815	0.337735	7.89992	2.81991	0.0931016	0.438311	hypothetical protein
CS_BL389WT3Dp_00701	0.337564	5.51204	0.315932	0.574063	1	hypothetical protein
CS_BL389WT3Dp_03193	0.337379	5.19151	0.267536	0.60499	1	hypothetical protein
CS_BL389WT3Dp_02689	0.336594	5.78492	0.410778	0.521575	0.98227	hypothetical protein
CS_BL389WT3Dp_03529	0.334539	5.72247	0.376655	0.539399	0.9975	hypothetical protein
CS_BL389WT3Dp_02396	0.334446	5.98325	0.439804	0.507217	0.972451	Aldose 1-epimerase
CS_BL389WT3Dp_03362	0.333909	6.35193	0.682486	0.408732	0.9122	Putative 2-hydroxyacid dehydrogenase YoaD
CS_BL389WT3Dp_02767	0.333264	1.90501	0.121866	0.727019	1	hypothetical protein
CS_BL389WT3Dp_01631	0.333018	5.36565	0.262986	0.608076	1	putative ABC transporter ATP-binding protein YxlF
CS_BL389WT3Dp_02369	0.332789	9.69338	3.20312	0.073498	0.382296	DegV domain-containing protein
CS_BL389WT3Dp_02223	0.332268	3.38049	0.17063	0.679552	1	hypothetical protein
CS_BL389WT3Dp_00455	0.332105	5.15404	0.225343	0.634999	1	Ferric uptake regulation protein
CS_BL389WT3Dp_00802	0.331926	5.99865	0.379224	0.538019	0.996826	ABC transporter ATP-binding protein NatA
CS_BL389WT3Dp_03306	0.331405	6.09273	0.513273	0.473726	0.953864	Ribose import binding protein RbsB
CS_BL389WT3Dp_01694	0.331143	4.92354	0.225715	0.634719	1	Response regulator protein GraR
CS_BL389WT3Dp_03478	0.330976	8.0046	3.11071	0.0777791	0.392435	putative response regulatory protein
CS_BL389WT3Dp_02128	0.328493	4.884	0.220049	0.639003	1	hypothetical protein
CS_BL389WT3Dp_00352	0.327063	6.38718	0.706264	0.400687	0.903659	hypothetical protein
CS_BL389WT3Dp_03287	0.326776	6.76034	0.961381	0.326839	0.839784	putative HTH-type transcriptional regulator YurK
CS_BL389WT3Dp_03262	0.326772	6.13611	0.505596	0.477052	0.954863	putative ABC transporter-binding protein
CS_BL389WT3Dp_02374	0.326137	3.12796	0.169894	0.680206	1	hypothetical protein
CS_BL389WT3Dp_00776	0.326103	5.1568	0.228139	0.632908	1	putative protein YjbR
CS_BL389WT3Dp_01207	0.325879	6.80915	1.05318	0.304775	0.813311	Sorbitol operon regulator
CS_BL389WT3Dp_02802	0.325871	6.97227	1.42168	0.233127	0.712615	hypothetical protein
CS_BL389WT3Dp_00094	0.324821	8.08195	3.47603	0.0622641	0.349925	Glucose-1-phosphate adenylyltransferase
CS_BL389WT3Dp_01842	0.323	4.48775	0.187659	0.664873	1	hypothetical protein
CS_BL389WT3Dp_00095	0.322729	6.80784	0.95583	0.32824	0.840405	Putative septation protein SpoVG
CS_BL389WT3Dp_01242	0.322239	5.61547	0.32361	0.569446	1	Arginine biosynthesis bifunctional protein ArgJ
CS_BL389WT3Dp_01274	0.320081	5.65694	0.335655	0.562348	1	hypothetical protein
CS_BL389WT3Dp_03715	0.317821	6.03547	0.387983	0.533362	0.994108	hypothetical protein
CS_BL389WT3Dp_00472	0.316721	5.69091	0.290316	0.590018	1	HTH-type transcriptional regulator MtrR
CS_BL389WT3Dp_00495	0.316661	4.44043	0.157549	0.691423	1	hypothetical protein
CS_BL389WT3Dp_03614	0.316137	7.26487	1.6607	0.197509	0.649573	D-galactose-binding periplasmic protein
CS_BL389WT3Dp_02903	0.314831	4.85808	0.184997	0.667114	1	hypothetical protein
CS_BL389WT3Dp_03380	0.313755	7.14535	1.66946	0.196331	0.647727	L-xylulose/3-keto-L-gulonate kinase
CS_BL389WT3Dp_00598	0.313028	4.9343	0.192624	0.660741	1	hypothetical protein
CS_BL389WT3Dp_03516	0.312541	7.35399	1.73389	0.187914	0.631239	hypothetical protein
CS_BL389WT3Dp_00819	0.311826	6.44114	0.608253	0.435446	0.931426	putative multidrug resistance ABC transporter ATP-binding/permease protein YheI
CS_BL389WT3Dp_02965	0.311647	7.65988	2.53541	0.111318	0.477312	hypothetical protein
CS_BL389WT3Dp_01585	0.306292	8.0579	3.45156	0.0631919	0.352392	Glutamate synthase [NADPH] small chain
CS_BL389WT3Dp_01699	0.305521	5.43627	0.245232	0.620452	1	L-arabinose transport system permease protein AraQ
CS_BL389WT3Dp_02383	0.305402	8.63297	2.51742	0.112595	0.480484	SkfA peptide export ATP-binding protein SkfE
CS_BL389WT3Dp_00710	0.305219	6.23001	0.506995	0.476443	0.954151	hypothetical protein
CS_BL389WT3Dp_00379	0.304826	6.44534	0.533617	0.46509	0.951126	putative oxidoreductase YdhV
CS_BL389WT3Dp_01283	0.304768	3.7671	0.146962	0.701456	1	hypothetical protein
CS_BL389WT3Dp_00745	0.304664	5.17406	0.199515	0.655112	1	hypothetical protein
CS_BL389WT3Dp_01181	0.304508	5.42659	0.23756	0.625974	1	hypothetical protein
CS_BL389WT3Dp_00654	0.304452	6.61335	0.797797	0.371753	0.881773	hypothetical protein
CS_BL389WT3Dp_02795	0.30346	6.58972	0.70298	0.401784	0.903659	hypothetical protein
CS_BL389WT3Dp_01116	0.302739	7.43817	1.84849	0.173959	0.601516	Sensor histidine kinase ResE
CS_BL389WT3Dp_02924	0.301002	5.10847	0.196437	0.657613	1	Acylphosphatase
CS_BL389WT3Dp_03491	0.297142	7.36343	1.741	0.187012	0.62989	hypothetical protein
CS_BL389WT3Dp_01593	0.296589	5.85528	0.307327	0.579325	1	hypothetical protein
CS_BL389WT3Dp_01065	0.296349	5.46997	0.221894	0.637601	1	Transcription elongation factor GreA
CS_BL389WT3Dp_00811	0.295474	6.19352	0.352715	0.55258	0.9975	Xylulose kinase
CS_BL389WT3Dp_00497	0.294938	5.92682	0.318144	0.572725	1	Flavodoxin
CS_BL389WT3Dp_03378	0.294659	6.25401	0.509073	0.47554	0.953864	Erythritol/L-threitol dehydrogenase
CS_BL389WT3Dp_00600	0.294565	4.72011	0.161565	0.68772	1	hypothetical protein
CS_BL389WT3Dp_01022	0.294491	5.9251	0.311211	0.576938	1	Sodium/glucose cotransporter
CS_BL389WT3Dp_03365	0.294429	7.13567	1.3565	0.244146	0.726958	Xylulose kinase
CS_BL389WT3Dp_03338	0.294346	7.14049	1.45229	0.228161	0.706604	hypothetical protein
CS_BL389WT3Dp_02967	0.293933	6.18135	0.465701	0.494972	0.966605	hypothetical protein
CS_BL389WT3Dp_03290	0.29342	6.89473	0.996811	0.318083	0.829658	Xylulose kinase
CS_BL389WT3Dp_00895	0.290865	3.61414	0.119337	0.729755	1	hypothetical protein
CS_BL389WT3Dp_03598	0.290025	7.80056	3.41886	0.0644556	0.357781	Oxygen-independent coproporphyrinogen III oxidase
CS_BL389WT3Dp_00857	0.289974	9.55241	1.91341	0.166585	0.590435	H(+)/Cl(-) exchange transporter ClcA
CS_BL389WT3Dp_02763	0.289824	6.17411	0.431794	0.51111	0.975379	putative nicotinate-nucleotide pyrophosphorylase [carboxylating]
CS_BL389WT3Dp_00157	0.289782	7.0582	1.18727	0.275882	0.77251	NADH oxidase
CS_BL389WT3Dp_03118	0.289118	9.32363	2.76848	0.0961373	0.447239	putative ABC transporter ATP-binding protein YknY
CS_BL389WT3Dp_01091	0.288477	7.20771	0.730209	0.392815	0.896742	Putative mycofactocin radical SAM maturase MftC
CS_BL389WT3Dp_01230	0.288202	3.28505	0.123929	0.724812	1	hypothetical protein
CS_BL389WT3Dp_00984	0.287484	4.03915	0.131766	0.716608	1	hypothetical protein
CS_BL389WT3Dp_00696	0.287253	5.48938	0.228758	0.632446	1	Putative SOS response-associated peptidase YedK
CS_BL389WT3Dp_02502	0.286334	7.76312	2.386	0.122427	0.50429	Lipoteichoic acid synthase 2
CS_BL389WT3Dp_00541	0.285993	7.3002	1.34854	0.245534	0.726958	hypothetical protein
CS_BL389WT3Dp_03016	0.282691	5.6793	0.204879	0.650811	1	hypothetical protein
CS_BL389WT3Dp_01338	0.28218	6.77455	0.77501	0.378672	0.888123	Transcriptional regulatory protein YpdB
CS_BL389WT3Dp_03454	0.282156	4.30855	0.113621	0.736058	1	hypothetical protein
CS_BL389WT3Dp_00920	0.281087	5.35059	0.188305	0.664331	1	hypothetical protein
CS_BL389WT3Dp_02088	0.281074	4.75847	0.146885	0.70153	1	hypothetical protein
CS_BL389WT3Dp_03593	0.280965	6.80351	0.802435	0.370366	0.881256	hypothetical protein
CS_BL389WT3Dp_01914	0.280432	6.03181	0.352337	0.552793	0.9975	Sporulation integral membrane protein YlbJ
CS_BL389WT3Dp_00329	0.280299	7.57216	1.86356	0.172214	0.599193	putative response regulatory protein
CS_BL389WT3Dp_01467	0.280249	5.28733	0.193653	0.659894	1	hypothetical protein
CS_BL389WT3Dp_02508	0.28	4.85768	0.15545	0.693381	1	hypothetical protein
CS_BL389WT3Dp_02378	0.279939	10.2391	1.99024	0.158316	0.57763	Serine protease Do-like HtrB
CS_BL389WT3Dp_03179	0.279473	4.07395	0.132834	0.715512	1	tRNA-Gly(ccc)
CS_BL389WT3Dp_03400	0.278998	3.59755	0.106896	0.743706	1	Fe(2+) transport protein A
CS_BL389WT3Dp_02593	0.278616	7.0234	1.22644	0.2681	0.761944	hypothetical protein
CS_BL389WT3Dp_00454	0.278589	3.06781	0.117643	0.731605	1	hypothetical protein
CS_BL389WT3Dp_00609	0.278348	5.99967	0.293171	0.588196	1	hypothetical protein
CS_BL389WT3Dp_00717	0.277804	4.51901	0.136689	0.711595	1	hypothetical protein
CS_BL389WT3Dp_00296	0.276725	7.0743	0.964167	0.326139	0.839057	hypothetical protein
CS_BL389WT3Dp_01192	0.276359	6.44257	0.375621	0.539956	0.9975	Multidrug resistance protein 3
CS_BL389WT3Dp_02589	0.276358	5.66779	0.243489	0.621697	1	hypothetical protein
CS_BL389WT3Dp_02649	0.276259	6.51939	0.543612	0.46094	0.947596	HTH-type transcriptional activator mta
CS_BL389WT3Dp_02942	0.276142	3.0591	0.0933812	0.759922	1	tRNA-Pro(ggg)
CS_BL389WT3Dp_03092	0.275865	6.1133	0.374135	0.540759	0.9975	Uroporphyrinogen decarboxylase
CS_BL389WT3Dp_00330	0.275807	5.35233	0.187348	0.665133	1	hypothetical protein
CS_BL389WT3Dp_00044	0.275565	5.06	0.164074	0.685433	1	hypothetical protein
CS_BL389WT3Dp_00214	0.275375	7.05353	1.10994	0.292094	0.798334	hypothetical protein
CS_BL389WT3Dp_01199	0.273191	6.3504	0.456027	0.499487	0.968621	hypothetical protein
CS_BL389WT3Dp_03116	0.272891	9.85735	2.87964	0.0897061	0.432014	Macrolide export ATP-binding/permease protein MacB
CS_BL389WT3Dp_00332	0.272469	7.15058	1.35095	0.245112	0.726958	CRISPR pre-crRNA endoribonuclease Cas5d
CS_BL389WT3Dp_01285	0.271883	5.29795	0.175288	0.675454	1	hypothetical protein
CS_BL389WT3Dp_00652	0.271767	7.75343	2.5236	0.112155	0.479808	hypothetical protein
CS_BL389WT3Dp_03682	0.270018	4.4942	0.128681	0.719803	1	hypothetical protein
CS_BL389WT3Dp_02729	0.269488	7.24161	1.49721	0.221101	0.695512	putative protein
CS_BL389WT3Dp_00547	0.267366	7.47958	1.79382	0.180462	0.618327	3'%2C5'-cyclic adenosine monophosphate phosphodiesterase CpdA
CS_BL389WT3Dp_03011	0.267211	6.15858	0.320079	0.57156	1	HTH-type transcriptional regulator CysL
CS_BL389WT3Dp_00548	0.265984	7.44185	1.74828	0.186093	0.629045	hypothetical protein
CS_BL389WT3Dp_02610	0.265952	6.46049	0.498988	0.479945	0.958392	1-(5-phosphoribosyl)-5-[(5-phosphoribosylamino)methylideneamino] imidazole-4-carboxamide isomerase
CS_BL389WT3Dp_01435	0.265175	6.75623	0.604499	0.436867	0.931426	putative Hsp20 family chaperone
CS_BL389WT3Dp_02706	0.264015	6.137	0.350876	0.553618	0.9975	Cobalt-precorrin-5B C(1)-methyltransferase
CS_BL389WT3Dp_01239	0.263478	5.95282	0.271744	0.602164	1	Gamma-glutamyl phosphate reductase
CS_BL389WT3Dp_01764	0.263354	5.83573	0.255106	0.613503	1	ComE operon protein 3
CS_BL389WT3Dp_03683	0.262699	7.52861	1.84239	0.174671	0.602321	hypothetical protein
CS_BL389WT3Dp_02089	0.261005	4.67217	0.126336	0.722262	1	hypothetical protein
CS_BL389WT3Dp_00293	0.260888	4.88849	0.12466	0.724034	1	hypothetical protein
CS_BL389WT3Dp_00343	0.260501	6.91082	0.825173	0.363672	0.874716	Molybdenum cofactor cytidylyltransferase
CS_BL389WT3Dp_03296	0.259668	14.3433	2.10596	0.146726	0.55206	ABC transporter periplasmic-binding protein YphF
CS_BL389WT3Dp_02743	0.258671	3.82904	0.10948	0.740737	1	hypothetical protein
CS_BL389WT3Dp_02482	0.257686	6.99295	0.842679	0.358632	0.871491	Toxin A
CS_BL389WT3Dp_03387	0.256702	6.4389	0.464269	0.495635	0.966625	L-ribulose-5-phosphate 4-epimerase AraD
CS_BL389WT3Dp_00337	0.25647	5.81931	0.238001	0.625654	1	CRISPR-associated endonuclease Cas2
CS_BL389WT3Dp_03581	0.255258	6.3739	0.432614	0.510709	0.975321	hypothetical protein
CS_BL389WT3Dp_01048	0.254355	5.90837	0.256543	0.612505	1	hypothetical protein
CS_BL389WT3Dp_01625	0.254051	6.55468	0.439132	0.507542	0.972451	hypothetical protein
CS_BL389WT3Dp_03422	0.252519	6.36166	0.397406	0.528432	0.989526	hypothetical protein
CS_BL389WT3Dp_03620	0.251815	10.1312	2.29377	0.129894	0.52011	D-galactose-binding periplasmic protein
CS_BL389WT3Dp_03113	0.251556	8.92042	2.34115	0.125996	0.509437	NADP-reducing hydrogenase subunit HndD
CS_BL389WT3Dp_00907	0.250852	7.077	0.65362	0.418821	0.916157	hypothetical protein
CS_BL389WT3Dp_02293	0.24997	6.32709	0.353686	0.552034	0.9975	hypothetical protein
CS_BL389WT3Dp_03548	0.249625	4.62301	0.108234	0.742164	1	hypothetical protein
CS_BL389WT3Dp_00816	0.248256	5.48938	0.165384	0.684247	1	putative cation efflux system protein
CS_BL389WT3Dp_01332	0.248186	4.91737	0.110187	0.739932	1	Mobilization protein A
CS_BL389WT3Dp_01045	0.248047	5.86354	0.232425	0.629731	1	2%2C3-bisphosphoglycerate-dependent phosphoglycerate mutase
CS_BL389WT3Dp_01305	0.24803	6.66069	0.521508	0.470199	0.953481	N-carbamoyl-L-amino acid hydrolase
CS_BL389WT3Dp_00777	0.247728	4.80709	0.121164	0.727776	1	hypothetical protein
CS_BL389WT3Dp_03386	0.245581	7.67853	2.10002	0.147298	0.552953	Ribulokinase
CS_BL389WT3Dp_01353	0.244145	5.12459	0.132007	0.71636	1	Hydrogenase maturation factor HybF
CS_BL389WT3Dp_02496	0.243993	3.27486	0.0705841	0.790488	1	hypothetical protein
CS_BL389WT3Dp_01630	0.243615	5.01733	0.124706	0.723985	1	hypothetical protein
CS_BL389WT3Dp_03322	0.242459	6.13908	0.299429	0.584241	1	hypothetical protein
CS_BL389WT3Dp_01525	0.242435	6.64537	0.510858	0.474767	0.953864	Alkaline phosphatase synthesis sensor protein PhoR
CS_BL389WT3Dp_02868	0.241422	7.08125	0.794291	0.372806	0.882659	4-alpha-glucanotransferase
CS_BL389WT3Dp_01115	0.240694	6.69723	0.479433	0.488679	0.963301	Transcriptional regulatory protein SrrA
CS_BL389WT3Dp_01149	0.240534	5.70112	0.197536	0.656717	1	hypothetical protein
CS_BL389WT3Dp_01497	0.238919	6.05613	0.262453	0.60844	1	hypothetical protein
CS_BL389WT3Dp_00821	0.23815	6.02857	0.251095	0.616305	1	hypothetical protein
CS_BL389WT3Dp_01090	0.237683	5.61441	0.147308	0.701121	1	putative manganese efflux pump MntP
CS_BL389WT3Dp_01020	0.236893	5.36461	0.130163	0.718263	1	Putative N-acetylmannosamine-6-phosphate 2-epimerase
CS_BL389WT3Dp_00487	0.236754	6.47175	0.395689	0.529324	0.990116	HTH-type transcriptional regulator TdfR
CS_BL389WT3Dp_00569	0.235946	5.37802	0.128263	0.72024	1	hypothetical protein
CS_BL389WT3Dp_01816	0.235328	6.67776	0.473486	0.491388	0.965414	hypothetical protein
CS_BL389WT3Dp_02859	0.233593	6.40131	0.366923	0.544686	0.9975	hypothetical protein
CS_BL389WT3Dp_00657	0.232262	7.11662	0.935993	0.33331	0.844648	hypothetical protein
CS_BL389WT3Dp_01502	0.231534	5.43105	0.141624	0.706672	1	hypothetical protein
CS_BL389WT3Dp_02944	0.231473	7.92006	1.95276	0.162289	0.580722	hypothetical protein
CS_BL389WT3Dp_02060	0.230374	4.62711	0.0840537	0.771877	1	Putative aliphatic sulfonates transport permease protein SsuC
CS_BL389WT3Dp_00740	0.228467	6.54819	0.34193	0.558717	0.999908	hypothetical protein
CS_BL389WT3Dp_03447	0.228297	5.98218	0.197402	0.656826	1	ADP-ribosyl-[dinitrogen reductase] glycohydrolase
CS_BL389WT3Dp_00861	0.227563	4.89937	0.105428	0.74541	1	Aspartyl/glutamyl-tRNA(Asn/Gln) amidotransferase subunit C
CS_BL389WT3Dp_00676	0.226149	4.24339	0.0807903	0.776229	1	Inner membrane protein YqcE
CS_BL389WT3Dp_00921	0.224306	5.73043	0.17689	0.67406	1	Transcriptional regulatory protein YpdB
CS_BL389WT3Dp_02888	0.22425	9.51958	1.68547	0.194199	0.644311	hypothetical protein
CS_BL389WT3Dp_03091	0.224082	6.26233	0.293567	0.587944	1	hypothetical protein
CS_BL389WT3Dp_02193	0.224054	1.44091	0.0534732	0.817126	1	tRNA-Ser(tga)
CS_BL389WT3Dp_01692	0.223676	6.35675	0.31924	0.572065	1	ABC transporter ATP-binding protein YxdL
CS_BL389WT3Dp_01410	0.220993	5.87402	0.181539	0.670054	1	hypothetical protein
CS_BL389WT3Dp_03343	0.219289	6.49153	0.343168	0.558006	0.999908	ABC transporter ATP-binding protein YtrB
CS_BL389WT3Dp_00162	0.219093	6.86958	0.513148	0.473779	0.953864	Hydroxylamine reductase
CS_BL389WT3Dp_02389	0.217799	6.06653	0.20819	0.64819	1	hypothetical protein
CS_BL389WT3Dp_01463	0.217335	5.0748	0.100189	0.751603	1	hypothetical protein
CS_BL389WT3Dp_01180	0.216765	5.77152	0.163084	0.686333	1	ABC transporter ATP-binding protein YtrB
CS_BL389WT3Dp_01499	0.216339	6.8332	0.494387	0.481977	0.958859	hypothetical protein
CS_BL389WT3Dp_03575	0.214484	9.62354	1.31555	0.251392	0.73544	Sensor histidine kinase ResE
CS_BL389WT3Dp_00887	0.213643	6.82249	0.484724	0.48629	0.962115	hypothetical protein
CS_BL389WT3Dp_01639	0.213501	8.24006	2.12536	0.144879	0.549899	Oxalate-binding protein
CS_BL389WT3Dp_00335	0.213347	6.8694	0.530312	0.466476	0.95144	hypothetical protein
CS_BL389WT3Dp_01515	0.213342	5.13989	0.103825	0.747287	1	hypothetical protein
CS_BL389WT3Dp_03590	0.21323	9.13641	2.45923	0.116836	0.490919	hypothetical protein
CS_BL389WT3Dp_03385	0.213201	5.07763	0.100752	0.750929	1	L-Rhamnulokinase
CS_BL389WT3Dp_02384	0.213029	8.80568	1.26971	0.259821	0.750395	hypothetical protein
CS_BL389WT3Dp_01221	0.212702	4.22062	0.0771467	0.781202	1	hypothetical protein
CS_BL389WT3Dp_02614	0.212445	7.35862	1.06124	0.302932	0.813311	hypothetical protein
CS_BL389WT3Dp_03049	0.211475	6.35324	0.25804	0.61147	1	Malate-2H(+)/Na(+)-lactate antiporter
CS_BL389WT3Dp_03514	0.211165	7.27604	0.655124	0.418287	0.915666	Putative acetyltransferase
CS_BL389WT3Dp_03009	0.210435	4.80832	0.0859524	0.769387	1	Chromate transport protein
CS_BL389WT3Dp_03476	0.20887	7.79316	1.21613	0.270121	0.763951	Galactose/methyl galactoside import ATP-binding protein MglA
CS_BL389WT3Dp_00610	0.208858	5.13883	0.0897248	0.764527	1	hypothetical protein
CS_BL389WT3Dp_02631	0.207713	8.97398	2.20187	0.137843	0.533377	UvrABC system protein C
CS_BL389WT3Dp_00550	0.207389	6.67216	0.362581	0.547076	0.9975	hypothetical protein
CS_BL389WT3Dp_02460	0.206869	4.06135	0.0734746	0.786343	1	dTDP-4-dehydrorhamnose reductase
CS_BL389WT3Dp_02308	0.205563	6.42873	0.256926	0.61224	1	Membrane protein YdfJ
CS_BL389WT3Dp_02557	0.205279	4.37531	0.0712574	0.789515	1	hypothetical protein
CS_BL389WT3Dp_00747	0.20495	5.65575	0.137088	0.711193	1	KDP operon transcriptional regulatory protein KdpE
CS_BL389WT3Dp_01583	0.204843	5.45357	0.110484	0.739594	1	Glutamate synthase [NADPH] small chain
CS_BL389WT3Dp_01195	0.204573	9.75241	0.70639	0.400645	0.903659	Riboflavin transporter RibZ
CS_BL389WT3Dp_01117	0.20313	7.08469	0.703607	0.401574	0.903659	Imidazole glycerol phosphate synthase subunit HisH
CS_BL389WT3Dp_00761	0.202891	4.11698	0.0655716	0.797897	1	hypothetical protein
CS_BL389WT3Dp_03143	0.20278	7.28705	0.704083	0.401415	0.903659	50S ribosomal protein L22
CS_BL389WT3Dp_03154	0.202283	9.36086	2.26264	0.132528	0.524682	hypothetical protein
CS_BL389WT3Dp_01369	0.201819	6.30882	0.241141	0.623384	1	O-acetylserine sulfhydrylase
CS_BL389WT3Dp_00139	0.201627	4.83669	0.0836405	0.772423	1	hypothetical protein
CS_BL389WT3Dp_03421	0.201507	5.53266	0.104082	0.746985	1	Transketolase 2
CS_BL389WT3Dp_02887	0.201103	5.26568	0.0920121	0.761635	1	hypothetical protein
CS_BL389WT3Dp_02992	0.200311	5.10123	0.0907044	0.763284	1	NADP-reducing hydrogenase subunit HndC
CS_BL389WT3Dp_03699	0.200164	8.72574	2.00223	0.157068	0.57419	hypothetical protein
CS_BL389WT3Dp_00815	0.199796	3.29813	0.0593422	0.807539	1	hypothetical protein
CS_BL389WT3Dp_00493	0.19912	7.04853	0.510333	0.474995	0.953864	Enolase
CS_BL389WT3Dp_01194	0.198944	9.82637	0.634961	0.425541	0.922583	putative hydrolase YxeP
CS_BL389WT3Dp_01049	0.198876	5.93581	0.137291	0.710989	1	putative N-acetyltransferase YvbK
CS_BL389WT3Dp_01678	0.198119	6.57676	0.3307	0.565247	1	Deoxyguanosinetriphosphate triphosphohydrolase-like protein
CS_BL389WT3Dp_00384	0.197746	6.22933	0.219993	0.639045	1	GTP 3'%2C8-cyclase
CS_BL389WT3Dp_02317	0.197655	7.20685	0.806748	0.369084	0.880309	Thymidylate synthase 1
CS_BL389WT3Dp_00585	0.197416	4.59784	0.0690642	0.792704	1	hypothetical protein
CS_BL389WT3Dp_01186	0.196452	4.02854	0.0515056	0.820464	1	hypothetical protein
CS_BL389WT3Dp_01480	0.19454	4.9165	0.0787476	0.779002	1	hypothetical protein
CS_BL389WT3Dp_01697	0.194376	6.54562	0.262675	0.608288	1	hypothetical protein
CS_BL389WT3Dp_02222	0.194359	6.85708	0.411409	0.521255	0.98227	hypothetical protein
CS_BL389WT3Dp_00774	0.194248	5.31189	0.0945352	0.758489	1	Ubiquinone biosynthesis O-methyltransferase
CS_BL389WT3Dp_02127	0.194185	5.07621	0.080839	0.776164	1	Glutamine transport ATP-binding protein GlnQ
CS_BL389WT3Dp_01411	0.193646	6.34836	0.21913	0.639704	1	Molybdenum cofactor guanylyltransferase
CS_BL389WT3Dp_03483	0.192743	3.75749	0.0622472	0.802979	1	Transposase from transposon Tn916
CS_BL389WT3Dp_00798	0.192643	5.68485	0.116064	0.733344	1	hypothetical protein
CS_BL389WT3Dp_01624	0.192126	5.55141	0.103228	0.747989	1	Zinc D-Ala-D-Ala carboxypeptidase
CS_BL389WT3Dp_03631	0.191856	7.84945	1.62273	0.202712	0.658087	5-amino-6-(5-phospho-D-ribitylamino)uracil phosphatase YitU
CS_BL389WT3Dp_00179	0.191638	8.82428	0.937291	0.332976	0.844648	hypothetical protein
CS_BL389WT3Dp_00456	0.191621	4.53686	0.0615869	0.804005	1	hypothetical protein
CS_BL389WT3Dp_02801	0.191491	6.55286	0.295296	0.586847	1	hypothetical protein
CS_BL389WT3Dp_00129	0.191429	8.00836	1.7629	0.184264	0.625103	hypothetical protein
CS_BL389WT3Dp_01062	0.19088	5.68349	0.11752	0.73174	1	hypothetical protein
CS_BL389WT3Dp_00106	0.190448	4.44594	0.0634083	0.801188	1	Spore protein YabP
CS_BL389WT3Dp_00292	0.189973	6.57664	0.255628	0.61314	1	hypothetical protein
CS_BL389WT3Dp_01147	0.188969	4.9263	0.0768118	0.781665	1	hypothetical protein
CS_BL389WT3Dp_03037	0.188538	5.00584	0.0717671	0.788781	1	Lipoprotein-releasing system ATP-binding protein LolD
CS_BL389WT3Dp_02669	0.188443	4.97784	0.0769789	0.781434	1	hypothetical protein
CS_BL389WT3Dp_01237	0.187997	7.82815	1.21989	0.269382	0.762811	hypothetical protein
CS_BL389WT3Dp_00079	0.186612	6.65777	0.280652	0.596274	1	Autoinducer 2-binding protein LsrB
CS_BL389WT3Dp_02872	0.186383	6.77409	0.353254	0.552277	0.9975	GTPase Era
CS_BL389WT3Dp_01922	0.185901	7.02995	0.495787	0.481357	0.958392	hypothetical protein
CS_BL389WT3Dp_03090	0.185813	6.16145	0.17286	0.677582	1	Methionine synthase
CS_BL389WT3Dp_03219	0.18558	8.38356	1.40034	0.236666	0.716076	Acyl carrier protein
CS_BL389WT3Dp_01276	0.185101	7.08385	0.566933	0.45148	0.943777	4-hydroxy-3-methylbut-2-en-1-yl diphosphate synthase (flavodoxin)
CS_BL389WT3Dp_03289	0.183963	5.88049	0.123063	0.725736	1	4-hydroxyphenylacetate decarboxylase activating enzyme
CS_BL389WT3Dp_02371	0.183669	6.48242	0.21205	0.645166	1	Formate acetyltransferase
CS_BL389WT3Dp_02467	0.183467	6.58718	0.272737	0.601502	1	hypothetical protein
CS_BL389WT3Dp_00351	0.183377	7.45311	0.746653	0.387538	0.894994	Fe(3+) ions import ATP-binding protein FbpC 2
CS_BL389WT3Dp_00134	0.183259	-0.706172	0.0362925	0.848913	1	23S ribosomal RNA
CS_BL389WT3Dp_02070	0.182461	5.9276	0.136366	0.711921	1	Signal peptidase I S
CS_BL389WT3Dp_01942	0.182452	4.46777	0.0610414	0.804858	1	Exodeoxyribonuclease 7 small subunit
CS_BL389WT3Dp_03109	0.181457	6.20171	0.18332	0.668536	1	hypothetical protein
CS_BL389WT3Dp_01436	0.181036	5.69671	0.113976	0.735662	1	hypothetical protein
CS_BL389WT3Dp_02823	0.180644	5.15559	0.0749717	0.784231	1	hypothetical protein
CS_BL389WT3Dp_00258	0.178962	7.15283	0.585326	0.444232	0.936767	Conserved virulence factor B
CS_BL389WT3Dp_02630	0.178866	7.60902	0.895249	0.344059	0.854254	HPr kinase/phosphorylase
CS_BL389WT3Dp_02629	0.177944	8.23939	1.56417	0.211055	0.676418	Glucokinase
CS_BL389WT3Dp_02177	0.177257	6.86648	0.264685	0.606919	1	hypothetical protein
CS_BL389WT3Dp_03353	0.177097	7.62033	0.908967	0.340389	0.851241	Modification methylase DpnIIA
CS_BL389WT3Dp_00698	0.176797	4.94119	0.0647656	0.799116	1	hypothetical protein
CS_BL389WT3Dp_02503	0.176197	6.02986	0.137636	0.710642	1	hypothetical protein
CS_BL389WT3Dp_00488	0.176147	6.05597	0.135815	0.712478	1	Phosphodiesterase YfcE
CS_BL389WT3Dp_02461	0.175877	6.52968	0.240896	0.62356	1	dTDP-4-dehydrorhamnose reductase
CS_BL389WT3Dp_00955	0.175673	4.40651	0.0548544	0.814822	1	hypothetical protein
CS_BL389WT3Dp_00093	0.175311	8.50621	1.03936	0.307969	0.81742	Glucose-1-phosphate adenylyltransferase
CS_BL389WT3Dp_00616	0.174829	7.18754	0.587999	0.443194	0.936326	hypothetical protein
CS_BL389WT3Dp_00009	0.173746	8.51308	1.22291	0.268791	0.761986	hypothetical protein
CS_BL389WT3Dp_02779	0.173317	5.50227	0.0828	0.773538	1	hypothetical protein
CS_BL389WT3Dp_02269	0.173235	5.53541	0.0869583	0.76808	1	hypothetical protein
CS_BL389WT3Dp_00742	0.171958	5.45405	0.0722409	0.788102	1	hypothetical protein
CS_BL389WT3Dp_03012	0.171899	4.16801	0.0490224	0.824773	1	hypothetical protein
CS_BL389WT3Dp_02078	0.171768	5.68053	0.0987786	0.7533	1	Serine protease AprX
CS_BL389WT3Dp_01183	0.17159	7.24738	0.588932	0.442832	0.936326	Lipoprotein-releasing system ATP-binding protein LolD
CS_BL389WT3Dp_02451	0.170653	9.1804	0.950968	0.329473	0.840747	Glucose-1-phosphate thymidylyltransferase
CS_BL389WT3Dp_00656	0.170557	7.00583	0.404666	0.524689	0.986803	hypothetical protein
CS_BL389WT3Dp_01422	0.170469	5.56631	0.0874854	0.767399	1	Sensory transduction protein regX3
CS_BL389WT3Dp_03292	0.170467	9.49202	1.37503	0.240949	0.723247	N-acetylmannosamine kinase
CS_BL389WT3Dp_00551	0.169775	8.14514	1.134	0.286924	0.789354	hypothetical protein
CS_BL389WT3Dp_03587	0.169459	8.57532	1.51819	0.217893	0.689055	V-type proton ATPase subunit E
CS_BL389WT3Dp_01069	0.168827	5.19814	0.0623013	0.802895	1	Hydroxymethylpyrimidine/phosphomethylpyrimidine kinase
CS_BL389WT3Dp_01986	0.168189	7.25028	0.487629	0.484987	0.961361	Sensor histidine kinase GraS
CS_BL389WT3Dp_01479	0.16693	4.01482	0.047071	0.828241	1	hypothetical protein
CS_BL389WT3Dp_03046	0.166861	5.15942	0.0594555	0.807359	1	3-oxoacyl-[acyl-carrier-protein] reductase FabG
CS_BL389WT3Dp_00803	0.166757	4.92634	0.052991	0.817938	1	hypothetical protein
CS_BL389WT3Dp_00331	0.166096	8.54347	1.45494	0.227737	0.706027	Reverse gyrase
CS_BL389WT3Dp_00636	0.165921	4.18395	0.0468227	0.828687	1	hypothetical protein
CS_BL389WT3Dp_00829	0.165431	4.17825	0.0462165	0.829783	1	hypothetical protein
CS_BL389WT3Dp_00658	0.164883	8.55212	1.47821	0.224054	0.700215	hypothetical protein
CS_BL389WT3Dp_01131	0.164833	5.44036	0.0735262	0.78627	1	hypothetical protein
CS_BL389WT3Dp_03596	0.164498	3.86446	0.0460129	0.830152	1	hypothetical protein
CS_BL389WT3Dp_00279	0.164028	7.2302	0.436437	0.508847	0.972538	hypothetical protein
CS_BL389WT3Dp_00284	0.163628	7.76339	0.601604	0.437967	0.93207	hypothetical protein
CS_BL389WT3Dp_00790	0.16359	7.58028	0.641919	0.423017	0.920614	Diaminopimelate epimerase
CS_BL389WT3Dp_00522	0.16316	4.27384	0.0461763	0.829856	1	putative protein YjbR
CS_BL389WT3Dp_02017	0.162921	6.94649	0.356758	0.550312	0.9975	hypothetical protein
CS_BL389WT3Dp_01015	0.162783	5.85438	0.0969487	0.755522	1	hypothetical protein
CS_BL389WT3Dp_01475	0.161358	5.05497	0.0560412	0.812866	1	hypothetical protein
CS_BL389WT3Dp_03352	0.161096	7.80402	0.914891	0.33882	0.84795	hypothetical protein
CS_BL389WT3Dp_03574	0.16054	8.92271	0.782647	0.376333	0.88484	Transcriptional regulatory protein SrrA
CS_BL389WT3Dp_03030	0.160461	5.55066	0.0761662	0.782562	1	Prolyl-tRNA editing protein ProX
CS_BL389WT3Dp_02705	0.160349	6.54821	0.210031	0.646743	1	Cobalt-precorrin-2 C(20)-methyltransferase
CS_BL389WT3Dp_00823	0.160184	6.79362	0.252993	0.614975	1	Sensor kinase CusS
CS_BL389WT3Dp_01862	0.159966	3.9061	0.042553	0.836569	1	hypothetical protein
CS_BL389WT3Dp_02458	0.159452	5.67356	0.0852084	0.770359	1	dTDP-4-dehydrorhamnose 3%2C5-epimerase
CS_BL389WT3Dp_03427	0.159413	7.7049	0.46402	0.495751	0.966625	L10_leader
CS_BL389WT3Dp_01070	0.159286	5.82754	0.0876911	0.767133	1	Cytosine permease
CS_BL389WT3Dp_01586	0.158778	10.4968	1.41461	0.234292	0.713741	Peptidoglycan endopeptidase LytF
CS_BL389WT3Dp_01349	0.158595	7.32643	0.583357	0.444999	0.936767	hypothetical protein
CS_BL389WT3Dp_02662	0.1578	5.93667	0.103796	0.747322	1	Protein
CS_BL389WT3Dp_01656	0.157181	10.1863	1.33703	0.247558	0.731227	Thioredoxin reductase
CS_BL389WT3Dp_00453	0.157075	7.27617	0.292448	0.588656	1	Fe(2+) transporter FeoB
CS_BL389WT3Dp_03473	0.156653	7.73274	0.969829	0.324723	0.837148	D-threitol-binding protein
CS_BL389WT3Dp_02667	0.156471	8.30419	1.29189	0.2557	0.744196	Sensor histidine kinase ResE
CS_BL389WT3Dp_00334	0.155692	7.14572	0.429013	0.512474	0.976005	hypothetical protein
CS_BL389WT3Dp_01653	0.15514	9.51363	0.996872	0.318069	0.829658	Glycine reductase complex component B subunits alpha and beta
CS_BL389WT3Dp_01785	0.154189	7.14745	0.41186	0.521027	0.98227	hypothetical protein
CS_BL389WT3Dp_00372	0.154044	3.81104	0.0363373	0.848821	1	hypothetical protein
CS_BL389WT3Dp_01776	0.153975	6.26091	0.140204	0.708078	1	hypothetical protein
CS_BL389WT3Dp_01632	0.153898	6.2331	0.132859	0.715486	1	hypothetical protein
CS_BL389WT3Dp_03013	0.153422	6.2206	0.123994	0.724743	1	HTH-type transcriptional activator mta
CS_BL389WT3Dp_00768	0.153388	4.76221	0.0454275	0.83122	1	hypothetical protein
CS_BL389WT3Dp_02895	0.153232	7.14182	0.410417	0.521758	0.98227	Signal peptidase IB
CS_BL389WT3Dp_02150	0.153047	4.35883	0.0384996	0.844443	1	hypothetical protein
CS_BL389WT3Dp_02792	0.152931	8.21612	0.931266	0.334534	0.844648	hypothetical protein
CS_BL389WT3Dp_00653	0.152853	6.27937	0.141402	0.706891	1	hypothetical protein
CS_BL389WT3Dp_00345	0.152623	7.79295	0.837145	0.360215	0.872877	CinA-like protein
CS_BL389WT3Dp_02920	0.152561	7.02939	0.350064	0.554077	0.9975	Thioredoxin reductase
CS_BL389WT3Dp_03151	0.152428	6.60395	0.188986	0.663762	1	D-proline reductase proprotein PrdA
CS_BL389WT3Dp_03360	0.152237	5.56137	0.0695895	0.791935	1	Phosphorylated carbohydrates phosphatase
CS_BL389WT3Dp_03760	0.152154	7.06543	0.331469	0.564796	1	hypothetical protein
CS_BL389WT3Dp_00180	0.151943	9.8182	0.5554	0.45612	0.946649	Chaperone protein DnaJ
CS_BL389WT3Dp_01603	0.150897	4.55789	0.0402292	0.841033	1	hypothetical protein
CS_BL389WT3Dp_02053	0.150887	5.91341	0.0916983	0.762029	1	Bifunctional protein GlmU
CS_BL389WT3Dp_03312	0.150594	5.26372	0.0516363	0.82024	1	Hydroxypyruvate reductase
CS_BL389WT3Dp_03157	0.149839	6.12175	0.109935	0.740218	1	tRNA-SeC(tca)
CS_BL389WT3Dp_01425	0.149179	4.40987	0.0388065	0.843833	1	hypothetical protein
CS_BL389WT3Dp_03278	0.148019	6.0953	0.103896	0.747204	1	putative HTH-type transcriptional regulator YdjF
CS_BL389WT3Dp_00382	0.147144	7.32574	0.456237	0.499388	0.968621	NADP-reducing hydrogenase subunit HndC
CS_BL389WT3Dp_01485	0.146649	5.73143	0.0753652	0.783679	1	hypothetical protein
CS_BL389WT3Dp_00860	0.14615	3.94071	0.0347643	0.85209	1	hypothetical protein
CS_BL389WT3Dp_02575	0.145526	4.35516	0.0366201	0.848241	1	hypothetical protein
CS_BL389WT3Dp_02551	0.144649	5.59477	0.0622625	0.802955	1	hypothetical protein
CS_BL389WT3Dp_03528	0.143952	7.76592	0.611682	0.434155	0.931426	hypothetical protein
CS_BL389WT3Dp_00019	0.14305	5.16976	0.044949	0.832098	1	tRNA-Ile(gat)
CS_BL389WT3Dp_00817	0.142952	4.32034	0.0315187	0.859088	1	hypothetical protein
CS_BL389WT3Dp_00783	0.142752	7.13834	0.372153	0.541833	0.9975	Peptidoglycan-N-acetylmuramic acid deacetylase PdaC
CS_BL389WT3Dp_00727	0.142551	6.13129	0.10441	0.7466	1	Phosphate regulon transcriptional regulatory protein PhoB
CS_BL389WT3Dp_03527	0.142408	6.79437	0.196728	0.657375	1	hypothetical protein
CS_BL389WT3Dp_02450	0.142108	9.06285	0.816045	0.366339	0.878295	dTDP-glucose 4%2C6-dehydratase 2
CS_BL389WT3Dp_03064	0.142056	6.04961	0.0919074	0.761766	1	hypothetical protein
CS_BL389WT3Dp_03749	0.141965	5.03173	0.0434036	0.834967	1	hypothetical protein
CS_BL389WT3Dp_00511	0.141777	4.9316	0.0413429	0.838877	1	hypothetical protein
CS_BL389WT3Dp_00775	0.14153	6.65319	0.147801	0.700646	1	Mycothiol acetyltransferase
CS_BL389WT3Dp_03225	0.141178	7.86986	0.793016	0.37319	0.882659	L-serine dehydratase%2C beta chain
CS_BL389WT3Dp_03469	0.141037	5.7963	0.0713137	0.789433	1	Ribose-5-P isomerase B
CS_BL389WT3Dp_00875	0.140675	9.53864	0.884778	0.346896	0.859945	Chromosome partition protein Smc
CS_BL389WT3Dp_00353	0.140447	5.97826	0.0849042	0.770758	1	hypothetical protein
CS_BL389WT3Dp_00793	0.1401	5.39954	0.0501712	0.822766	1	hypothetical protein
CS_BL389WT3Dp_00050	0.140008	6.0646	0.0911909	0.762669	1	hypothetical protein
CS_BL389WT3Dp_01364	0.139481	7.29367	0.360014	0.548499	0.9975	cspA
CS_BL389WT3Dp_02484	0.13866	7.96512	0.857722	0.354377	0.868996	Toxin A
CS_BL389WT3Dp_03459	0.138151	5.04564	0.0407939	0.839936	1	Transposase from transposon Tn916
CS_BL389WT3Dp_01046	0.137998	5.24998	0.045957	0.830254	1	hypothetical protein
CS_BL389WT3Dp_00818	0.137778	6.33785	0.102113	0.749309	1	putative ABC transporter ATP-binding protein
CS_BL389WT3Dp_02275	0.136471	8.9748	1.05085	0.305312	0.813311	Delta(1)-pyrroline-2-carboxylate reductase
CS_BL389WT3Dp_02449	0.136375	9.39626	0.858552	0.354144	0.868991	dTDP-4-dehydrorhamnose reductase
CS_BL389WT3Dp_02991	0.135793	7.31564	0.403073	0.525507	0.987022	putative oxidoreductase YdhV
CS_BL389WT3Dp_01837	0.135461	4.43714	0.0332848	0.855236	1	hypothetical protein
CS_BL389WT3Dp_02335	0.135282	8.42035	0.924757	0.336229	0.844852	putative protein
CS_BL389WT3Dp_03624	0.135165	8.97076	0.952841	0.328997	0.840405	Oligopeptide transport ATP-binding protein OppD
CS_BL389WT3Dp_02368	0.135022	8.19022	0.484016	0.486609	0.96224	hypothetical protein
CS_BL389WT3Dp_03674	0.135009	9.78475	1.03412	0.309192	0.81836	1%2C4-alpha-glucan branching enzyme GlgB
CS_BL389WT3Dp_00730	0.134969	6.50111	0.136567	0.711718	1	Transcriptional regulatory protein WalR
CS_BL389WT3Dp_01415	0.134932	6.14362	0.0957639	0.756974	1	Carboxylesterase NlhH
CS_BL389WT3Dp_03444	0.134837	4.98241	0.0372372	0.846983	1	hypothetical protein
CS_BL389WT3Dp_03307	0.134167	6.2302	0.099996	0.751834	1	Dihydroanticapsin 7-dehydrogenase
CS_BL389WT3Dp_02897	0.133179	7.09074	0.28733	0.591937	1	Tyrosine recombinase XerD
CS_BL389WT3Dp_03550	0.132505	6.75055	0.137785	0.710493	1	Protein UmuC
CS_BL389WT3Dp_03259	0.131795	4.67518	0.0327656	0.856358	1	putative sugar kinase YdjH
CS_BL389WT3Dp_00141	0.131712	9.54037	0.924589	0.336273	0.844852	Oligopeptide-binding protein AppA
CS_BL389WT3Dp_03080	0.131421	5.8558	0.0628156	0.8021	1	hypothetical protein
CS_BL389WT3Dp_00671	0.131326	5.4354	0.0447401	0.832483	1	hypothetical protein
CS_BL389WT3Dp_03069	0.131172	7.20693	0.34842	0.555009	0.9975	hypothetical protein
CS_BL389WT3Dp_02139	0.130243	6.07287	0.082802	0.773535	1	Glycine cleavage system H protein
CS_BL389WT3Dp_03606	0.130031	8.97534	0.897351	0.343493	0.854103	hypothetical protein
CS_BL389WT3Dp_02791	0.129329	6.57589	0.133322	0.715012	1	ABC transporter ATP-binding protein YxdL
CS_BL389WT3Dp_00391	0.129272	7.03105	0.238855	0.625034	1	Molybdopterin molybdenumtransferase
CS_BL389WT3Dp_02971	0.129252	6.48026	0.12066	0.728319	1	hypothetical protein
CS_BL389WT3Dp_00376	0.129228	6.49734	0.119975	0.729062	1	Molybdopterin adenylyltransferase
CS_BL389WT3Dp_03669	0.128811	7.41074	0.411451	0.521234	0.98227	hypothetical protein
CS_BL389WT3Dp_03684	0.128545	5.02569	0.0344658	0.85272	1	ECF RNA polymerase sigma factor SigM
CS_BL389WT3Dp_03295	0.127974	10.9167	0.901507	0.342378	0.853454	Galactose/methyl galactoside import ATP-binding protein MglA
CS_BL389WT3Dp_03084	0.127864	6.90437	0.199259	0.65532	1	hypothetical protein
CS_BL389WT3Dp_03703	0.127762	8.17545	0.654934	0.418354	0.915666	Protein hit
CS_BL389WT3Dp_00347	0.127541	5.6996	0.0535375	0.817018	1	GTP 3'%2C8-cyclase
CS_BL389WT3Dp_02774	0.127524	3.89202	0.0257548	0.872501	1	hypothetical protein
CS_BL389WT3Dp_01160	0.127509	7.23377	0.328086	0.566789	1	DNA repair protein RadA
CS_BL389WT3Dp_03271	0.127089	6.48242	0.111268	0.738705	1	RNA polymerase sigma factor RpoD
CS_BL389WT3Dp_02351	0.126717	8.44487	0.850443	0.356427	0.869706	Phosphoglycolate phosphatase
CS_BL389WT3Dp_03604	0.125842	8.60708	0.833416	0.361287	0.872877	hypothetical protein
CS_BL389WT3Dp_02419	0.124689	7.59538	0.419558	0.517158	0.980467	hypothetical protein
CS_BL389WT3Dp_03002	0.124604	6.78581	0.150083	0.698456	1	Pyridinium-3%2C5-biscarboxylic acid mononucleotide synthase
CS_BL389WT3Dp_02880	0.124483	7.29138	0.346748	0.55596	0.9975	Zinc-binding GTPase YeiR
CS_BL389WT3Dp_01477	0.12417	10.6242	0.791882	0.373532	0.882659	hypothetical protein
CS_BL389WT3Dp_00587	0.12414	7.18611	0.283295	0.59455	1	hypothetical protein
CS_BL389WT3Dp_03542	0.123914	5.22343	0.0357368	0.85006	1	hypothetical protein
CS_BL389WT3Dp_01820	0.123876	6.08181	0.0720273	0.788408	1	Translocation-enhancing protein TepA
CS_BL389WT3Dp_00553	0.123775	5.6501	0.0456643	0.830787	1	hypothetical protein
CS_BL389WT3Dp_00224	0.123548	6.11879	0.0735422	0.786247	1	Ktr system potassium uptake protein A
CS_BL389WT3Dp_02569	0.123506	7.01072	0.220716	0.638495	1	hypothetical protein
CS_BL389WT3Dp_00771	0.123503	5.99814	0.0675865	0.794884	1	hypothetical protein
CS_BL389WT3Dp_01600	0.122743	5.83539	0.0541697	0.81596	1	Regulatory protein SoxS
CS_BL389WT3Dp_00375	0.12168	6.25483	0.0853935	0.770117	1	Maltose/maltodextrin import ATP-binding protein MalK
CS_BL389WT3Dp_02481	0.121177	6.50955	0.11029	0.739814	1	hypothetical protein
CS_BL389WT3Dp_00051	0.121038	4.60912	0.0279164	0.867305	1	hypothetical protein
CS_BL389WT3Dp_00137	0.120309	7.79254	0.618559	0.431583	0.928446	(R)-2-hydroxyglutaryl-CoA dehydratase activating ATPase
CS_BL389WT3Dp_01909	0.120035	6.29709	0.0864397	0.768753	1	Hexitol phosphatase B
CS_BL389WT3Dp_00377	0.119453	7.17856	0.260507	0.609772	1	Sulfur carrier protein adenylyltransferase
CS_BL389WT3Dp_01740	0.117763	7.3685	0.34204	0.558654	0.999908	Molybdopterin adenylyltransferase
CS_BL389WT3Dp_03463	0.117279	6.39025	0.0900136	0.76416	1	hypothetical protein
CS_BL389WT3Dp_02956	0.116769	7.6442	0.497556	0.480576	0.958392	8-oxo-dGTP diphosphatase
CS_BL389WT3Dp_03664	0.116684	7.07784	0.226841	0.633876	1	V-type proton ATPase subunit E
CS_BL389WT3Dp_00789	0.116562	6.29712	0.0775819	0.780601	1	hypothetical protein
CS_BL389WT3Dp_02704	0.116553	6.46476	0.0986865	0.753412	1	Cobalt-precorrin-4 C(11)-methyltransferase
CS_BL389WT3Dp_01681	0.116547	6.5309	0.105946	0.744807	1	tRNA (adenine(22)-N(1))-methyltransferase
CS_BL389WT3Dp_02463	0.11617	6.22905	0.0755885	0.783367	1	hypothetical protein
CS_BL389WT3Dp_00708	0.115994	8.9665	0.714217	0.398047	0.901853	Monoacylglycerol lipase
CS_BL389WT3Dp_01676	0.115923	7.25578	0.285022	0.593428	1	Polyphosphate:AMP phosphotransferase
CS_BL389WT3Dp_01840	0.11536	3.89189	0.0230751	0.879262	1	hypothetical protein
CS_BL389WT3Dp_02054	0.115151	8.13863	0.67855	0.410086	0.912406	DNA topoisomerase 3
CS_BL389WT3Dp_00152	0.114962	6.47055	0.0723354	0.787966	1	hypothetical protein
CS_BL389WT3Dp_00283	0.114937	7.73322	0.494108	0.482101	0.958859	hypothetical protein
CS_BL389WT3Dp_02818	0.114805	7.778	0.514373	0.473252	0.953864	hypothetical protein
CS_BL389WT3Dp_03586	0.113735	9.21842	0.667963	0.413763	0.914009	V-type sodium ATPase subunit C
CS_BL389WT3Dp_03276	0.113485	7.09304	0.209868	0.646871	1	Xylulose kinase
CS_BL389WT3Dp_03342	0.113314	7.77035	0.512241	0.47417	0.953864	hypothetical protein
CS_BL389WT3Dp_01004	0.112859	7.84595	0.538685	0.462978	0.950356	Beta-galactosidase BglY
CS_BL389WT3Dp_02306	0.112299	6.27519	0.0740889	0.785474	1	dTDP-3-amino-3%2C4%2C6-trideoxy-alpha-D-glucopyranose
CS_BL389WT3Dp_03125	0.111966	5.12857	0.0276645	0.8679	1	hypothetical protein
CS_BL389WT3Dp_00336	0.111619	7.28789	0.27431	0.600455	1	CRISPR-associated endonuclease Cas1
CS_BL389WT3Dp_02483	0.111392	6.37776	0.0843963	0.771426	1	Autolysin
CS_BL389WT3Dp_00403	0.111294	6.10241	0.0600997	0.806338	1	putative ABC transporter ATP-binding protein YxlF
CS_BL389WT3Dp_02785	0.1111	8.05876	0.482734	0.487186	0.962342	Transposon Tn3 resolvase
CS_BL389WT3Dp_02375	0.110978	5.10281	0.027382	0.86857	1	putative manganese catalase
CS_BL389WT3Dp_03266	0.110935	7.70317	0.34047	0.559558	1	HPr-like protein Crh
CS_BL389WT3Dp_01832	0.110528	4.61714	0.022957	0.879569	1	hypothetical protein
CS_BL389WT3Dp_01478	0.110316	4.27233	0.0208205	0.885269	1	putative RNA methyltransferase
CS_BL389WT3Dp_03288	0.109816	7.62259	0.402908	0.525591	0.987022	Choline trimethylamine-lyase
CS_BL389WT3Dp_01439	0.109249	6.75179	0.116101	0.733303	1	hypothetical protein
CS_BL389WT3Dp_00170	0.10877	5.20107	0.0269406	0.869624	1	hypothetical protein
CS_BL389WT3Dp_03551	0.108668	5.72235	0.0401486	0.84119	1	hypothetical protein
CS_BL389WT3Dp_02721	0.1082	4.88873	0.0248475	0.874748	1	hypothetical protein
CS_BL389WT3Dp_00136	0.108016	6.65728	0.10067	0.751027	1	hypothetical protein
CS_BL389WT3Dp_02896	0.107246	9.29778	0.626515	0.428637	0.925101	hypothetical protein
CS_BL389WT3Dp_02466	0.107143	9.0938	0.655128	0.418285	0.915666	Hyaluronan synthase
CS_BL389WT3Dp_00349	0.106935	6.99625	0.146272	0.702124	1	Molybdate-binding protein ModA
CS_BL389WT3Dp_01300	0.106731	5.99388	0.050064	0.822952	1	Ureidoglycolate dehydrogenase (NAD(+))
CS_BL389WT3Dp_01052	0.106371	7.4806	0.33577	0.562281	1	DegV domain-containing protein
CS_BL389WT3Dp_00344	0.105427	7.29378	0.228387	0.632722	1	putative xanthine dehydrogenase subunit A
CS_BL389WT3Dp_03464	0.104646	5.82222	0.0394239	0.842611	1	hypothetical protein
CS_BL389WT3Dp_02474	0.104265	8.14758	0.554142	0.45663	0.94678	hypothetical protein
CS_BL389WT3Dp_01271	0.103475	7.83596	0.480555	0.488171	0.962803	UDP-N-acetylmuramoyl-L-alanyl-D-glutamate--2%2C6-diaminopimelate ligase
CS_BL389WT3Dp_00405	0.103024	7.42422	0.278147	0.597918	1	Flagellar biosynthetic protein FliU
CS_BL389WT3Dp_01495	0.10288	6.2154	0.0594753	0.807327	1	hypothetical protein
CS_BL389WT3Dp_02488	0.101478	7.41039	0.259397	0.610535	1	Bifunctional protein GlmU
CS_BL389WT3Dp_01159	0.101169	9.20505	0.557581	0.455237	0.94633	hypothetical protein
CS_BL389WT3Dp_01104	0.100884	5.60776	0.0321332	0.857736	1	hypothetical protein
CS_BL389WT3Dp_02594	0.100165	7.40866	0.265048	0.606673	1	hypothetical protein
CS_BL389WT3Dp_00983	0.0996388	4.12178	0.0157975	0.899979	1	hypothetical protein
CS_BL389WT3Dp_03357	0.0995818	6.98043	0.136469	0.711817	1	Insertion element IS6110 uncharacterized 12.0 kDa protein
CS_BL389WT3Dp_01130	0.0995518	5.17914	0.0228461	0.879858	1	hypothetical protein
CS_BL389WT3Dp_02486	0.0995336	7.40357	0.23271	0.629522	1	putative glycine betaine transporter
CS_BL389WT3Dp_02492	0.0994224	6.22429	0.0555767	0.813629	1	hypothetical protein
CS_BL389WT3Dp_03144	0.0990157	6.73614	0.086854	0.768215	1	30S ribosomal protein S19
CS_BL389WT3Dp_01405	0.0986504	4.78896	0.0186074	0.891498	1	hypothetical protein
CS_BL389WT3Dp_00726	0.0985072	6.48097	0.0705224	0.790578	1	Phosphate-specific transport system accessory protein PhoU
CS_BL389WT3Dp_01581	0.0980207	10.0315	0.417164	0.518355	0.981749	hypothetical protein
CS_BL389WT3Dp_01978	0.097663	6.59979	0.081823	0.774842	1	5'-nucleotidase
CS_BL389WT3Dp_03665	0.0975264	6.27939	0.0557904	0.813278	1	V-type ATP synthase subunit F
CS_BL389WT3Dp_03170	0.0973935	6.99927	0.136091	0.712198	1	hypothetical protein
CS_BL389WT3Dp_03608	0.0973639	6.9425	0.122872	0.72594	1	4'-phosphopantetheinyl transferase Sfp
CS_BL389WT3Dp_01282	0.0968919	6.29133	0.0534538	0.817159	1	Protein PafC
CS_BL389WT3Dp_00154	0.0967404	5.85756	0.0342646	0.853145	1	D-proline reductase proprotein PrdA
CS_BL389WT3Dp_00199	0.096173	7.42155	0.235529	0.627454	1	hypothetical protein
CS_BL389WT3Dp_01057	0.0958284	6.72048	0.0810246	0.775914	1	putative HTH-type transcriptional regulator
CS_BL389WT3Dp_00523	0.0957086	5.04175	0.0186999	0.89123	1	hypothetical protein
CS_BL389WT3Dp_02437	0.09539	6.10502	0.042733	0.836229	1	hypothetical protein
CS_BL389WT3Dp_01157	0.0952814	5.22449	0.0217182	0.882839	1	HTH-type transcriptional repressor YtrA
CS_BL389WT3Dp_01677	0.0952206	4.49017	0.0165588	0.89761	1	hypothetical protein
CS_BL389WT3Dp_02954	0.0949557	5.67082	0.02954	0.863538	1	hypothetical protein
CS_BL389WT3Dp_03752	0.0947171	5.55557	0.0262567	0.871275	1	putative diguanylate cyclase DgcE
CS_BL389WT3Dp_00778	0.0944409	4.46641	0.0160795	0.899095	1	hypothetical protein
CS_BL389WT3Dp_01977	0.094216	6.29188	0.0538335	0.816522	1	Acetolactate synthase isozyme 3 small subunit
CS_BL389WT3Dp_02639	0.0941547	7.76972	0.354005	0.551855	0.9975	Major cardiolipin synthase ClsA
CS_BL389WT3Dp_03764	0.0939617	7.15947	0.15112	0.697467	1	Ribosomal RNA small subunit methyltransferase G
CS_BL389WT3Dp_02271	0.0939503	5.1988	0.0209686	0.884864	1	hypothetical protein
CS_BL389WT3Dp_01051	0.0935305	6.03637	0.0399251	0.841627	1	Biotin synthase
CS_BL389WT3Dp_01636	0.0933777	6.96803	0.118995	0.730127	1	ABC transporter ATP-binding protein YxdL
CS_BL389WT3Dp_03094	0.0932436	6.32376	0.0524058	0.818929	1	putative GTP-binding protein YjiA
CS_BL389WT3Dp_01200	0.093071	8.99372	0.351672	0.553168	0.9975	putative protein kinase UbiB
CS_BL389WT3Dp_02638	0.0917836	7.24341	0.170216	0.67992	1	Nuclease SbcCD subunit D
CS_BL389WT3Dp_03078	0.0914985	6.01167	0.0376853	0.846076	1	HTH-type transcriptional regulator MtrR
CS_BL389WT3Dp_00458	0.0908363	5.53999	0.0218315	0.882536	1	hypothetical protein
CS_BL389WT3Dp_01997	0.0905977	5.74181	0.029344	0.863987	1	HTH-type transcriptional regulator CymR
CS_BL389WT3Dp_02420	0.090358	7.15944	0.150289	0.698259	1	Threonylcarbamoyladenosine tRNA methylthiotransferase MtaB
CS_BL389WT3Dp_02468	0.0902041	7.49148	0.243599	0.621619	1	Teichoic acids export ATP-binding protein TagH
CS_BL389WT3Dp_03047	0.0895062	5.71594	0.0273478	0.868651	1	hypothetical protein
CS_BL389WT3Dp_02426	0.0892435	5.75446	0.0289536	0.864886	1	putative manganese efflux pump MntP
CS_BL389WT3Dp_02816	0.0884993	9.15919	0.4058	0.524109	0.986204	hypothetical protein
CS_BL389WT3Dp_00879	0.0883983	6.40944	0.0508696	0.821557	1	hypothetical protein
CS_BL389WT3Dp_00635	0.0877056	5.75392	0.027745	0.86771	1	hypothetical protein
CS_BL389WT3Dp_01944	0.0875099	6.64158	0.067173	0.795498	1	Transcription antitermination protein NusB
CS_BL389WT3Dp_02703	0.0874023	6.65886	0.0667772	0.796088	1	Cobalt-precorrin-5A hydrolase
CS_BL389WT3Dp_00257	0.0868468	6.16634	0.0402776	0.840939	1	hypothetical protein
CS_BL389WT3Dp_02946	0.0863877	7.08662	0.0798353	0.777521	1	DEAD-box ATP-dependent RNA helicase CshA
CS_BL389WT3Dp_00388	0.0862678	5.27324	0.0177433	0.894032	1	Tungstate uptake system permease protein TupB
CS_BL389WT3Dp_03449	0.0857845	4.43664	0.0134434	0.907695	1	hypothetical protein
CS_BL389WT3Dp_01797	0.0852833	6.44762	0.0532462	0.817508	1	Ribonuclease 3
CS_BL389WT3Dp_00363	0.0848257	8.65567	0.378854	0.538217	0.996826	Fructose-bisphosphate aldolase class 1
CS_BL389WT3Dp_01652	0.084822	7.90775	0.285057	0.593406	1	hypothetical protein
CS_BL389WT3Dp_01133	0.0842441	6.3553	0.043352	0.835064	1	hypothetical protein
CS_BL389WT3Dp_03515	0.0833628	7.18463	0.108562	0.741787	1	tRNA (cmo5U34)-methyltransferase
CS_BL389WT3Dp_03437	0.083183	7.30161	0.143835	0.704498	1	hypothetical protein
CS_BL389WT3Dp_01501	0.0831479	4.91501	0.0145354	0.904037	1	hypothetical protein
CS_BL389WT3Dp_02114	0.0825853	4.8493	0.0139327	0.906038	1	Tryptophan synthase beta chain
CS_BL389WT3Dp_00824	0.082555	6.21968	0.0380849	0.845273	1	Transcriptional regulatory protein tctD
CS_BL389WT3Dp_03038	0.0820792	5.1215	0.0150997	0.902201	1	Alkaline phosphatase synthesis transcriptional regulatory protein SphR
CS_BL389WT3Dp_01272	0.0818893	6.98064	0.094505	0.758526	1	Cobyric acid synthase
CS_BL389WT3Dp_02804	0.0816456	8.81131	0.357421	0.549942	0.9975	hypothetical protein
CS_BL389WT3Dp_03402	0.0813519	6.09147	0.0329482	0.855962	1	hypothetical protein
CS_BL389WT3Dp_01808	0.0809134	3.89358	0.0108098	0.917193	1	hypothetical protein
CS_BL389WT3Dp_03301	0.0808592	7.04521	0.101177	0.750422	1	Alcohol dehydrogenase
CS_BL389WT3Dp_01863	0.0807293	7.19259	0.130949	0.71745	1	Oxygen-independent coproporphyrinogen-III oxidase-like protein
CS_BL389WT3Dp_00915	0.0805319	7.95968	0.24797	0.618508	1	hypothetical protein
CS_BL389WT3Dp_02448	0.0801801	9.54898	0.312122	0.576381	1	dTDP-4-dehydrorhamnose 3%2C5-epimerase
CS_BL389WT3Dp_03563	0.0798834	7.58022	0.206637	0.649416	1	Transcription elongation factor GreA
CS_BL389WT3Dp_01702	0.0796941	4.80773	0.0129385	0.909438	1	putative HTH-type transcriptional regulator YybR
CS_BL389WT3Dp_00878	0.0794736	6.56989	0.0506874	0.821871	1	hypothetical protein
CS_BL389WT3Dp_00153	0.0793164	6.36794	0.0398308	0.841812	1	D-proline reductase proprotein PrdA
CS_BL389WT3Dp_00254	0.0785034	7.08393	0.104549	0.746437	1	HTH-type transcriptional repressor RspR
CS_BL389WT3Dp_03747	0.0784259	5.64893	0.0200176	0.887488	1	hypothetical protein
CS_BL389WT3Dp_02820	0.0780338	7.45268	0.169731	0.680351	1	hypothetical protein
CS_BL389WT3Dp_01568	0.0778133	5.43052	0.014724	0.90342	1	hypothetical protein
CS_BL389WT3Dp_01233	0.0774681	6.5029	0.0430109	0.835705	1	hypothetical protein
CS_BL389WT3Dp_03765	0.0770355	8.09992	0.308425	0.578648	1	tRNA uridine 5-carboxymethylaminomethyl modification enzyme MnmG
CS_BL389WT3Dp_01749	0.0765655	7.62353	0.184494	0.667539	1	5%2C6-dimethylbenzimidazole synthase
CS_BL389WT3Dp_03279	0.0761851	5.79287	0.0206661	0.885692	1	3-oxo-tetronate 4-phosphate decarboxylase
CS_BL389WT3Dp_03615	0.0756753	6.99125	0.0778914	0.780175	1	hypothetical protein
CS_BL389WT3Dp_00673	0.0756602	6.14853	0.0292231	0.864265	1	hypothetical protein
CS_BL389WT3Dp_01620	0.074609	7.33268	0.123317	0.725465	1	Ditrans%2Cpolycis-undecaprenyl-diphosphate synthase ((2E%2C6E)-farnesyl-diphosphate specific)
CS_BL389WT3Dp_02399	0.0745701	7.37378	0.134834	0.713472	1	hypothetical protein
CS_BL389WT3Dp_00848	0.0739761	7.64709	0.199614	0.655033	1	Galactokinase
CS_BL389WT3Dp_00884	0.0739427	8.81898	0.299123	0.584433	1	ATP-dependent Clp protease ATP-binding subunit ClpX
CS_BL389WT3Dp_03497	0.073546	5.04432	0.0110566	0.916256	1	hypothetical protein
CS_BL389WT3Dp_01118	0.0734554	7.25797	0.119232	0.729869	1	Imidazole glycerol phosphate synthase subunit HisF
CS_BL389WT3Dp_01077	0.0734061	6.63136	0.042564	0.836549	1	Sensor histidine kinase CssS
CS_BL389WT3Dp_03088	0.0731071	7.27745	0.107031	0.74355	1	Na(+)-translocating NADH-quinone reductase subunit F
CS_BL389WT3Dp_01287	0.0729695	6.26434	0.0318908	0.858267	1	Putative acetyltransferase
CS_BL389WT3Dp_02894	0.0729538	9.19784	0.286267	0.592623	1	Pilin
CS_BL389WT3Dp_03625	0.0729034	8.75086	0.272271	0.601812	1	Oligopeptide transport ATP-binding protein OppF
CS_BL389WT3Dp_01520	0.0725645	6.94701	0.0692683	0.792405	1	Sensor protein kinase WalK
CS_BL389WT3Dp_02478	0.0723083	9.1253	0.298718	0.584687	1	Toxin A
CS_BL389WT3Dp_00985	0.0722138	4.93223	0.0107171	0.917548	1	hypothetical protein
CS_BL389WT3Dp_00668	0.0721209	4.18566	0.00881924	0.92518	1	hypothetical protein
CS_BL389WT3Dp_01882	0.0720013	5.52449	0.0153232	0.901484	1	RNA-binding protein
CS_BL389WT3Dp_03724	0.071967	4.46499	0.00893012	0.924713	1	hypothetical protein
CS_BL389WT3Dp_03039	0.071288	6.23634	0.028419	0.866127	1	Alkaline phosphatase synthesis sensor protein PhoR
CS_BL389WT3Dp_00617	0.0711839	8.036	0.23332	0.629073	1	Bifunctional ligase/repressor BirA
CS_BL389WT3Dp_01418	0.0711487	8.72053	0.28711	0.592079	1	hypothetical protein
CS_BL389WT3Dp_03358	0.0710225	8.94816	0.247872	0.618577	1	3-oxoacyl-[acyl-carrier-protein] reductase FabG
CS_BL389WT3Dp_00119	0.0709854	7.41046	0.115551	0.73391	1	Nucleoid-associated protein
CS_BL389WT3Dp_01297	0.0708515	6.31134	0.0302898	0.861834	1	Hydantoin permease
CS_BL389WT3Dp_01168	0.0707575	4.44413	0.00841202	0.926923	1	hypothetical protein
CS_BL389WT3Dp_00056	0.0705538	7.13291	0.089092	0.765335	1	Meso-diaminopimelate D-dehydrogenase
CS_BL389WT3Dp_01594	0.0704938	5.89632	0.0191932	0.889814	1	putative amino-acid import ATP-binding protein YxeO
CS_BL389WT3Dp_02067	0.0702574	6.42336	0.0351034	0.851379	1	Ribonuclease HII
CS_BL389WT3Dp_01193	0.0702186	6.84011	0.0523378	0.819044	1	hypothetical protein
CS_BL389WT3Dp_02923	0.0698037	7.38397	0.127256	0.721294	1	HTH-type transcriptional regulator QacR
CS_BL389WT3Dp_02252	0.0697978	6.57051	0.0404465	0.84061	1	Serine acetyltransferase
CS_BL389WT3Dp_02972	0.0696061	5.23059	0.0115162	0.91454	1	hypothetical protein
CS_BL389WT3Dp_02637	0.0690098	9.10092	0.255946	0.612919	1	Nuclease SbcCD subunit C
CS_BL389WT3Dp_02348	0.0688599	6.53285	0.0365758	0.848331	1	Peptidyl-tRNA hydrolase
CS_BL389WT3Dp_00100	0.0685605	7.45697	0.117078	0.732225	1	CCA-adding enzyme
CS_BL389WT3Dp_03075	0.0681991	7.6678	0.161923	0.687392	1	hypothetical protein
CS_BL389WT3Dp_00298	0.068133	7.38937	0.118768	0.730374	1	Sensor histidine kinase YpdA
CS_BL389WT3Dp_01302	0.0671159	5.85963	0.0167832	0.896923	1	Carbamate kinase 1
CS_BL389WT3Dp_03697	0.0665509	7.1295	0.0748013	0.78447	1	5'-methylthioadenosine/S-adenosylhomocysteine nucleosidase
CS_BL389WT3Dp_01044	0.0664335	4.93928	0.00918223	0.92366	1	hypothetical protein
CS_BL389WT3Dp_03035	0.0663768	4.49112	0.00662403	0.935133	1	hypothetical protein
CS_BL389WT3Dp_02115	0.0660572	3.33813	0.00688338	0.933878	1	hypothetical protein
CS_BL389WT3Dp_00510	0.065572	7.92565	0.18104	0.670481	1	hypothetical protein
CS_BL389WT3Dp_03298	0.0655297	7.60628	0.140654	0.707632	1	putative zinc-type alcohol dehydrogenase-like protein YdjJ
CS_BL389WT3Dp_00256	0.0653342	7.08181	0.0720505	0.788374	1	Ferrous-iron efflux pump FieF
CS_BL389WT3Dp_02879	0.0650765	7.19031	0.082951	0.773337	1	hypothetical protein
CS_BL389WT3Dp_02221	0.0648952	7.57405	0.128654	0.719832	1	hypothetical protein
CS_BL389WT3Dp_01352	0.064561	7.7923	0.148958	0.699533	1	Glutamate synthase [NADPH] small chain
CS_BL389WT3Dp_03441	0.0642136	7.63888	0.144431	0.703915	1	D-alanyl-D-alanine dipeptidase
CS_BL389WT3Dp_03202	0.0641826	6.81736	0.0398078	0.841857	1	Type 4 prepilin-like proteins leader peptide-processing enzyme
CS_BL389WT3Dp_01208	0.0641453	7.46758	0.10786	0.742594	1	putative amino acid permease YhdG
CS_BL389WT3Dp_03419	0.0635206	7.10721	0.066896	0.795911	1	Ribose import binding protein RbsB
CS_BL389WT3Dp_02976	0.0634798	5.68403	0.013841	0.906347	1	Rubrerythrin-1
CS_BL389WT3Dp_02926	0.0633489	7.35398	0.0785095	0.779327	1	Benzylsuccinate synthase activating enzyme
CS_BL389WT3Dp_01523	0.0631395	5.69941	0.0134175	0.907784	1	hypothetical protein
CS_BL389WT3Dp_02919	0.063139	7.95774	0.174759	0.675916	1	putative M18 family aminopeptidase 1
CS_BL389WT3Dp_02472	0.0625087	7.80338	0.165849	0.683827	1	Polyprenol monophosphomannose synthase
CS_BL389WT3Dp_03484	0.062324	5.69662	0.0133261	0.908097	1	Chloramphenicol acetyltransferase 3
CS_BL389WT3Dp_00973	0.0622786	6.00913	0.0173641	0.895164	1	Peptide deformylase
CS_BL389WT3Dp_01772	0.0607097	6.54986	0.0298009	0.862943	1	Sensor protein CreC
CS_BL389WT3Dp_03243	0.060604	8.04883	0.179881	0.671475	1	dITP/XTP pyrophosphatase
CS_BL389WT3Dp_01815	0.0604419	6.93647	0.0479589	0.826654	1	Endoribonuclease EndoA
CS_BL389WT3Dp_01288	0.0603897	6.50752	0.0270765	0.869299	1	hypothetical protein
CS_BL389WT3Dp_02949	0.0601852	5.29495	0.00892084	0.924752	1	hypothetical protein
CS_BL389WT3Dp_01420	0.0600235	5.32496	0.00885481	0.92503	1	Lipoprotein-releasing system ATP-binding protein LolD
CS_BL389WT3Dp_03345	0.0599612	6.73815	0.0351892	0.8512	1	hypothetical protein
CS_BL389WT3Dp_02636	0.0590351	7.9948	0.173671	0.67687	1	UDP-galactopyranose mutase
CS_BL389WT3Dp_03505	0.0588475	5.75481	0.012739	0.910136	1	hypothetical protein
CS_BL389WT3Dp_02666	0.0586638	7.35799	0.0740446	0.785536	1	NADP-reducing hydrogenase subunit HndB
CS_BL389WT3Dp_01931	0.0585644	6.10603	0.0169498	0.896415	1	hypothetical protein
CS_BL389WT3Dp_01470	0.0584635	6.32523	0.0211027	0.884499	1	hypothetical protein
CS_BL389WT3Dp_02244	0.0578568	7.72653	0.115579	0.73388	1	hypothetical protein
CS_BL389WT3Dp_02800	0.0577172	6.97416	0.040131	0.841225	1	putative ABC transporter ATP-binding protein YknY
CS_BL389WT3Dp_03359	0.0569352	7.18599	0.0623138	0.802876	1	Ribose-5-P isomerase B
CS_BL389WT3Dp_03376	0.0564398	6.35728	0.0205091	0.886124	1	Erythritol/L-threitol-binding protein
CS_BL389WT3Dp_01654	0.0559966	9.01282	0.112607	0.737195	1	Glycine reductase complex component B subunit gamma
CS_BL389WT3Dp_02027	0.0554982	6.42806	0.02196	0.882194	1	hypothetical protein
CS_BL389WT3Dp_00769	0.0536822	5.9805	0.0121498	0.91223	1	hypothetical protein
CS_BL389WT3Dp_01665	0.053191	4.94728	0.00606746	0.937912	1	hypothetical protein
CS_BL389WT3Dp_01058	0.0526321	7.06066	0.0440584	0.833745	1	hypothetical protein
CS_BL389WT3Dp_01682	0.0525104	6.85816	0.0317952	0.858478	1	GTP cyclohydrolase 1 type 2
CS_BL389WT3Dp_02989	0.0522707	7.91873	0.103609	0.74754	1	Glycerol kinase
CS_BL389WT3Dp_02817	0.0518298	8.18988	0.139914	0.708366	1	Transcriptional regulatory protein YpdB
CS_BL389WT3Dp_03436	0.0511593	7.64956	0.0872572	0.767694	1	hypothetical protein
CS_BL389WT3Dp_00052	0.0506158	6.45605	0.0176238	0.894387	1	Dihydrofolate reductase
CS_BL389WT3Dp_02886	0.0501738	7.34791	0.0592641	0.807663	1	Peptidyl-prolyl cis-trans isomerase B
CS_BL389WT3Dp_00791	0.0501216	8.0295	0.0889103	0.765567	1	LL-diaminopimelate aminotransferase
CS_BL389WT3Dp_00613	0.0500636	5.48683	0.00694917	0.933564	1	hypothetical protein
CS_BL389WT3Dp_03161	0.0492822	9.85595	0.123733	0.725021	1	hypothetical protein
CS_BL389WT3Dp_00838	0.049212	7.66672	0.075607	0.783341	1	Oligopeptide transport ATP-binding protein OppD
CS_BL389WT3Dp_03061	0.0491557	7.03076	0.037079	0.847304	1	2-C-methyl-D-erythritol 4-phosphate cytidylyltransferase
CS_BL389WT3Dp_01419	0.0486002	6.96833	0.0309655	0.860317	1	hypothetical protein
CS_BL389WT3Dp_03719	0.0485457	8.23302	0.126391	0.722203	1	Uracil phosphoribosyltransferase
CS_BL389WT3Dp_01796	0.0483684	9.31755	0.12272	0.726103	1	Acyl carrier protein
CS_BL389WT3Dp_00196	0.0481229	8.52271	0.10217	0.749241	1	hypothetical protein
CS_BL389WT3Dp_01945	0.047832	6.65806	0.0200325	0.887446	1	Alkaline shock protein 23
CS_BL389WT3Dp_02261	0.0478183	6.33296	0.014046	0.905659	1	hypothetical protein
CS_BL389WT3Dp_01416	0.0478083	7.93308	0.0979198	0.75434	1	hypothetical protein
CS_BL389WT3Dp_02071	0.0477279	9.83477	0.11904	0.730079	1	50S ribosomal protein L19
CS_BL389WT3Dp_01380	0.0474201	5.90755	0.00876519	0.925409	1	hypothetical protein
CS_BL389WT3Dp_02870	0.0473912	6.02241	0.0099038	0.920727	1	DNA repair protein RecO
CS_BL389WT3Dp_02627	0.0472304	6.29094	0.0138473	0.906326	1	IMPACT family member YigZ
CS_BL389WT3Dp_00871	0.0467443	7.50427	0.0671069	0.795597	1	HTH-type transcriptional regulator McbR
CS_BL389WT3Dp_03398	0.0466291	5.53083	0.00634063	0.936533	1	hypothetical protein
CS_BL389WT3Dp_00127	0.0457443	6.53132	0.0167542	0.897011	1	hypothetical protein
CS_BL389WT3Dp_00670	0.0456192	7.01432	0.0294285	0.863793	1	Cyclopropane-fatty-acyl-phospholipid synthase
CS_BL389WT3Dp_02692	0.0455048	7.32181	0.0479452	0.826678	1	Cobyric acid synthase
CS_BL389WT3Dp_02717	0.0444681	7.88945	0.0650007	0.79876	1	hypothetical protein
CS_BL389WT3Dp_00689	0.0443355	6.71356	0.018062	0.89309	1	hypothetical protein
CS_BL389WT3Dp_03079	0.0439172	6.32679	0.0118386	0.913357	1	Putative lipid kinase YtlR
CS_BL389WT3Dp_01598	0.0434711	5.45223	0.00491202	0.944125	1	hypothetical protein
CS_BL389WT3Dp_03204	0.0430721	6.26883	0.0106051	0.917978	1	2-iminoacetate synthase
CS_BL389WT3Dp_01072	0.0430247	7.30064	0.0397767	0.841918	1	hypothetical protein
CS_BL389WT3Dp_03231	0.0429712	7.25727	0.0408961	0.839739	1	Energy-coupling factor transporter ATP-binding protein EcfA1
CS_BL389WT3Dp_03141	0.0429706	6.82434	0.0172208	0.895595	1	50S ribosomal protein L16
CS_BL389WT3Dp_02501	0.0428784	8.03234	0.0746196	0.784726	1	Bifunctional protein GlmU
CS_BL389WT3Dp_01759	0.0428558	6.18564	0.0101107	0.919906	1	CDP-diacylglycerol--glycerol-3-phosphate 3-phosphatidyltransferase
CS_BL389WT3Dp_00069	0.0428143	6.0658	0.00844814	0.926767	1	hypothetical protein
CS_BL389WT3Dp_03258	0.0427476	6.82016	0.019451	0.889081	1	putative HTH-type transcriptional regulator YdjF
CS_BL389WT3Dp_02981	0.0426473	6.04092	0.00823757	0.927682	1	Glutamate dehydrogenase
CS_BL389WT3Dp_01959	0.0423983	6.59055	0.0147789	0.903241	1	Riboflavin biosynthesis protein RibF
CS_BL389WT3Dp_01079	0.0423861	6.62824	0.0157205	0.900222	1	hypothetical protein
CS_BL389WT3Dp_02873	0.042277	8.43893	0.0947317	0.758246	1	hypothetical protein
CS_BL389WT3Dp_03702	0.0421117	8.79676	0.0866191	0.76852	1	ECF RNA polymerase sigma factor SigE
CS_BL389WT3Dp_01407	0.0419153	5.96091	0.00725019	0.932144	1	Putative aminohydrolase SsnA
CS_BL389WT3Dp_03619	0.0417966	7.36877	0.0329183	0.856027	1	Galactose/methyl galactoside import ATP-binding protein MglA
CS_BL389WT3Dp_00124	0.0417918	7.9376	0.0731202	0.786847	1	Transaldolase
CS_BL389WT3Dp_02401	0.040978	8.67461	0.0299412	0.862624	1	10 kDa chaperonin
CS_BL389WT3Dp_01319	0.0404805	7.64286	0.0572739	0.810858	1	Phenylacetate-coenzyme A ligase
CS_BL389WT3Dp_02377	0.0403823	10.3566	0.0640189	0.800253	1	Serine hydroxymethyltransferase
CS_BL389WT3Dp_01616	0.0403719	5.51037	0.00461573	0.945834	1	Molybdopterin-guanine dinucleotide biosynthesis adapter protein
CS_BL389WT3Dp_01774	0.0403477	7.59256	0.0523042	0.819101	1	hypothetical protein
CS_BL389WT3Dp_00122	0.0400656	6.95307	0.0215299	0.883344	1	HTH-type transcriptional regulator DegA
CS_BL389WT3Dp_01129	0.0400653	8.52859	0.085315	0.77022	1	ATP-dependent helicase/nuclease subunit A
CS_BL389WT3Dp_03552	0.0399094	5.82027	0.00575979	0.939504	1	hypothetical protein
CS_BL389WT3Dp_03321	0.0398224	8.32086	0.0807989	0.776218	1	hypothetical protein
CS_BL389WT3Dp_02668	0.0397879	8.28273	0.0804176	0.776732	1	NADP-reducing hydrogenase subunit HndA
CS_BL389WT3Dp_02765	0.0396321	6.1146	0.00772529	0.929961	1	Quinolinate synthase A
CS_BL389WT3Dp_02665	0.0395203	9.63445	0.0736484	0.786097	1	NADP-reducing hydrogenase subunit HndC
CS_BL389WT3Dp_03282	0.039356	7.09317	0.0259235	0.872087	1	L-Rhamnulokinase
CS_BL389WT3Dp_02255	0.0389802	7.50743	0.0475124	0.82745	1	Transcriptional regulatory protein WalR
CS_BL389WT3Dp_01280	0.0387688	2.79329	0.00213769	0.963123	1	hypothetical protein
CS_BL389WT3Dp_00862	0.0387167	7.95919	0.0677909	0.794581	1	Glutamyl-tRNA(Gln) amidotransferase subunit A
CS_BL389WT3Dp_02674	0.0384082	6.7824	0.0149897	0.902557	1	KDP operon transcriptional regulatory protein KdpE
CS_BL389WT3Dp_00169	0.0382186	2.89499	0.00237722	0.961113	1	tRNA-Cys(gca)
CS_BL389WT3Dp_03689	0.0378085	7.00652	0.0199532	0.887668	1	Ribosomal RNA small subunit methyltransferase I
CS_BL389WT3Dp_03592	0.0377838	8.19381	0.0766579	0.781879	1	Putative N-acetyl-LL-diaminopimelate aminotransferase
CS_BL389WT3Dp_02310	0.0377754	5.76753	0.00516856	0.942687	1	hypothetical protein
CS_BL389WT3Dp_01318	0.0373093	5.62896	0.00446062	0.946751	1	hypothetical protein
CS_BL389WT3Dp_00003	0.0372001	6.54721	0.0108886	0.916893	1	putative protein YbcJ
CS_BL389WT3Dp_01614	0.0367617	5.54855	0.00401212	0.949495	1	Anaerobic dimethyl sulfoxide reductase chain B
CS_BL389WT3Dp_00588	0.0367585	8.52235	0.0691608	0.792563	1	Type I restriction enzyme EcoR124II R protein
CS_BL389WT3Dp_01498	0.0364724	5.23824	0.0030815	0.955731	1	Transposon gamma-delta resolvase
CS_BL389WT3Dp_03382	0.0362125	8.73752	0.0632122	0.801489	1	hypothetical protein
CS_BL389WT3Dp_03395	0.0361556	6.63712	0.0113601	0.915119	1	hypothetical protein
CS_BL389WT3Dp_01584	0.0360609	7.02879	0.0157584	0.900102	1	Glutamate synthase [NADPH] small chain
CS_BL389WT3Dp_00031	0.0359268	6.62342	0.0109452	0.916678	1	Spore maturation protein A
CS_BL389WT3Dp_00092	0.0359079	6.04326	0.00591494	0.938696	1	Glucose-1-phosphate adenylyltransferase
CS_BL389WT3Dp_00045	0.0349779	7.32909	0.0281781	0.866691	1	hypothetical protein
CS_BL389WT3Dp_02425	0.0347218	7.4241	0.0314217	0.859303	1	Ribosomal protein L11 methyltransferase
CS_BL389WT3Dp_01657	0.0345248	7.78801	0.0462111	0.829793	1	Thioredoxin
CS_BL389WT3Dp_03727	0.0343241	9.13944	0.0499344	0.823178	1	putative endopeptidase
CS_BL389WT3Dp_00966	0.0342405	7.28846	0.0263644	0.871014	1	Transposase from transposon Tn916
CS_BL389WT3Dp_03135	0.0341817	6.13922	0.00563999	0.940135	1	30S ribosomal protein S14 type Z
CS_BL389WT3Dp_00317	0.0339685	6.33348	0.00685749	0.934003	1	HTH-type transcriptional activator Btr
CS_BL389WT3Dp_02591	0.0337097	7.20378	0.0227028	0.880232	1	hypothetical protein
CS_BL389WT3Dp_01021	0.0337036	6.22614	0.00620846	0.937197	1	N-acetylneuraminate lyase
CS_BL389WT3Dp_00968	0.0331813	8.03229	0.0544617	0.815474	1	DNA polymerase IV
CS_BL389WT3Dp_02933	0.0330887	8.92564	0.0543231	0.815705	1	Transcriptional repressor NrdR
CS_BL389WT3Dp_03274	0.0330819	6.68167	0.00966329	0.921692	1	Galactitol 1-phosphate 5-dehydrogenase
CS_BL389WT3Dp_02147	0.0328734	7.50581	0.0256942	0.872649	1	hypothetical protein
CS_BL389WT3Dp_03594	0.0326466	7.72814	0.0405114	0.840484	1	Thiamine-monophosphate kinase
CS_BL389WT3Dp_03706	0.0325686	8.5961	0.0520788	0.819485	1	hypothetical protein
CS_BL389WT3Dp_03428	0.0318834	5.30364	0.00239782	0.960945	1	hypothetical protein
CS_BL389WT3Dp_02559	0.0316956	5.39876	0.00261267	0.959234	1	hypothetical protein
CS_BL389WT3Dp_01414	0.0314397	7.86007	0.0417023	0.838188	1	Adenine deaminase
CS_BL389WT3Dp_01769	0.0312465	4.96044	0.00203509	0.964018	1	hypothetical protein
CS_BL389WT3Dp_02148	0.0309983	7.21535	0.0152575	0.901694	1	Protein translocase subunit SecA
CS_BL389WT3Dp_01076	0.0308731	5.55313	0.00269409	0.958605	1	Alkaline phosphatase synthesis transcriptional regulatory protein PhoP
CS_BL389WT3Dp_00171	0.0308385	5.91656	0.0038323	0.950638	1	Methicillin resistance mecR1 protein
CS_BL389WT3Dp_01979	0.0303861	6.42142	0.00649699	0.935757	1	hypothetical protein
CS_BL389WT3Dp_00203	0.02996	7.33521	0.0210547	0.88463	1	50S ribosomal protein L9
CS_BL389WT3Dp_02681	0.0296955	5.95171	0.00373068	0.951296	1	Precorrin-2 dehydrogenase
CS_BL389WT3Dp_02975	0.0296908	6.37696	0.00553315	0.940704	1	hypothetical protein
CS_BL389WT3Dp_00299	0.0296906	7.14866	0.015881	0.899716	1	putative response regulatory protein
CS_BL389WT3Dp_00361	0.0296437	7.39124	0.0229714	0.879532	1	hypothetical protein
CS_BL389WT3Dp_01377	0.0286334	6.92834	0.0103107	0.91912	1	D-serine dehydratase
CS_BL389WT3Dp_03316	0.0284988	6.52695	0.00635179	0.936477	1	hypothetical protein
CS_BL389WT3Dp_00586	0.0284757	7.44693	0.0224491	0.880899	1	putative type I restriction enzymeP M protein
CS_BL389WT3Dp_00277	0.0280823	7.56868	0.0248944	0.874631	1	Major cardiolipin synthase ClsA
CS_BL389WT3Dp_02393	0.028029	5.85263	0.00278793	0.957891	1	HTH-type transcriptional regulator GltC
CS_BL389WT3Dp_01608	0.0280003	6.90104	0.00957923	0.922033	1	hypothetical protein
CS_BL389WT3Dp_03195	0.02773	9.99196	0.0362635	0.848972	1	hypothetical protein
CS_BL389WT3Dp_00788	0.0270338	8.59556	0.0233503	0.87855	1	Glutamine synthetase
CS_BL389WT3Dp_03341	0.0266749	7.69779	0.0265976	0.870449	1	putative sugar kinase YdjH
CS_BL389WT3Dp_01813	0.0266016	9.05113	0.0335684	0.854628	1	Bifunctional NAD(P)H-hydrate repair enzyme Nnr
CS_BL389WT3Dp_02073	0.0262406	6.27883	0.00409039	0.949005	1	Ribosome maturation factor RimM
CS_BL389WT3Dp_00591	0.0261088	8.07517	0.032063	0.857889	1	hypothetical protein
CS_BL389WT3Dp_01658	0.0259983	8.11993	0.028673	0.865536	1	Glycine/sarcosine/betaine reductase complex component A
CS_BL389WT3Dp_03742	0.0258458	6.39088	0.00450864	0.946465	1	Cyclic di-GMP phosphodiesterase PdeR
CS_BL389WT3Dp_03045	0.0258254	6.95321	0.00869897	0.92569	1	HTH-type transcriptional regulator GltC
CS_BL389WT3Dp_00764	0.0258191	5.96747	0.00286768	0.957293	1	hypothetical protein
CS_BL389WT3Dp_01582	0.025542	10.9221	0.0243696	0.875948	1	Ferredoxin-dependent glutamate synthase 1
CS_BL389WT3Dp_00655	0.0254309	5.9433	0.0026344	0.959065	1	hypothetical protein
CS_BL389WT3Dp_03164	0.0250629	7.70701	0.0228144	0.879941	1	HTH-type transcriptional regulator CysL
CS_BL389WT3Dp_00503	0.0250464	7.95693	0.0223018	0.881287	1	hypothetical protein
CS_BL389WT3Dp_02986	0.0250463	5.9938	0.00276441	0.958068	1	hypothetical protein
CS_BL389WT3Dp_01710	0.0247898	6.7233	0.00581212	0.93923	1	hypothetical protein
CS_BL389WT3Dp_02686	0.0247496	7.39592	0.0139732	0.905903	1	Cobalt transport protein CbiN
CS_BL389WT3Dp_03693	0.0243155	6.71312	0.00560138	0.94034	1	Guanylate kinase
CS_BL389WT3Dp_02670	0.0235961	5.62137	0.00178384	0.966311	1	Serine/threonine-protein kinase RsbT
CS_BL389WT3Dp_03597	0.0233455	6.44041	0.00391991	0.950078	1	Endonuclease III
CS_BL389WT3Dp_00883	0.0229724	9.00736	0.0290086	0.864759	1	DNA ligase
CS_BL389WT3Dp_01784	0.0226738	7.8368	0.0212629	0.884065	1	Putative metallo-hydrolase YycJ
CS_BL389WT3Dp_03374	0.0225324	6.39183	0.00345247	0.953145	1	Erythritol/L-threitol-binding protein
CS_BL389WT3Dp_01323	0.0222717	8.11223	0.0258828	0.872187	1	hypothetical protein
CS_BL389WT3Dp_01491	0.0217235	6.2662	0.00271095	0.958475	1	hypothetical protein
CS_BL389WT3Dp_02380	0.0214524	8.65536	0.0265075	0.870667	1	Arginine--tRNA ligase
CS_BL389WT3Dp_01923	0.0214031	8.07962	0.0156049	0.900587	1	hypothetical protein
CS_BL389WT3Dp_02136	0.0213375	7.37517	0.0116122	0.914186	1	Dihydrolipoyl dehydrogenase
CS_BL389WT3Dp_03568	0.0210028	9.39941	0.0236841	0.877691	1	Ornithine carbamoyltransferase
CS_BL389WT3Dp_01714	0.0209768	6.29356	0.00269444	0.958602	1	Uridine phosphorylase
CS_BL389WT3Dp_00110	0.020897	7.51253	0.0127243	0.910187	1	tRNA(Ile)-lysidine synthase
CS_BL389WT3Dp_01577	0.020798	7.07399	0.00715902	0.932571	1	HTH-type transcriptional regulator SutR
CS_BL389WT3Dp_03317	0.020714	7.60446	0.0140786	0.90555	1	Gamma-glutamylputrescine oxidoreductase
CS_BL389WT3Dp_02588	0.0206189	7.77188	0.0163458	0.898267	1	hypothetical protein
CS_BL389WT3Dp_00489	0.0199043	6.64115	0.00295464	0.956651	1	5-methyltetrahydropteroyltriglutamate--homocysteine methyltransferase
CS_BL389WT3Dp_02732	0.0198339	11.7051	0.0217865	0.882656	1	hypothetical protein
CS_BL389WT3Dp_03087	0.0196627	7.59565	0.012725	0.910185	1	Uroporphyrinogen decarboxylase
CS_BL389WT3Dp_03761	0.0196393	7.87847	0.0150805	0.902263	1	putative chromosome-partitioning protein ParB
CS_BL389WT3Dp_01660	0.019294	9.53697	0.015347	0.901408	1	Glycine/sarcosine/betaine reductase complex component C subunit beta
CS_BL389WT3Dp_01592	0.0191896	5.41895	0.000980981	0.975014	1	putative amino-acid permease protein YxeN
CS_BL389WT3Dp_03438	0.0191553	9.42097	0.0189189	0.890599	1	hypothetical protein
CS_BL389WT3Dp_01128	0.0190733	8.52032	0.0195853	0.888701	1	ATP-dependent helicase/deoxyribonuclease subunit B
CS_BL389WT3Dp_03762	0.0187924	8.0156	0.0177317	0.894066	1	Sporulation initiation inhibitor protein Soj
CS_BL389WT3Dp_03567	0.0184485	8.1501	0.0178387	0.893749	1	Bifunctional ligase/repressor BirA
CS_BL389WT3Dp_03269	0.0180575	7.45012	0.00932584	0.923068	1	UDP-N-acetylenolpyruvoylglucosamine reductase
CS_BL389WT3Dp_00684	0.0180146	8.75002	0.0179323	0.893473	1	Sensor kinase CckA
CS_BL389WT3Dp_02612	0.0179947	4.69961	0.000621303	0.980114	1	hypothetical protein
CS_BL389WT3Dp_03434	0.0179443	8.33234	0.0158695	0.899752	1	hypothetical protein
CS_BL389WT3Dp_02892	0.0176914	8.22493	0.0156935	0.900307	1	hypothetical protein
CS_BL389WT3Dp_02274	0.0176307	8.8118	0.017512	0.894721	1	2-iminobutanoate/2-iminopropanoate deaminase
CS_BL389WT3Dp_02280	0.0174949	5.4974	0.00084168	0.976855	1	Daunorubicin/doxorubicin resistance ATP-binding protein DrrA
CS_BL389WT3Dp_00640	0.017191	6.5111	0.00220155	0.962576	1	hypothetical protein
CS_BL389WT3Dp_03134	0.0171791	7.56573	0.00723103	0.932233	1	30S ribosomal protein S8
CS_BL389WT3Dp_02592	0.016688	7.68934	0.0104301	0.918655	1	hypothetical protein
CS_BL389WT3Dp_01937	0.0164606	5.8569	0.00100735	0.97468	1	Arginine repressor
CS_BL389WT3Dp_00193	0.0160766	6.8655	0.00299727	0.95634	1	hypothetical protein
CS_BL389WT3Dp_01412	0.015116	7.58328	0.00723842	0.932199	1	putative xanthine dehydrogenase subunit D
CS_BL389WT3Dp_03283	0.0150433	6.68296	0.00199793	0.964348	1	D-tagatose 3-epimerase
CS_BL389WT3Dp_02338	0.0149427	7.37218	0.00563807	0.940145	1	Single-stranded-DNA-specific exonuclease RecJ
CS_BL389WT3Dp_00197	0.0149179	6.76102	0.00221341	0.962476	1	L-arabinose transport system permease protein AraP
CS_BL389WT3Dp_03166	0.0145137	8.64785	0.0116887	0.913905	1	L-seryl-tRNA(Sec) selenium transferase
CS_BL389WT3Dp_03291	0.0142463	9.88103	0.0104127	0.918723	1	D-arabitol-phosphate dehydrogenase
CS_BL389WT3Dp_02456	0.0140852	7.80943	0.00813224	0.928145	1	hypothetical protein
CS_BL389WT3Dp_01103	0.0140182	5.29457	0.000485285	0.982425	1	SsrA-binding protein
CS_BL389WT3Dp_03324	0.0138864	7.63975	0.00697027	0.933463	1	Ribose-5-phosphate isomerase B
CS_BL389WT3Dp_01406	0.0138571	3.82613	0.000293732	0.986326	1	hypothetical protein
CS_BL389WT3Dp_01306	0.0133914	6.62866	0.00156574	0.968436	1	HTH-type transcriptional regulator LutR
CS_BL389WT3Dp_01212	0.0133894	7.12533	0.00320295	0.954868	1	Glycine reductase complex component B subunits alpha and beta
CS_BL389WT3Dp_02305	0.0131806	6.49441	0.00129378	0.971307	1	33 kDa chaperonin
CS_BL389WT3Dp_01339	0.0131329	7.01039	0.00240053	0.960923	1	hypothetical protein
CS_BL389WT3Dp_00278	0.0123509	9.84148	0.00812932	0.928158	1	Trigger factor
CS_BL389WT3Dp_01975	0.0120619	7.41348	0.00384997	0.950524	1	Orotate phosphoribosyltransferase
CS_BL389WT3Dp_03448	0.0120541	6.96481	0.00198967	0.964422	1	putative HTH-type transcriptional regulator YurK
CS_BL389WT3Dp_02735	0.0115855	8.21615	0.00723376	0.93222	1	Malate-2H(+)/Na(+)-lactate antiporter
CS_BL389WT3Dp_00990	0.0115416	7.97028	0.00377078	0.951035	1	hypothetical protein
CS_BL389WT3Dp_01417	0.0114385	7.70146	0.00501188	0.943561	1	Phosphopentomutase
CS_BL389WT3Dp_01587	0.0109621	10.2232	0.00637602	0.936357	1	Peptidoglycan endopeptidase RipA
CS_BL389WT3Dp_01892	0.0107438	6.20547	0.000645055	0.979738	1	Cys-tRNA(Pro)/Cys-tRNA(Cys) deacylase YbaK
CS_BL389WT3Dp_01029	0.0102161	4.88623	0.000223246	0.988079	1	hypothetical protein
CS_BL389WT3Dp_01716	0.010031	5.63791	0.000326668	0.98558	1	Deoxyribose-phosphate aldolase
CS_BL389WT3Dp_03233	0.0099342	8.15102	0.00542048	0.94131	1	Rubrerythrin
CS_BL389WT3Dp_02847	0.00971808	7.40443	0.00219839	0.962603	1	hypothetical protein
CS_BL389WT3Dp_02457	0.00951307	9.33687	0.00496734	0.943812	1	Toxin A
CS_BL389WT3Dp_02312	0.00941717	5.45613	0.000233671	0.987804	1	Acetolactate synthase isozyme 3 small subunit
CS_BL389WT3Dp_01050	0.00936143	6.00802	0.000386062	0.984324	1	Epoxyqueuosine reductase
CS_BL389WT3Dp_00621	0.00923599	9.93839	0.00462233	0.945795	1	27-O-demethylrifamycin SV methyltransferase
CS_BL389WT3Dp_03235	0.00893284	8.78868	0.0043104	0.947654	1	Iron hydrogenase 1
CS_BL389WT3Dp_02565	0.00874246	5.75453	0.000272226	0.986836	1	hypothetical protein
CS_BL389WT3Dp_01393	0.00855606	8.09756	0.00345639	0.953119	1	Guanine deaminase
CS_BL389WT3Dp_00262	0.00853154	8.02093	0.00354347	0.952532	1	Glutamate racemase 1
CS_BL389WT3Dp_02746	0.00838893	9.1747	0.00290515	0.957015	1	Aminopeptidase
CS_BL389WT3Dp_02745	0.00837505	11.0606	0.00420979	0.948267	1	putative peptidase
CS_BL389WT3Dp_00011	0.00835841	11.1935	0.00407514	0.9491	1	L(+)-tartrate dehydratase subunit alpha
CS_BL389WT3Dp_01397	0.00832997	8.01856	0.0033754	0.95367	1	Ribonucleoside-diphosphate reductase subunit alpha 1
CS_BL389WT3Dp_00460	0.00824989	7.09287	0.00109963	0.973546	1	HTH-type transcriptional regulator AcrR
CS_BL389WT3Dp_02135	0.00790131	7.1298	0.00104119	0.974259	1	Methenyltetrahydrofolate cyclohydrolase
CS_BL389WT3Dp_02069	0.007448	7.0354	0.000797727	0.977467	1	Ribosome biogenesis GTPase A
CS_BL389WT3Dp_01548	0.00677479	8.30092	0.0023546	0.961298	1	hypothetical protein
CS_BL389WT3Dp_02678	0.00658866	6.86712	0.000507562	0.982026	1	hypothetical protein
CS_BL389WT3Dp_02080	0.00658786	7.26643	0.000901277	0.97605	1	Sensor protein KdpD
CS_BL389WT3Dp_03500	0.00656549	7.46839	0.00111683	0.97334	1	hypothetical protein
CS_BL389WT3Dp_03580	0.0064262	7.28883	0.000921769	0.975779	1	Shikimate kinase 2
CS_BL389WT3Dp_01828	0.00625099	7.54818	0.00120001	0.972366	1	hypothetical protein
CS_BL389WT3Dp_02334	0.0058941	7.26679	0.000739954	0.978299	1	Oxygen-independent coproporphyrinogen-III oxidase-like protein HemZ
CS_BL389WT3Dp_01545	0.00551252	11.654	0.0018529	0.965665	1	hypothetical protein
CS_BL389WT3Dp_00407	0.00545428	6.09141	0.000149804	0.990235	1	hypothetical protein
CS_BL389WT3Dp_01771	0.00542194	5.15304	6.65093e-05	0.993493	1	Alkaline phosphatase synthesis transcriptional regulatory protein PhoP
CS_BL389WT3Dp_02285	0.00480926	8.66031	0.000402025	0.984003	1	Protein GrpE
CS_BL389WT3Dp_01311	0.00479241	5.62118	7.21666e-05	0.993222	1	Caffeyl-CoA reductase-Etf complex subunit CarE
CS_BL389WT3Dp_01421	0.00476636	6.20492	0.000123496	0.991133	1	Sensor histidine kinase ResE
CS_BL389WT3Dp_00972	0.00474785	8.52674	0.00123813	0.971931	1	Primosomal protein N'
CS_BL389WT3Dp_02918	0.00473717	6.51542	0.000170003	0.989597	1	Xylose operon regulatory protein
CS_BL389WT3Dp_01184	0.00441837	8.91976	0.00105796	0.974052	1	hypothetical protein
CS_BL389WT3Dp_03645	0.00432676	7.62248	0.000630731	0.979964	1	hypothetical protein
CS_BL389WT3Dp_00121	0.00431295	7.38618	0.000482973	0.982467	1	Recombination protein RecR
CS_BL389WT3Dp_03123	0.0040988	9.27281	0.000845417	0.976804	1	30S ribosomal protein S13
CS_BL389WT3Dp_01026	0.00401925	6.1632	8.70695e-05	0.992555	1	putative HTH-type transcriptional regulator YbbH
CS_BL389WT3Dp_01409	0.00391088	6.47575	0.000111793	0.991564	1	D-hydantoinase
CS_BL389WT3Dp_03349	0.0038446	4.27449	2.49499e-05	0.996015	1	hypothetical protein
CS_BL389WT3Dp_03140	0.00373995	5.57691	4.14871e-05	0.994861	1	50S ribosomal protein L29
CS_BL389WT3Dp_02133	0.00350457	5.95215	4.98664e-05	0.994366	1	hypothetical protein
CS_BL389WT3Dp_02257	0.00323154	8.68422	0.000579778	0.98079	1	Alpha-monoglucosyldiacylglycerol synthase
CS_BL389WT3Dp_01980	0.00306895	6.43499	6.66879e-05	0.993484	1	ECF RNA polymerase sigma factor SigR
CS_BL389WT3Dp_00213	0.00295928	8.96436	0.000466536	0.982767	1	23S rRNA (uracil-C(5))-methyltransferase RlmCD
CS_BL389WT3Dp_03149	0.00265916	8.93891	0.000340627	0.985275	1	30S ribosomal protein S10
CS_BL389WT3Dp_02988	0.00247668	7.43335	0.000159832	0.989913	1	putative protein MG039
CS_BL389WT3Dp_02749	0.00183122	10.0704	0.00018706	0.989088	1	hypothetical protein
CS_BL389WT3Dp_00055	0.00162252	8.50096	0.000136319	0.990684	1	Methionine--tRNA ligase
CS_BL389WT3Dp_03603	0.00159019	7.93818	0.000114705	0.991455	1	tRNA-specific adenosine deaminase
CS_BL389WT3Dp_02750	0.00153421	6.91899	2.72041e-05	0.995838	1	hypothetical protein
CS_BL389WT3Dp_01244	0.000550858	6.19267	1.56506e-06	0.999002	1	Acetylornithine aminotransferase
CS_BL389WT3Dp_01611	0.000527995	6.63889	2.41519e-06	0.99876	1	L-arabinose transport system permease protein AraQ
CS_BL389WT3Dp_00111	0.000437186	6.67615	1.6913e-06	0.998962	1	Hypoxanthine phosphoribosyltransferase
CS_BL389WT3Dp_00255	0.000312872	6.77479	1.00369e-06	0.999201	1	hypothetical protein
CS_BL389WT3Dp_02158	0.000232197	9.29291	2.70072e-06	0.998689	1	hypothetical protein
CS_BL389WT3Dp_02039	4.7143e-05	7.17771	4.09719e-08	0.999838	1	Cytidylate kinase
CS_BL389WT3Dp_00018	0	-2.39182	0	1	1	5S ribosomal RNA
CS_BL389WT3Dp_00104	0	-2.39182	0	1	1	sau-50
CS_BL389WT3Dp_00120	0	-2.39182	0	1	1	hypothetical protein
CS_BL389WT3Dp_00132	0	-2.39182	0	1	1	16S ribosomal RNA
CS_BL389WT3Dp_00133	0	-2.39182	0	1	1	5S ribosomal RNA
CS_BL389WT3Dp_00248	0	-2.39182	0	1	1	hypothetical protein
CS_BL389WT3Dp_00274	0	-2.39182	0	1	1	Tetracycline resistance protein TetO
CS_BL389WT3Dp_00275	0	-2.39182	0	1	1	hypothetical protein
CS_BL389WT3Dp_00286	0	-2.39182	0	1	1	hypothetical protein
CS_BL389WT3Dp_00287	0	-2.39182	0	1	1	Insertion sequence IS5376 putative ATP-binding protein
CS_BL389WT3Dp_00288	0	-2.39182	0	1	1	hypothetical protein
CS_BL389WT3Dp_00305	0	-2.39182	0	1	1	hypothetical protein
CS_BL389WT3Dp_00338	0	-2.39182	0	1	1	hypothetical protein
CS_BL389WT3Dp_00346	0	-2.39182	0	1	1	hypothetical protein
CS_BL389WT3Dp_00355	0	-2.39182	0	1	1	hypothetical protein
CS_BL389WT3Dp_00358	0	-2.39182	0	1	1	hypothetical protein
CS_BL389WT3Dp_00410	0	-2.39182	0	1	1	hypothetical protein
CS_BL389WT3Dp_00411	0	-2.39182	0	1	1	hypothetical protein
CS_BL389WT3Dp_00422	0	-2.39182	0	1	1	hypothetical protein
CS_BL389WT3Dp_00469	0	-2.39182	0	1	1	hypothetical protein
CS_BL389WT3Dp_00532	0	-2.39182	0	1	1	hypothetical protein
CS_BL389WT3Dp_00592	0	-2.39182	0	1	1	hypothetical protein
CS_BL389WT3Dp_00593	0	-2.39182	0	1	1	Tetracycline resistance protein TetO
CS_BL389WT3Dp_00647	0	-2.39182	0	1	1	hypothetical protein
CS_BL389WT3Dp_00674	0	-2.39182	0	1	1	hypothetical protein
CS_BL389WT3Dp_00766	0	-2.39182	0	1	1	hypothetical protein
CS_BL389WT3Dp_00773	0	-2.39182	0	1	1	hypothetical protein
CS_BL389WT3Dp_00916	0	-2.07771	0	1	1	Tyrosine recombinase XerC
CS_BL389WT3Dp_00917	0	-2.39182	0	1	1	Tyrosine recombinase XerH
CS_BL389WT3Dp_00918	0	-2.39182	0	1	1	Tyrosine recombinase XerD
CS_BL389WT3Dp_00927	0	-2.39182	0	1	1	hypothetical protein
CS_BL389WT3Dp_00930	0	-2.39182	0	1	1	Insertion sequence IS5376 putative ATP-binding protein
CS_BL389WT3Dp_00931	0	-2.39182	0	1	1	hypothetical protein
CS_BL389WT3Dp_00943	0	-2.39182	0	1	1	hypothetical protein
CS_BL389WT3Dp_00944	0	-2.39182	0	1	1	hypothetical protein
CS_BL389WT3Dp_00945	0	-2.39182	0	1	1	hypothetical protein
CS_BL389WT3Dp_00946	0	-2.27757	0	1	1	Insertion sequence IS5376 putative ATP-binding protein
CS_BL389WT3Dp_00947	0	-2.39182	0	1	1	hypothetical protein
CS_BL389WT3Dp_00961	0	-2.39182	0	1	1	hypothetical protein
CS_BL389WT3Dp_00962	0	-2.07771	0	1	1	hypothetical protein
CS_BL389WT3Dp_01002	0	-2.39182	0	1	1	hypothetical protein
CS_BL389WT3Dp_01014	0	-2.39182	0	1	1	hypothetical protein
CS_BL389WT3Dp_01047	0	-2.39182	0	1	1	hypothetical protein
CS_BL389WT3Dp_01053	0	-2.39182	0	1	1	hypothetical protein
CS_BL389WT3Dp_01054	0	-2.39182	0	1	1	hypothetical protein
CS_BL389WT3Dp_01055	0	-2.39182	0	1	1	hypothetical protein
CS_BL389WT3Dp_01084	0	-2.39182	0	1	1	hypothetical protein
CS_BL389WT3Dp_01086	0	-2.39182	0	1	1	hypothetical protein
CS_BL389WT3Dp_01107	0	-2.39182	0	1	1	transfer-messenger RNA%2C SsrA
CS_BL389WT3Dp_01108	0	-2.39182	0	1	1	tmRNA
CS_BL389WT3Dp_01109	0	-2.39182	0	1	1	transfer-messenger RNA%2C SsrA
CS_BL389WT3Dp_01161	0	-2.39182	0	1	1	16S ribosomal RNA
CS_BL389WT3Dp_01162	0	-2.39182	0	1	1	5S ribosomal RNA
CS_BL389WT3Dp_01165	0	-2.39182	0	1	1	hypothetical protein
CS_BL389WT3Dp_01191	0	-2.39182	0	1	1	hypothetical protein
CS_BL389WT3Dp_01327	0	-2.39182	0	1	1	hypothetical protein
CS_BL389WT3Dp_01365	0	-2.39182	0	1	1	Cold shock protein CspA
CS_BL389WT3Dp_01430	0	-2.39182	0	1	1	hypothetical protein
CS_BL389WT3Dp_01431	0	-2.39182	0	1	1	hypothetical protein
CS_BL389WT3Dp_01432	0	-2.39182	0	1	1	hypothetical protein
CS_BL389WT3Dp_01492	0	-2.39182	0	1	1	hypothetical protein
CS_BL389WT3Dp_01493	0	-2.39182	0	1	1	Insertion sequence IS5376 putative ATP-binding protein
CS_BL389WT3Dp_01494	0	-2.39182	0	1	1	hypothetical protein
CS_BL389WT3Dp_01526	0	-2.39182	0	1	1	hypothetical protein
CS_BL389WT3Dp_01531	0	-2.39182	0	1	1	hypothetical protein
CS_BL389WT3Dp_01534	0	-2.39182	0	1	1	Insertion sequence IS5376 putative ATP-binding protein
CS_BL389WT3Dp_01535	0	-2.39182	0	1	1	hypothetical protein
CS_BL389WT3Dp_01669	0	-2.39182	0	1	1	hypothetical protein
CS_BL389WT3Dp_01696	0	-2.39182	0	1	1	hypothetical protein
CS_BL389WT3Dp_01720	0	-2.39182	0	1	1	hypothetical protein
CS_BL389WT3Dp_01733	0	-2.39182	0	1	1	hypothetical protein
CS_BL389WT3Dp_01741	0	-2.39182	0	1	1	hypothetical protein
CS_BL389WT3Dp_01745	0	-2.39182	0	1	1	RNaseP_bact_b
CS_BL389WT3Dp_01746	0	-2.39182	0	1	1	RNaseP_arch
CS_BL389WT3Dp_01750	0	-2.39182	0	1	1	hypothetical protein
CS_BL389WT3Dp_01779	0	-2.39182	0	1	1	hypothetical protein
CS_BL389WT3Dp_01791	0	-2.39182	0	1	1	hypothetical protein
CS_BL389WT3Dp_01794	0	-2.39182	0	1	1	hypothetical protein
CS_BL389WT3Dp_01919	0	-2.39182	0	1	1	hypothetical protein
CS_BL389WT3Dp_02062	0	-2.39182	0	1	1	hypothetical protein
CS_BL389WT3Dp_02162	0	-2.39182	0	1	1	hypothetical protein
CS_BL389WT3Dp_02169	0	-1.36655	0	1	1	hypothetical protein
CS_BL389WT3Dp_02173	0	-2.39182	0	1	1	hypothetical protein
CS_BL389WT3Dp_02174	0	-2.39182	0	1	1	hypothetical protein
CS_BL389WT3Dp_02175	0	-1.81805	0	1	1	hypothetical protein
CS_BL389WT3Dp_02182	0	-2.39182	0	1	1	hypothetical protein
CS_BL389WT3Dp_02325	0	-2.39182	0	1	1	hypothetical protein
CS_BL389WT3Dp_02462	0	-2.39182	0	1	1	hypothetical protein
CS_BL389WT3Dp_02464	0	-2.39182	0	1	1	hypothetical protein
CS_BL389WT3Dp_02480	0	-2.39182	0	1	1	hypothetical protein
CS_BL389WT3Dp_02495	0	-2.39182	0	1	1	hypothetical protein
CS_BL389WT3Dp_02497	0	-2.39182	0	1	1	Insertion sequence IS5376 putative ATP-binding protein
CS_BL389WT3Dp_02498	0	-2.39182	0	1	1	hypothetical protein
CS_BL389WT3Dp_02519	0	-2.39182	0	1	1	hypothetical protein
CS_BL389WT3Dp_02536	0	-2.39182	0	1	1	hypothetical protein
CS_BL389WT3Dp_02556	0	-2.39182	0	1	1	hypothetical protein
CS_BL389WT3Dp_02646	0	-2.39182	0	1	1	hypothetical protein
CS_BL389WT3Dp_02647	0	-2.39182	0	1	1	Insertion sequence IS5376 putative ATP-binding protein
CS_BL389WT3Dp_02648	0	-2.39182	0	1	1	hypothetical protein
CS_BL389WT3Dp_02754	0	-2.39182	0	1	1	hypothetical protein
CS_BL389WT3Dp_02772	0	-2.39182	0	1	1	hypothetical protein
CS_BL389WT3Dp_02773	0	-2.39182	0	1	1	Insertion sequence IS5376 putative ATP-binding protein
CS_BL389WT3Dp_02775	0	-2.39182	0	1	1	hypothetical protein
CS_BL389WT3Dp_02797	0	-2.39182	0	1	1	hypothetical protein
CS_BL389WT3Dp_02798	0	-2.39182	0	1	1	Insertion sequence IS5376 putative ATP-binding protein
CS_BL389WT3Dp_02799	0	-2.39182	0	1	1	hypothetical protein
CS_BL389WT3Dp_02807	0	-2.39182	0	1	1	hypothetical protein
CS_BL389WT3Dp_02810	0	-2.39182	0	1	1	hypothetical protein
CS_BL389WT3Dp_02811	0	-2.39182	0	1	1	Insertion sequence IS5376 putative ATP-binding protein
CS_BL389WT3Dp_02812	0	-2.39182	0	1	1	hypothetical protein
CS_BL389WT3Dp_02814	0	-2.39182	0	1	1	hypothetical protein
CS_BL389WT3Dp_02821	0	-2.39182	0	1	1	hypothetical protein
CS_BL389WT3Dp_02822	0	-2.39182	0	1	1	hypothetical protein
CS_BL389WT3Dp_02824	0	-2.39182	0	1	1	hypothetical protein
CS_BL389WT3Dp_02825	0	-2.39182	0	1	1	hypothetical protein
CS_BL389WT3Dp_02830	0	-2.27971	0	1	1	Tyrosine recombinase XerC
CS_BL389WT3Dp_02831	0	-2.39182	0	1	1	Tyrosine recombinase XerH
CS_BL389WT3Dp_02832	0	-2.39182	0	1	1	Tyrosine recombinase XerD
CS_BL389WT3Dp_02862	0	-2.39182	0	1	1	hypothetical protein
CS_BL389WT3Dp_02961	0	-2.39182	0	1	1	hypothetical protein
CS_BL389WT3Dp_02995	0	-2.39182	0	1	1	Cold shock protein 1
CS_BL389WT3Dp_03057	0	-2.39182	0	1	1	5S ribosomal RNA
CS_BL389WT3Dp_03058	0	-2.39182	0	1	1	16S ribosomal RNA
CS_BL389WT3Dp_03181	0	-2.39182	0	1	1	hypothetical protein
CS_BL389WT3Dp_03234	0	-2.39182	0	1	1	hypothetical protein
CS_BL389WT3Dp_03255	0	-2.39182	0	1	1	hypothetical protein
CS_BL389WT3Dp_03275	0	-2.39182	0	1	1	hypothetical protein
CS_BL389WT3Dp_03323	0	-2.39182	0	1	1	hypothetical protein
CS_BL389WT3Dp_03346	0	-2.39182	0	1	1	hypothetical protein
CS_BL389WT3Dp_03347	0	-2.39182	0	1	1	Insertion sequence IS5376 putative ATP-binding protein
CS_BL389WT3Dp_03348	0	-2.39182	0	1	1	hypothetical protein
CS_BL389WT3Dp_03375	0	-2.39182	0	1	1	hypothetical protein
CS_BL389WT3Dp_03455	0	-2.39182	0	1	1	hypothetical protein
CS_BL389WT3Dp_03465	0	-2.39182	0	1	1	hypothetical protein
CS_BL389WT3Dp_03466	0	-2.39182	0	1	1	Insertion sequence IS5376 putative ATP-binding protein
CS_BL389WT3Dp_03467	0	-2.39182	0	1	1	hypothetical protein
CS_BL389WT3Dp_03480	0	-2.39182	0	1	1	hypothetical protein
CS_BL389WT3Dp_03493	0	-2.39182	0	1	1	hypothetical protein
CS_BL389WT3Dp_03494	0	-2.39182	0	1	1	hypothetical protein
CS_BL389WT3Dp_03502	0	-2.39182	0	1	1	hypothetical protein
CS_BL389WT3Dp_03503	0	-2.39182	0	1	1	Insertion sequence IS5376 putative ATP-binding protein
CS_BL389WT3Dp_03504	0	-2.39182	0	1	1	hypothetical protein
CS_BL389WT3Dp_03600	0	-2.39182	0	1	1	Archaea_SRP
CS_BL389WT3Dp_03601	0	-2.39182	0	1	1	Bacteria_large_SRP
CS_BL389WT3Dp_03602	0	-2.39182	0	1	1	Bacteria_small_SRP
CS_BL389WT3Dp_03607	0	-2.39182	0	1	1	hypothetical protein
CS_BL389WT3Dp_03675	0	-2.39182	0	1	1	hypothetical protein
CS_BL389WT3Dp_03678	0	-2.39182	0	1	1	hypothetical protein
CS_BL389WT3Dp_03679	0	-2.39182	0	1	1	Insertion sequence IS5376 putative ATP-binding protein
CS_BL389WT3Dp_03680	0	-2.39182	0	1	1	hypothetical protein
CS_BL389WT3Dp_03753	0	-2.39182	0	1	1	hypothetical protein
CS_BL389WT3Dp_01693	-4.12529e-05	7.14877	2.33649e-08	0.999878	1	Bacitracin export permease protein BceB
CS_BL389WT3Dp_03396	-5.946e-05	6.66296	3.06541e-08	0.99986	1	hypothetical protein
CS_BL389WT3Dp_01092	-0.000150961	6.12874	8.50891e-08	0.999767	1	hypothetical protein
[truncated: 1,774 more rows]

## Sheet: TPM,RPKM
Clostridium scindens BL389WT3D RNA-Seq
CTL = PYF (peptone, yeast extract, fructose)
Stimulation = 50uM bile acid (cholic acid, CA; deoxycholic acid, DCA) initially, 50uM at mid log phase 1 hr before adding RNAprotect
		TPM												RPKM						Counts
Locus tag	Type	CTL1	CTL2	CA1	CA2	DCA1	DCA2	Product Annotation	Additional Annotations	Beginning	End	Gene Length	Locus_tag	CTL1	CTL2	CA1	CA2	DCA1	DCA2	CTL1	CTL2	CA1	CA2	DCA1	DCA2
CS_BL389WT3Dp_00001	CDS	301.113	248.99	282.108	310.336	279.485	267.952	Chromosomal replication initiator protein DnaA	Name=dnaA;dbxref=COG:COG0593;similar to AA sequence:UniProtKB:P05648	1	1386	1.386	CS_BL389WT3Dp_00001	427.853	339.574	348.455	380.959	386.011	366.223	7956	5857	3169	4086	6508	5947
CS_BL389WT3Dp_00002	CDS	285.013	232.712	247.322	251.316	257.015	254.801	Beta sliding clamp	Name=dnaN;similar to AA sequence:UniProtKB:P99103	1634	2743	1.11	CS_BL389WT3Dp_00002	404.976	317.373	305.489	308.508	354.976	348.249	6031	4384	2225	2650	4793	4529
CS_BL389WT3Dp_00003	CDS	306.995	254.202	286.719	322.321	342.108	305.998	putative protein YbcJ	Name=ybcJ;dbxref=COG:COG2501;similar to AA sequence:UniProtKB:P0AAS7	2754	2963	0.21	CS_BL389WT3Dp_00003	436.21	346.682	354.151	395.672	472.501	418.222	1229	906	488	643	1207	1029
CS_BL389WT3Dp_00004	CDS	170.195	153.184	262.02	275.702	151.311	154.863	DNA replication and repair protein RecF	Name=recF;dbxref=COG:COG1195;similar to AA sequence:UniProtKB:Q9RVE0	2953	4044	1.092	CS_BL389WT3Dp_00004	241.831	208.913	323.643	338.444	208.983	211.659	3543	2839	2319	2860	2776	2708
CS_BL389WT3Dp_00005	CDS	209.419	183.127	284.005	284.904	204.219	195.22	DNA gyrase subunit B	eC_number=5.99.1.3;Name=gyrB_1;dbxref=COG:COG0187;similar to AA sequence:UniProtKB:Q839Z1	4055	5989	1.935	CS_BL389WT3Dp_00005	297.564	249.75	350.798	349.74	282.057	266.817	7725	6014	4454	5237	6639	6049
CS_BL389WT3Dp_00006	CDS	302.842	265.086	267.355	287.106	241.988	269.104	DNA gyrase subunit A	eC_number=5.99.1.3;Name=gyrA_1;dbxref=COG:COG0188;similar to AA sequence:UniProtKB:P05653	6001	8487	2.487	CS_BL389WT3Dp_00006	430.31	361.524	330.233	352.443	334.221	367.797	14358	11189	5389	6783	10111	10717
CS_BL389WT3Dp_00007	CDS	390.017	481.189	324.482	288.69	384.7	433.355	hypothetical protein		8574	9035	0.462	CS_BL389WT3Dp_00007	554.177	656.247	400.795	354.387	531.328	592.287	3435	3773	1215	1267	2986	3206
CS_BL389WT3Dp_00008	CDS	3117.6	2911.27	953.606	952.171	2704.53	2858.87	hypothetical protein		9234	9587	0.354	CS_BL389WT3Dp_00008	4429.81	3970.39	1177.88	1168.86	3735.36	3907.36	21039	17491	2736	3202	16085	16206
CS_BL389WT3Dp_00009	CDS	1113.56	1035.02	755.511	624.879	1530.44	1201.35	hypothetical protein		9599	9817	0.219	CS_BL389WT3Dp_00009	1582.26	1411.56	933.196	767.083	2113.76	1641.94	4649	3847	1341	1300	5631	4213
CS_BL389WT3Dp_00010	CDS	2058.18	2037.67	986.746	967.483	2152.66	2054.28	hypothetical protein		9843	11384	1.542	CS_BL389WT3Dp_00010	2924.48	2778.98	1218.81	1187.65	2973.14	2807.69	60502	53327	12332	14172	55768	50725
CS_BL389WT3Dp_00011	CDS	1979.03	1827.18	1098.74	1140.09	2280.39	2024.06	L(+)-tartrate dehydratase subunit alpha	eC_number=4.2.1.32;Name=ttdA;dbxref=COG:COG1951;similar to AA sequence:UniProtKB:P05847	11472	12314	0.843	CS_BL389WT3Dp_00011	2812.01	2491.92	1357.15	1399.54	3149.56	2766.38	31804	26142	7507	9130	32297	27323
CS_BL389WT3Dp_00012	CDS	3391.7	3324.67	1307.59	1340.45	3571.73	3510.35	Fumarate hydratase class I%2C aerobic	eC_number=4.2.1.2;Name=fumA;dbxref=COG:COG1838;similar to AA sequence:UniProtKB:P0AC33	12317	12868	0.552	CS_BL389WT3Dp_00012	4819.29	4534.19	1615.12	1645.5	4933.08	4797.77	35691	31147	5850	7029	33124	31029
CS_BL389WT3Dp_00013	CDS	3607.49	3482.18	1463.74	1532.63	3637.79	3590.66	1-acyl-sn-glycerol-3-phosphate acyltransferase	eC_number=2.3.1.51;Name=plsC_1;dbxref=COG:COG0204;similar to AA sequence:UniProtKB:P26647	12865	13581	0.717	CS_BL389WT3Dp_00013	5125.9	4749	1807.98	1881.41	5024.33	4907.53	49309	42374	8506	10439	43821	41226
CS_BL389WT3Dp_00014	CDS	11.8189	13.6391	331.688	325.226	41.8856	13.8774	Putative transposon Tn552 DNA-invertase bin3	Name=bin3_1;similar to AA sequence:UniProtKB:P20384	13642	13965	0.324	CS_BL389WT3Dp_00014	16.7935	18.6011	409.696	399.239	57.8502	18.967	73	75	871	1001	228	72
CS_BL389WT3Dp_00015	CDS	293.875	234.345	358.466	385.983	263.789	264.696	hypothetical protein		14188	14451	0.264	CS_BL389WT3Dp_00015	417.568	319.601	442.771	473.822	364.332	361.774	1479	1050	767	968	1170	1119
CS_BL389WT3Dp_00016	tRNA	62.9477	75.2881	571.676	452.653	41.6651	59.673	tRNA-Ser(gct)		14486	14575	0.09	CS_BL389WT3Dp_00016	89.4426	102.678	706.125	555.663	57.5457	81.5581	108	115	417	387	63	86
CS_BL389WT3Dp_00017	rRNA	1.75658	5.72575	2.99749	2.00445	1.60235	5.12545	16S ribosomal RNA		14957	16479	1.523	CS_BL389WT3Dp_00017	2.49594	7.80879	3.70246	2.4606	2.21309	7.00521	51	148	37	29	41	125
CS_BL389WT3Dp_00018	rRNA	0	0	0	0	0	0	5S ribosomal RNA		16584	16701	0.118	CS_BL389WT3Dp_00018	0	0	0	0	0	0	0	0	0	0	0	0
CS_BL389WT3Dp_00019	tRNA	340.258	267.534	335.136	213.381	432.738	325.745	tRNA-Ile(gat)		16740	16813	0.074	CS_BL389WT3Dp_00019	483.474	364.863	413.954	261.941	597.675	445.212	480	336	201	150	538	386
CS_BL389WT3Dp_00020	tRNA	0	2.38869	68.361	59.7468	4.02173	0.843898	tRNA-Ala(tgc)		16844	16917	0.074	CS_BL389WT3Dp_00020	0	3.2577	84.4385	73.3434	5.5546	1.1534	0	3	41	42	5	1
CS_BL389WT3Dp_00021	rRNA	0	0	1.4922	1.16399	0.22624	0	23S ribosomal RNA		17145	20038	2.894	CS_BL389WT3Dp_00021	0	0	1.84314	1.42888	0.31247	0	0	0	35	32	11	0
CS_BL389WT3Dp_00022	tRNA	12.7597	19.1095	335.136	332.875	24.1304	9.28288	tRNA-Asp(gtc)		20132	20205	0.074	CS_BL389WT3Dp_00022	18.1303	26.0616	413.954	408.627	33.3276	12.6874	18	24	201	234	30	11
CS_BL389WT3Dp_00023	tRNA	2.12661	3.18492	1.66734	2.84508	6.43477	3.37559	tRNA-Val(tac)		20213	20286	0.074	CS_BL389WT3Dp_00023	3.02171	4.34361	2.05947	3.49254	8.88737	4.61359	3	4	1	2	8	4
CS_BL389WT3Dp_00024	tRNA	18.3281	20.5869	291.363	270.146	12.1912	19.5622	tRNA-Tyr(gta)		20298	20380	0.083	CS_BL389WT3Dp_00024	26.0425	28.0764	359.887	331.623	16.8378	26.7366	29	29	196	213	17	26
CS_BL389WT3Dp_00025	tRNA	25.1503	8.07138	334.656	353.297	26.0917	3.42183	tRNA-Thr(tgt)		20420	20492	0.073	CS_BL389WT3Dp_00025	35.7362	11.0078	413.362	433.697	36.0364	4.67679	35	10	198	245	32	4
CS_BL389WT3Dp_00026	tRNA	68.543	58.1355	210.574	197.904	17.4597	34.9712	tRNA-Met(cat)		20512	20586	0.075	CS_BL389WT3Dp_00026	97.3931	79.2853	260.098	242.941	24.1144	47.7968	98	74	128	141	22	42
CS_BL389WT3Dp_00027	tRNA	17.2459	6.45711	140.285	148.529	9.78437	3.42183	tRNA-Phe(gaa)		20624	20696	0.073	CS_BL389WT3Dp_00027	24.5048	8.80622	173.278	182.33	13.5137	4.67679	24	8	83	103	12	4
CS_BL389WT3Dp_00028	tRNA	161.566	75.419	261.573	348.086	123.011	84.9299	tRNA-Lys(ttt)		20720	20794	0.075	CS_BL389WT3Dp_00028	229.569	102.857	323.09	427.301	169.897	116.078	231	96	159	248	155	102
CS_BL389WT3Dp_00029	CDS	16.123	23.9302	250.505	250.514	36.753	28.7543	Calcium-transporting ATPase	eC_number=3.6.3.8;dbxref=COG:COG0474;similar to AA sequence:UniProtKB:Q8Y8Q5	21069	23609	2.541	CS_BL389WT3Dp_00029	22.9092	32.636	309.42	307.524	50.7613	39.3	781	1032	5159	6047	1569	1170
CS_BL389WT3Dp_00030	CDS	24.1272	38.7732	235.502	228.942	49.4219	41.1482	Putative transport protein	dbxref=COG:COG0628;similar to AA sequence:UniProtKB:P9WFM5	23624	24784	1.161	CS_BL389WT3Dp_00030	34.2825	52.879	290.888	281.043	68.259	56.2393	534	764	2216	2525	964	765
CS_BL389WT3Dp_00031	CDS	69.5973	91.913	243.322	236.983	96.6615	88.6994	Spore maturation protein A	Name=spmA;dbxref=COG:COG2715;similar to AA sequence:UniProtKB:P35157	24912	25520	0.609	CS_BL389WT3Dp_00031	98.8911	125.351	300.548	290.913	133.504	121.23	808	950	1201	1371	989	865
CS_BL389WT3Dp_00032	CDS	344.813	419.76	299.79	275.964	391.622	401.592	hypothetical protein		25639	26613	0.975	CS_BL389WT3Dp_00032	489.947	572.47	370.296	338.766	540.887	548.876	6409	6946	2369	2556	6415	6270
CS_BL389WT3Dp_00033	CDS	774.991	903.409	290.683	287.002	652.912	748.122	hypothetical protein		26715	27953	1.239	CS_BL389WT3Dp_00033	1101.19	1232.07	359.047	352.315	901.768	1022.5	18305	18997	2919	3378	13591	14843
CS_BL389WT3Dp_00034	CDS	163.495	176.388	268.509	280.044	192.592	177.004	hypothetical protein		28187	28657	0.471	CS_BL389WT3Dp_00034	232.31	240.558	331.659	343.774	265.998	241.92	1468	1410	1025	1253	1524	1335
CS_BL389WT3Dp_00035	CDS	2.75052	2.86882	234.983	247.794	15.2705	3.04056	Spore maturation protein B	Name=spmB;similar to AA sequence:UniProtKB:P35158	28805	29338	0.534	CS_BL389WT3Dp_00035	3.90823	3.9125	290.247	304.185	21.0909	4.15569	28	26	1017	1257	137	26
CS_BL389WT3Dp_00036	CDS	68.8658	69.6693	300.82	291.82	76.9202	66.4287	hypothetical protein		29483	30847	1.365	CS_BL389WT3Dp_00036	97.8518	95.0152	371.568	358.23	106.238	90.7914	1792	1614	3328	3784	1764	1452
CS_BL389WT3Dp_00037	CDS	52.2937	54.1709	232.037	218.37	60.9981	49.862	hypothetical protein		30844	31488	0.645	CS_BL389WT3Dp_00037	74.3044	73.8783	286.609	268.065	84.2474	68.1488	643	593	1213	1338	661	515
CS_BL389WT3Dp_00038	CDS	111.374	115.024	244.812	239.394	119.577	113.247	Chromosome partition protein Smc	Name=smc_1;protein motif:HAMAP:MF_01894	31439	34783	3.345	CS_BL389WT3Dp_00038	158.252	156.87	302.388	293.874	165.154	154.781	7102	6530	6637	7607	6720	6066
CS_BL389WT3Dp_00039	CDS	4.44546	4.32754	286.799	310.537	20.8974	4.48581	hypothetical protein		34910	36148	1.239	CS_BL389WT3Dp_00039	6.31657	5.90191	354.25	381.206	28.8624	6.13098	105	91	2880	3655	435	89
CS_BL389WT3Dp_00040	CDS	1.22326	2.18226	158.249	166.783	7.18505	1.45627	hypothetical protein		35972	36700	0.729	CS_BL389WT3Dp_00040	1.73814	2.97617	195.466	204.738	9.92362	1.99036	17	27	935	1155	88	17
CS_BL389WT3Dp_00041	CDS	1.35897	1.1194	176.658	170.538	8.9094	1.50998	hypothetical protein		36762	38498	1.737	CS_BL389WT3Dp_00041	1.93097	1.52664	218.205	209.347	12.3052	2.06377	45	33	2487	2814	260	42
CS_BL389WT3Dp_00042	CDS	87.1309	92.7092	356.905	361.896	97.6894	93.4963	Transcriptional regulatory protein NatR	Name=natR;dbxref=COG:COG3279;similar to AA sequence:UniProtKB:P70955	38622	39329	0.708	CS_BL389WT3Dp_00042	123.805	126.437	440.844	444.253	134.924	127.786	1176	1114	2048	2434	1162	1060
CS_BL389WT3Dp_00043	CDS	100.799	98.7795	326.603	315.804	100.953	104.693	hypothetical protein		39445	39648	0.204	CS_BL389WT3Dp_00043	143.225	134.716	403.415	387.672	139.431	143.089	392	342	540	612	346	342
CS_BL389WT3Dp_00044	CDS	93.7582	74.1593	326.186	277.085	125.543	103.722	hypothetical protein		39689	39862	0.174	CS_BL389WT3Dp_00044	133.222	101.139	402.9	340.141	173.393	141.762	311	219	460	458	367	289
CS_BL389WT3Dp_00045	CDS	128.283	144.376	340.293	330.987	161.681	151.418	hypothetical protein		39958	40581	0.624	CS_BL389WT3Dp_00045	182.278	196.9	420.324	406.31	223.306	206.95	1526	1529	1721	1962	1695	1513
CS_BL389WT3Dp_00046	CDS	2.44796	3.14246	294.475	350.894	15.0788	4.16323	Sensor histidine kinase RcsC	eC_number=2.7.13.3;Name=rcsC;protein motif:HAMAP:MF_00979	40711	40860	0.15	CS_BL389WT3Dp_00046	3.47832	4.28569	363.731	430.747	20.8261	5.6901	7	8	358	500	38	10
CS_BL389WT3Dp_00047	CDS	15.26	28.2107	566.815	529.53	48.6995	21.9516	hypothetical protein		41018	41182	0.165	CS_BL389WT3Dp_00047	21.6831	38.4738	700.122	650.036	67.2612	30.0023	48	79	758	830	135	58
CS_BL389WT3Dp_00048	CDS	54.5888	58.9211	383.859	421.358	65.3286	58.0483	hypothetical protein		41400	41768	0.369	CS_BL389WT3Dp_00048	77.5654	80.3567	474.137	517.246	90.2285	79.3375	384	369	1148	1477	405	343
CS_BL389WT3Dp_00049	CDS	94.9211	121.583	314.334	375.957	97.3131	112.506	hypothetical protein		41827	41952	0.126	CS_BL389WT3Dp_00049	134.874	165.815	388.26	461.514	134.404	153.768	228	260	321	450	206	227
CS_BL389WT3Dp_00050	CDS	46.5903	43.5889	359.536	360.402	64.8978	47.2728	hypothetical protein		42541	43005	0.465	CS_BL389WT3Dp_00050	66.2004	59.4467	444.094	442.419	89.6334	64.6101	413	344	1355	1592	507	352
CS_BL389WT3Dp_00051	CDS	44.6851	51.7508	271.574	275.702	58.8918	58.4835	hypothetical protein		43016	43204	0.189	CS_BL389WT3Dp_00051	63.4932	70.5779	335.444	338.444	81.3382	79.9323	161	166	416	495	187	177
CS_BL389WT3Dp_00052	CDS	66.4043	53.3582	387.98	396.936	79.5915	60.5233	Dihydrofolate reductase	eC_number=1.5.1.3;Name=folA;dbxref=COG:COG0262;similar to AA sequence:UniProtKB:P0C0P0	43471	43989	0.519	CS_BL389WT3Dp_00052	94.3542	72.7701	479.227	487.267	109.928	82.7202	657	470	1632	1957	694	503
CS_BL389WT3Dp_00053	CDS	133.285	113.395	669.684	724.959	143.376	131.967	hypothetical protein		44989	45147	0.159	CS_BL389WT3Dp_00053	189.386	154.649	827.184	889.939	198.023	180.365	404	306	863	1095	383	336
CS_BL389WT3Dp_00054	misc_RNA	495.443	529.423	416.872	399.4	433.064	486.501	T-box	ID=CS_BL389WT3Dp_00054;Parent=CS_BL389WT3Dp_00054_inference=COORDINATES:profile:Infernal:1.1	45360	45631	0.272	CS_BL389WT3Dp_00054	703.977	722.029	514.914	490.291	598.125	664.925	2569	2444	919	1032	1979	2119
CS_BL389WT3Dp_00055	CDS	94.3064	105.005	262.882	250.52	113.881	109.66	Methionine--tRNA ligase	eC_number=6.1.1.10;Name=metG_1;similar to AA sequence:UniProtKB:P67579	45727	47640	1.914	CS_BL389WT3Dp_00055	134	143.206	324.708	307.532	157.286	149.878	3441	3411	4078	4555	3662	3361
CS_BL389WT3Dp_00056	CDS	61.8103	60.5329	265.893	261.624	74.8995	69.345	Meso-diaminopimelate D-dehydrogenase	eC_number=1.4.1.16;Name=ddh;similar to AA sequence:UniProtKB:G1UII1	47742	48728	0.987	CS_BL389WT3Dp_00056	87.8266	82.5549	328.427	321.162	103.447	94.7773	1163	1014	2127	2453	1242	1096
CS_BL389WT3Dp_00057	CDS	112.416	136.245	233.975	221.588	118.496	127.192	putative metal-dependent hydrolase YcfH	eC_number=3.1.-.-;Name=ycfH;dbxref=COG:COG0084;similar to AA sequence:UniProtKB:P0AFQ7	48748	49509	0.762	CS_BL389WT3Dp_00057	159.733	185.812	289.002	272.015	163.661	173.839	1633	1762	1445	1604	1517	1552
CS_BL389WT3Dp_00058	CDS	256.653	228.151	277.612	270.26	234.349	248.867	Ribosomal RNA small subunit methyltransferase A	eC_number=2.1.1.182;Name=rsmA;similar to AA sequence:UniProtKB:P66662	49701	50576	0.876	CS_BL389WT3Dp_00058	364.68	311.153	342.903	331.764	323.671	340.139	4286	3392	1971	2249	3449	3491
CS_BL389WT3Dp_00059	CDS	714.57	639.236	359.98	378.919	648.095	671.583	2-methylcitrate synthase 2	eC_number=2.3.3.5;Name=prpC2;dbxref=COG:COG0372;similar to AA sequence:UniProtKB:Q8NSL1	50636	52006	1.371	CS_BL389WT3Dp_00059	1015.34	871.791	444.642	465.15	895.115	917.886	18676	14874	4000	4935	14928	14744
CS_BL389WT3Dp_00060	CDS	511.492	425.311	344.79	368.719	497.471	470.658	Monoacylglycerol lipase	eC_number=3.1.1.23;dbxref=COG:COG2267;similar to AA sequence:UniProtKB:A0QNZ7	52007	52945	0.939	CS_BL389WT3Dp_00060	726.781	580.04	425.879	452.628	687.081	643.272	9156	6778	2624	3289	7848	7077
CS_BL389WT3Dp_00061	CDS	1133.15	1092.8	396.182	423.832	984.002	1079.4	NADP-dependent 7-alpha-hydroxysteroid dehydrogenase	eC_number=1.1.1.-;similar to AA sequence:UniProtKB:P50200	53039	53839	0.801	CS_BL389WT3Dp_00061	1610.1	1490.36	489.358	520.284	1359.05	1475.27	17303	14856	2572	3225	13242	13845
CS_BL389WT3Dp_00062	misc_RNA	9.8164	12.749	381.694	403.835	32.0233	13.1471	group-II-D1D4-3	ID=CS_BL389WT3Dp_00062;Parent=CS_BL389WT3Dp_00062_inference=COORDINATES:profile:Infernal:1.1	54025	54195	0.171	CS_BL389WT3Dp_00062	13.9482	17.3871	471.463	495.737	44.2289	17.9687	32	37	529	656	92	36
CS_BL389WT3Dp_00063	CDS	13.4942	8.75277	228.885	249.821	22.8598	10.8606	hypothetical protein		54416	54691	0.276	CS_BL389WT3Dp_00063	19.174	11.937	282.715	306.673	31.5727	14.8437	71	41	512	655	106	48
CS_BL389WT3Dp_00064	CDS	20.9826	25.5325	311.396	344.878	49.8848	22.0057	hypothetical protein		54695	54904	0.21	CS_BL389WT3Dp_00064	29.8142	34.8212	384.631	423.363	68.8983	30.0762	84	91	530	688	176	74
CS_BL389WT3Dp_00065	CDS	6.62573	7.6238	7.52615	6.94004	5.17101	5.65615	hypothetical protein		55335	56957	1.623	CS_BL389WT3Dp_00065	9.41453	10.3974	9.29619	8.51939	7.14193	7.73054	205	210	99	107	141	147
CS_BL389WT3Dp_00066	CDS	12.924	12.382	63.0328	54.1597	15.5274	11.0869	hypothetical protein		57331	57606	0.276	CS_BL389WT3Dp_00066	18.3638	16.8866	77.8571	66.4848	21.4456	15.153	68	58	141	142	72	49
CS_BL389WT3Dp_00067	CDS	0.134504	0.15108	0.632735	1.61951	0.15262	0	hypothetical protein		57596	57985	0.39	CS_BL389WT3Dp_00067	0.191117	0.206043	0.781544	1.98806	0.21079	0	1	1	2	6	1	0
CS_BL389WT3Dp_00068	CDS	0.41632	0.467628	288.874	351.729	21.2577	0.991246	hypothetical protein		58467	58592	0.126	CS_BL389WT3Dp_00068	0.591552	0.637752	356.812	431.772	29.3601	1.35478	1	1	295	421	45	2
CS_BL389WT3Dp_00069	CDS	60.0288	55.2095	436.213	435.992	78.8935	55.2366	hypothetical protein		58622	59002	0.381	CS_BL389WT3Dp_00069	85.2953	75.2949	538.804	535.211	108.964	75.4946	436	357	1347	1578	505	337
CS_BL389WT3Dp_00070	CDS	25.1073	24.1728	271.021	248.025	35.4416	18.6812	Stage 0 sporulation protein A	Name=spo0A_1;similar to AA sequence:UniProtKB:P52934	59411	59761	0.351	CS_BL389WT3Dp_00070	35.6751	32.9669	334.761	304.468	48.9501	25.5325	168	144	771	827	209	105
CS_BL389WT3Dp_00071	CDS	2.93756	2.82821	305.662	296.435	20.6342	3.66364	Lysozyme M1	eC_number=3.2.1.17;Name=acm_1;similar to AA sequence:UniProtKB:P25310	59948	60322	0.375	CS_BL389WT3Dp_00071	4.17399	3.85712	377.548	363.895	28.4988	5.00729	21	18	929	1056	130	22
CS_BL389WT3Dp_00072	CDS	810.059	453.252	347.459	391.428	451.714	477.336	Alkaline phosphatase synthesis transcriptional regulatory protein PhoP	Name=phoP_1;dbxref=COG:COG0745;similar to AA sequence:UniProtKB:P13792	60389	61084	0.696	CS_BL389WT3Dp_00072	1151.02	618.146	429.176	480.506	623.884	652.399	10748	5354	1960	2588	5282	5320
CS_BL389WT3Dp_00073	CDS	477.831	301.563	363.603	413.519	312.355	307.342	Alkaline phosphatase synthesis sensor protein PhoR	eC_number=2.7.13.3;Name=phoR_1;dbxref=COG:COG0642;similar to AA sequence:UniProtKB:P23545	61097	63772	2.676	CS_BL389WT3Dp_00073	678.953	411.273	449.116	507.625	431.408	420.059	24376	13696	7886	10512	14043	13170
CS_BL389WT3Dp_00074	CDS	133.69	154.851	254.695	264.565	143.951	140.798	hypothetical protein		63772	65016	1.245	CS_BL389WT3Dp_00074	189.961	211.186	314.595	324.773	198.818	192.435	3173	3272	2570	3129	3011	2807
CS_BL389WT3Dp_00075	CDS	105.235	103.824	278.901	274.68	113.486	108.863	hypothetical protein		65017	67458	2.442	CS_BL389WT3Dp_00075	149.529	141.595	344.494	337.189	156.741	148.788	4899	4303	5520	6372	4656	4257
CS_BL389WT3Dp_00076	CDS	3462.12	4210.54	1072.31	875.958	3270.8	3760.66	Queuosine precursor transporter QueT	Name=queT;dbxref=COG:COG4708;similar to AA sequence:UniProtKB:A2RM05	67541	68035	0.495	CS_BL389WT3Dp_00076	4919.35	5742.34	1324.5	1075.3	4517.46	5139.88	32670	35373	4302	4119	27201	29809
CS_BL389WT3Dp_00077	CDS	6.92561	7.12445	183.865	188.932	15.8724	5.95914	putative response regulatory protein	dbxref=COG:COG4753;similar to AA sequence:UniProtKB:Q5HJF7	68309	69838	1.53	CS_BL389WT3Dp_00077	9.84064	9.71634	227.108	231.928	21.9222	8.14465	202	185	2280	2746	408	146
CS_BL389WT3Dp_00078	CDS	6.0244	6.20569	233.219	237.959	15.539	5.07285	Sensor histidine kinase YpdA	eC_number=2.7.13.3;Name=ypdA_1;dbxref=COG:COG3275;similar to AA sequence:UniProtKB:P0AA93	69816	71600	1.785	CS_BL389WT3Dp_00078	8.5601	8.46334	288.068	292.112	21.4616	6.93331	205	188	3374	4035	466	145
CS_BL389WT3Dp_00079	CDS	26.9007	29.1528	252.391	248.125	43.0726	28.941	Autoinducer 2-binding protein LsrB	Name=lsrB;similar to AA sequence:UniProtKB:Q8ZKQ1	71812	72864	1.053	CS_BL389WT3Dp_00079	38.2233	39.7586	311.749	304.591	59.4897	39.5551	540	521	2154	2482	762	488
CS_BL389WT3Dp_00080	CDS	6.07879	4.85989	242.393	251.725	17.1627	4.76771	Ribose import ATP-binding protein RbsA	eC_number=3.6.3.17;Name=rbsA_1;dbxref=COG:COG1129;similar to AA sequence:UniProtKB:P04983	72940	74406	1.467	CS_BL389WT3Dp_00080	8.63738	6.62792	299.4	309.01	23.7042	6.51627	170	121	2882	3508	423	112
CS_BL389WT3Dp_00081	CDS	2.54334	2.73775	217.603	215.959	11.6638	3.21704	Ribose import permease protein RbsC	Name=rbsC_1;dbxref=COG:COG1172;similar to AA sequence:UniProtKB:P0AGI1	74403	75392	0.99	CS_BL389WT3Dp_00081	3.61384	3.73375	268.78	265.105	16.1095	4.39689	48	46	1746	2031	194	51
CS_BL389WT3Dp_00082	CDS	5.03993	4.0436	232.251	221.579	16.1642	4.28568	Ribose import permease protein RbsC	Name=rbsC_2;dbxref=COG:COG1172;similar to AA sequence:UniProtKB:P0AGI1	75404	76423	1.02	CS_BL389WT3Dp_00082	7.16126	5.51468	286.873	272.004	22.3252	5.85745	98	70	1920	2147	277	70
CS_BL389WT3Dp_00083	CDS	4.96955	3.51459	214.514	230.851	19.945	4.93014	3-hexulose-6-phosphate isomerase	eC_number=5.3.1.27;Name=rmpB;similar to AA sequence:UniProtKB:Q9LBW5	76439	77008	0.57	CS_BL389WT3Dp_00083	7.06126	4.79321	264.964	283.386	27.5469	6.73827	54	34	991	1250	191	45
CS_BL389WT3Dp_00084	CDS	122.17	112.377	265.542	270.493	135.778	127.25	Response regulator SaeR	Name=saeR;dbxref=COG:COG0745;similar to AA sequence:UniProtKB:Q8CQ17	77496	78185	0.69	CS_BL389WT3Dp_00084	173.592	153.26	327.994	332.05	187.53	173.919	1607	1316	1485	1773	1574	1406
CS_BL389WT3Dp_00085	CDS	102.336	97.6325	277.761	269.188	104.091	99.9075	Sensor histidine kinase ResE	eC_number=2.7.13.3;Name=resE_1;similar to AA sequence:UniProtKB:P35164	78175	79416	1.242	CS_BL389WT3Dp_00085	145.41	133.151	343.087	330.447	143.765	136.549	2423	2058	2796	3176	2172	1987
CS_BL389WT3Dp_00086	CDS	70.0522	61.2755	283.872	264.775	78.1104	64.0901	putative metallophosphoesterase YhaO	Name=yhaO;dbxref=COG:COG0420;similar to AA sequence:UniProtKB:O07522	79427	80377	0.951	CS_BL389WT3Dp_00086	99.5375	83.5676	350.635	325.03	107.882	87.5952	1270	989	2188	2392	1248	976
CS_BL389WT3Dp_00087	CDS	113.181	104.063	332.689	317.708	119.312	106.017	putative protein YhaN	Name=yhaN;dbxref=COG:COG4717;similar to AA sequence:UniProtKB:O08455	80380	81927	1.548	CS_BL389WT3Dp_00087	160.82	141.922	410.932	390.01	164.788	144.899	3340	2734	4174	4672	3103	2628
CS_BL389WT3Dp_00088	CDS	328.328	366.156	232.606	225.283	329.202	354.507	Ribose-phosphate pyrophosphokinase	eC_number=2.7.6.1;Name=prs_1;dbxref=COG:COG0462;similar to AA sequence:UniProtKB:P0A1V6	82017	83201	1.185	CS_BL389WT3Dp_00088	466.523	499.364	287.312	276.55	454.677	484.523	7417	7364	2234	2536	6554	6727
CS_BL389WT3Dp_00089	CDS	141.798	157.123	210.263	196.417	167.412	149.778	DNA replication protein DnaC	Name=dnaC_1;dbxref=COG:COG1484;similar to AA sequence:UniProtKB:P0AEF0	83188	84201	1.014	CS_BL389WT3Dp_00089	201.481	214.285	259.713	241.116	231.221	204.709	2741	2704	1728	1892	2852	2432
CS_BL389WT3Dp_00090	CDS	226.407	254.93	254.921	246.029	256.103	255.417	hypothetical protein		84232	85275	1.044	CS_BL389WT3Dp_00090	321.702	347.674	314.875	302.018	353.715	349.091	4506	4517	2157	2440	4492	4270
CS_BL389WT3Dp_00091	CDS	197.472	228.084	241.939	234.488	212.164	220.335	UDP-N-acetylmuramate--L-alanine ligase	eC_number=6.3.2.8;Name=murC;dbxref=COG:COG0773;similar to AA sequence:UniProtKB:Q9HW02	85414	86793	1.38	CS_BL389WT3Dp_00091	280.588	311.062	298.839	287.851	293.03	301.142	5195	5342	2706	3074	4919	4869
CS_BL389WT3Dp_00092	CDS	185.571	234.734	342.952	310.711	238.086	243.415	Glucose-1-phosphate adenylyltransferase	eC_number=2.7.7.27;Name=glgC_1;dbxref=COG:COG0448;similar to AA sequence:UniProtKB:P39122	87025	87210	0.186	CS_BL389WT3Dp_00092	263.679	320.131	423.61	381.419	328.833	332.687	658	741	517	549	744	725
CS_BL389WT3Dp_00093	CDS	186.007	270.936	321.508	284.314	296.4	280.284	Glucose-1-phosphate adenylyltransferase	eC_number=2.7.7.27;Name=glgC_2;dbxref=COG:COG0448;similar to AA sequence:UniProtKB:P39122	87364	88299	0.936	CS_BL389WT3Dp_00093	264.299	369.504	397.122	349.015	409.372	383.078	3319	4304	2439	2528	4661	4201
CS_BL389WT3Dp_00094	CDS	104.678	150.594	251.067	218.815	189.522	168.315	Glucose-1-phosphate adenylyltransferase	eC_number=2.7.7.27;Name=glgC_3;dbxref=COG:COG0448;similar to AA sequence:UniProtKB:P39122	88296	89414	1.119	CS_BL389WT3Dp_00094	148.738	205.38	310.114	268.611	261.758	230.045	2233	2860	2277	2326	3563	3016
CS_BL389WT3Dp_00095	CDS	193.506	225.428	491.705	429.65	353.823	237.304	Putative septation protein SpoVG	Name=spoVG_1;dbxref=COG:COG2088;similar to AA sequence:UniProtKB:Q8CML1	89449	89718	0.27	CS_BL389WT3Dp_00095	274.953	307.439	607.347	527.426	488.682	324.336	996	1033	1076	1102	1605	1026
CS_BL389WT3Dp_00096	CDS	157.521	160.453	189.188	199.704	125.082	141.459	Ribosomal large subunit pseudouridine synthase A	eC_number=5.4.99.28;Name=rluA;dbxref=COG:COG0564;similar to AA sequence:UniProtKB:P0AA37	89791	90480	0.69	CS_BL389WT3Dp_00096	223.823	218.826	233.682	245.151	172.756	193.34	2072	1879	1058	1309	1450	1563
CS_BL389WT3Dp_00097	CDS	79.7706	93.2002	232.206	233.747	91.3158	88.695	Inner membrane protein YrbG	Name=yrbG_1;dbxref=COG:COG0530;similar to AA sequence:UniProtKB:P45394	90572	91537	0.966	CS_BL389WT3Dp_00097	113.346	127.107	286.817	286.942	126.121	121.224	1469	1528	1818	2145	1482	1372
CS_BL389WT3Dp_00098	misc_RNA	1341.17	1167.37	538.022	525.834	1291.45	1309.32	T-box	ID=CS_BL389WT3Dp_00098;Parent=CS_BL389WT3Dp_00098_inference=COORDINATES:profile:Infernal:1.1	91618	91825	0.208	CS_BL389WT3Dp_00098	1905.67	1592.07	664.557	645.499	1783.68	1789.51	5318	4121	907	1039	4513	4361
CS_BL389WT3Dp_00099	CDS	848.499	824.854	384.173	409.4	714.507	800.189	Proline--tRNA ligase	eC_number=6.1.1.15;Name=proS;dbxref=COG:COG0442;similar to AA sequence:UniProtKB:Q9L4Q8	91930	93372	1.443	CS_BL389WT3Dp_00099	1205.64	1124.94	474.524	502.568	986.84	1093.66	23341	20201	4493	5612	17322	18490
CS_BL389WT3Dp_00100	CDS	45.1938	44.4236	314.168	323.091	61.2235	44.7806	CCA-adding enzyme	eC_number=2.7.7.72;Name=cca;similar to AA sequence:UniProtKB:Q7SIB1	93537	94865	1.329	CS_BL389WT3Dp_00100	64.2161	60.585	388.055	396.618	84.5587	61.2039	1145	1002	3384	4079	1367	953
CS_BL389WT3Dp_00101	CDS	5.22495	5.05536	237.397	246.871	15.2033	4.74214	Spore coat protein S	Name=cotS;similar to AA sequence:UniProtKB:P46914	94951	95964	1.014	CS_BL389WT3Dp_00101	7.42415	6.89451	293.229	303.052	20.9979	6.48132	101	87	1951	2378	259	77
CS_BL389WT3Dp_00102	CDS	351.343	381.832	284.977	266.266	391.319	397.452	Phosphoglucomutase	eC_number=5.4.2.2;Name=pgcA;similar to AA sequence:UniProtKB:P18159	96009	97742	1.734	CS_BL389WT3Dp_00102	499.225	520.743	351.999	326.861	540.469	543.217	11614	11237	4005	4386	11400	11036
CS_BL389WT3Dp_00103	CDS	1311.79	1256.34	432.289	291.776	1524.49	1192.86	DNA-binding protein HU	Name=hup_1;similar to AA sequence:UniProtKB:P0A3H1	97925	98200	0.276	CS_BL389WT3Dp_00103	1863.93	1713.4	533.956	358.175	2105.54	1630.34	6902	5885	967	765	7069	5272
CS_BL389WT3Dp_00104	misc_RNA	0	0	0	0	0	0	sau-50	ID=CS_BL389WT3Dp_00104;Parent=CS_BL389WT3Dp_00104_inference=COORDINATES:profile:Infernal:1.1	98014	98162	0.149	CS_BL389WT3Dp_00104	0	0	0	0	0	0	0	0	0	0	0	0
CS_BL389WT3Dp_00105	CDS	25.5725	25.287	397.911	387.737	42.9052	33.3059	putative protein	dbxref=COG:COG1188;similar to AA sequence:UniProtKB:O25966	98285	98524	0.24	CS_BL389WT3Dp_00105	36.3361	34.4864	491.494	475.975	59.2584	45.5208	117	103	774	884	173	128
CS_BL389WT3Dp_00106	CDS	12.6184	13.971	231.927	256.478	20.0451	14.1636	Spore protein YabP	Name=yabP;similar to AA sequence:UniProtKB:P37558	98568	98858	0.291	CS_BL389WT3Dp_00106	17.9295	19.0537	286.472	314.845	27.6852	19.3581	70	69	547	709	98	66
CS_BL389WT3Dp_00107	CDS	14.8075	10.2625	274.926	303.792	28.4202	15.9403	hypothetical protein		98863	99195	0.333	CS_BL389WT3Dp_00107	21.0401	13.9961	339.585	372.926	39.2525	21.7864	94	58	742	961	159	85
CS_BL389WT3Dp_00108	CDS	417.708	374.804	459.641	440.242	458.904	427.695	Cell division protein FtsL	Name=ftsL_1;protein motif:HAMAP:MF_00910	99281	99604	0.324	CS_BL389WT3Dp_00108	593.524	511.158	567.741	540.428	633.815	584.552	2580	2061	1207	1355	2498	2219
CS_BL389WT3Dp_00109	CDS	1.19559	0.587532	342.819	326.901	14.5412	0.88958	Stage II sporulation protein E	eC_number=3.1.3.16;Name=spoIIE;dbxref=COG:COG2208;similar to AA sequence:UniProtKB:P37475	99699	101102	1.404	CS_BL389WT3Dp_00109	1.69882	0.801278	423.445	401.294	20.0836	1.21583	32	14	3901	4360	343	20
CS_BL389WT3Dp_00110	CDS	59.9557	56.6079	254.444	258.648	73.41	59.7655	tRNA(Ile)-lysidine synthase	eC_number=6.3.4.19;Name=tilS;dbxref=COG:COG0037;similar to AA sequence:UniProtKB:Q5L3T3	101181	102530	1.35	CS_BL389WT3Dp_00110	85.1914	77.202	314.285	317.508	101.39	81.6845	1543	1297	2784	3317	1665	1292
CS_BL389WT3Dp_00111	CDS	95.2759	103.335	277.145	277.724	119.381	103.726	Hypoxanthine phosphoribosyltransferase	eC_number=2.4.2.8;Name=hpt;dbxref=COG:COG0634;similar to AA sequence:UniProtKB:O33799	102535	103062	0.528	CS_BL389WT3Dp_00111	135.378	140.929	342.325	340.926	164.883	141.767	959	926	1186	1393	1059	877
CS_BL389WT3Dp_00112	CDS	186.796	187.877	286.757	292.811	176.113	187.718	ATP-dependent zinc metalloprotease FtsH	eC_number=3.4.24.-;Name=ftsH_1;dbxref=COG:COG0465;similar to AA sequence:UniProtKB:P37476	103080	104924	1.845	CS_BL389WT3Dp_00112	265.419	256.227	354.198	359.446	243.238	256.563	6570	5883	4288	5132	5459	5546
CS_BL389WT3Dp_00113	CDS	121.885	124.85	314.045	306.014	135.038	132.416	Neopullulanase 1	eC_number=3.2.1.135;Name=tvaI;similar to AA sequence:UniProtKB:Q60053	104959	107001	2.043	CS_BL389WT3Dp_00113	173.187	170.271	387.903	375.654	186.507	180.98	4747	4329	5200	5939	4635	4332
CS_BL389WT3Dp_00114	CDS	3.92357	5.84421	359.918	373.488	23.5183	5.48328	Putative transposon Tn552 DNA-invertase bin3	Name=bin3_2;similar to AA sequence:UniProtKB:P20384	107101	107715	0.615	CS_BL389WT3Dp_00114	5.57502	7.97034	444.565	458.483	32.4822	7.49427	46	61	1794	2182	243	54
CS_BL389WT3Dp_00115	CDS	266.602	263.412	305.313	312.915	248.357	255.671	hypothetical protein		107879	108133	0.255	CS_BL389WT3Dp_00115	378.816	359.242	377.118	384.125	343.018	349.439	1296	1140	631	758	1064	1044
CS_BL389WT3Dp_00116	CDS	293.497	328.649	215.692	211.966	268.582	293.2	Methionine aminopeptidase	eC_number=3.4.11.18;Name=map_1;dbxref=COG:COG0024;similar to AA sequence:UniProtKB:Q9ZCD3	108179	108988	0.81	CS_BL389WT3Dp_00116	417.031	448.212	266.42	260.203	370.952	400.73	4532	4518	1416	1631	3655	3803
CS_BL389WT3Dp_00117	CDS	128.146	135.513	294.424	277.978	150.213	133.421	Pyrophosphate--fructose 6-phosphate 1-phosphotransferase	eC_number=2.7.1.90;Name=pfp_1;similar to AA sequence:UniProtKB:Q59126	109163	110239	1.077	CS_BL389WT3Dp_00117	182.083	184.813	363.668	341.238	207.467	182.353	2631	2477	2570	2844	2718	2301
CS_BL389WT3Dp_00118	CDS	162.675	166.381	296.842	292.568	174.627	172.687	DNA polymerase III subunit gamma/tau	eC_number=2.7.7.7;Name=dnaX_1;dbxref=COG:COG2812;similar to AA sequence:UniProtKB:P9WNT9	110261	111832	1.572	CS_BL389WT3Dp_00118	231.145	226.911	366.655	359.148	241.186	236.02	4875	4439	3782	4369	4612	4347
CS_BL389WT3Dp_00119	CDS	254.428	255.824	606.46	592.951	351.917	252.793	Nucleoid-associated protein	dbxref=COG:COG0718;similar to AA sequence:UniProtKB:A3DHB8	111845	112198	0.354	CS_BL389WT3Dp_00119	361.518	348.893	749.09	727.889	486.05	345.505	1717	1537	1740	1994	2093	1433
CS_BL389WT3Dp_00120	CDS	0	0	0	0	0	0	hypothetical protein		112334	113572	1.239	CS_BL389WT3Dp_00120	0	0	0	0	0	0	0	0	0	0	0	0
CS_BL389WT3Dp_00121	CDS	150.691	151.3	364.983	349.307	175.574	164.333	Recombination protein RecR	Name=recR;dbxref=COG:COG0353;similar to AA sequence:UniProtKB:Q8RDI4	113880	114476	0.597	CS_BL389WT3Dp_00121	214.118	206.343	450.821	428.799	242.493	224.602	1715	1533	1766	1981	1761	1571
CS_BL389WT3Dp_00122	CDS	41.516	44.6469	242.721	247.735	52.6371	46.8079	HTH-type transcriptional regulator DegA	Name=degA;dbxref=COG:COG1609;similar to AA sequence:UniProtKB:P37947	114540	115637	1.098	CS_BL389WT3Dp_00122	58.9903	60.8896	299.806	304.112	72.6996	63.9747	869	832	2160	2584	971	823
CS_BL389WT3Dp_00123	CDS	1.78423	2.80577	224.104	318.669	9.31291	0.849639	hypothetical protein		115612	115758	0.147	CS_BL389WT3Dp_00123	2.53522	3.82651	276.81	391.188	12.8625	1.16124	5	7	267	445	23	2
CS_BL389WT3Dp_00124	CDS	233.968	219.828	317.891	306.951	262.478	261.443	Transaldolase	eC_number=2.2.1.2;Name=tal;dbxref=COG:COG0176;similar to AA sequence:UniProtKB:P19669	115902	116555	0.654	CS_BL389WT3Dp_00124	332.447	299.802	392.654	376.805	362.52	357.328	2917	2440	1685	1907	2884	2738
CS_BL389WT3Dp_00125	CDS	272.936	276.021	177.483	179.849	235.811	287.323	Transketolase 2	eC_number=2.2.1.1;Name=cbbT_1;similar to AA sequence:UniProtKB:Q60103	116582	117418	0.837	CS_BL389WT3Dp_00125	387.816	376.438	219.225	220.777	325.69	392.698	4355	3921	1204	1430	3316	3851
CS_BL389WT3Dp_00126	CDS	488.591	501.517	289.99	287.643	431.879	482.484	1-deoxy-D-xylulose-5-phosphate synthase	eC_number=2.2.1.7;Name=dxs_1;dbxref=COG:COG1154;similar to AA sequence:UniProtKB:P77488	117406	118347	0.942	CS_BL389WT3Dp_00126	694.241	683.97	358.191	353.103	596.489	659.435	8774	8018	2214	2574	6835	7278
CS_BL389WT3Dp_00127	CDS	91.946	96.2157	208.18	207.776	107.785	109.694	hypothetical protein		118498	119031	0.534	CS_BL389WT3Dp_00127	130.647	131.219	257.141	255.06	148.868	149.924	936	872	901	1054	967	938
CS_BL389WT3Dp_00128	CDS	8.74273	7.44979	17.0184	26.0145	6.15741	8.25469	hypothetical protein		119031	119204	0.174	CS_BL389WT3Dp_00128	12.4226	10.16	21.0208	31.9347	8.50429	11.2821	29	22	24	43	18	23
CS_BL389WT3Dp_00129	CDS	125.475	126.071	275.257	273.952	175.461	147.574	hypothetical protein		119146	120219	1.074	CS_BL389WT3Dp_00129	178.288	171.936	339.994	336.295	242.338	201.696	2569	2298	2396	2795	3166	2538
CS_BL389WT3Dp_00130	CDS	154.919	158.476	305.674	307.72	168.621	158.025	hypothetical protein		120314	121576	1.263	CS_BL389WT3Dp_00130	220.125	216.13	377.564	377.748	232.891	215.98	3730	3397	3129	3692	3578	3196
CS_BL389WT3Dp_00131	CDS	179.326	175.669	251.756	236.307	165.555	165.233	hypothetical protein		121586	122500	0.915	CS_BL389WT3Dp_00131	254.806	239.577	310.965	290.083	228.655	225.832	3128	2728	1867	2054	2545	2421
CS_BL389WT3Dp_00132	rRNA	0	0	0	0	0	0	16S ribosomal RNA		122870	124392	1.523	CS_BL389WT3Dp_00132	0	0	0	0	0	0	0	0	0	0	0	0
CS_BL389WT3Dp_00133	rRNA	0	0	0	0	0	0	5S ribosomal RNA		124499	124616	0.118	CS_BL389WT3Dp_00133	0	0	0	0	0	0	0	0	0	0	0	0
CS_BL389WT3Dp_00134	rRNA	0	0.101799	0.383708	0.254622	0.123403	0	23S ribosomal RNA		125015	127908	2.894	CS_BL389WT3Dp_00134	0	0.138833	0.47395	0.312567	0.170438	0	0	5	9	7	6	0
CS_BL389WT3Dp_00135	tRNA	31.3281	35.189	709.454	641.843	32.2409	35.5609	tRNA-Asn(gtt)		128055	128126	0.072	CS_BL389WT3Dp_00135	44.5143	47.9908	876.307	787.908	44.5294	48.6029	43	43	414	439	39	41
CS_BL389WT3Dp_00136	CDS	51.6114	47.3851	258.081	248.626	64.9058	55.1744	hypothetical protein		128346	129152	0.807	CS_BL389WT3Dp_00136	73.3348	64.6239	318.777	305.206	89.6446	75.4096	794	649	1688	1906	880	713
CS_BL389WT3Dp_00137	CDS	152.739	157.433	358.445	337.856	197.386	181.01	(R)-2-hydroxyglutaryl-CoA dehydratase activating ATPase	eC_number=3.6.1.3;Name=hgdC;dbxref=COG:COG1924;similar to AA sequence:UniProtKB:P11568	129336	130094	0.759	CS_BL389WT3Dp_00137	217.027	214.708	442.746	414.743	272.619	247.396	2210	2028	2205	2436	2517	2200
CS_BL389WT3Dp_00138	CDS	636.325	678.644	445.318	443.702	681.986	744.11	(R)-phenyllactyl-CoA dehydratase beta subunit	eC_number=4.2.1.-;Name=fldC_1;similar to AA sequence:UniProtKB:Q93AL8	130110	131258	1.149	CS_BL389WT3Dp_00138	904.157	925.536	550.05	544.675	941.924	1017.01	13938	13234	4147	4843	13165	13691
CS_BL389WT3Dp_00139	CDS	31.6083	34.2447	338.513	321.652	43.2422	41.6323	hypothetical protein		131368	131601	0.234	CS_BL389WT3Dp_00139	44.9124	46.7031	418.126	394.851	59.7239	56.901	141	136	642	715	170	156
CS_BL389WT3Dp_00140	CDS	388.508	467.069	306.31	286.301	455.839	467.794	Cytidylate kinase	eC_number=2.7.4.25;Name=cmk_1;protein motif:HAMAP:MF_00239	131916	132518	0.603	CS_BL389WT3Dp_00140	552.033	636.99	378.349	351.455	629.581	639.357	4466	4780	1497	1640	4618	4517
CS_BL389WT3Dp_00141	CDS	266.243	295.908	313.268	292.864	361.66	329.148	Oligopeptide-binding protein AppA	Name=appA_1;similar to AA sequence:UniProtKB:P42061	132712	134340	1.629	CS_BL389WT3Dp_00141	378.306	403.559	386.944	359.511	499.507	449.863	8268	8181	4136	4532	9898	8586
CS_BL389WT3Dp_00142	CDS	423.032	552.838	260.683	232.798	433.315	533.045	Dipeptide transport system permease protein DppB	Name=dppB_1;dbxref=COG:COG0601;similar to AA sequence:UniProtKB:P0AEF8	134360	135352	0.993	CS_BL389WT3Dp_00142	601.088	753.961	321.992	285.776	598.472	728.539	8008	9317	2098	2196	7229	8476
CS_BL389WT3Dp_00143	CDS	379.975	478.939	250.206	223.679	377.259	450.235	Dipeptide transport system permease protein DppC	Name=dppC;dbxref=COG:COG1173;similar to AA sequence:UniProtKB:P26904	135352	136176	0.825	CS_BL389WT3Dp_00143	539.908	653.178	309.051	274.582	521.05	615.358	5976	6706	1673	1753	5229	5948
CS_BL389WT3Dp_00144	CDS	497.078	566.169	483.318	473.936	564.548	582.921	Oligopeptide transport ATP-binding protein OppD	Name=oppD_1;dbxref=COG:COG0444;similar to AA sequence:UniProtKB:P76027	136189	137106	0.918	CS_BL389WT3Dp_00144	706.301	772.142	596.987	581.79	779.724	796.707	8699	8821	3596	4133	8707	8569
CS_BL389WT3Dp_00145	CDS	321.158	356.088	350.679	318.008	346.586	362.925	putative D%2CD-dipeptide transport ATP-binding protein DdpF	Name=ddpF;dbxref=COG:COG1124;similar to AA sequence:UniProtKB:P77622	137160	137780	0.621	CS_BL389WT3Dp_00145	456.335	485.634	433.153	390.377	478.687	496.028	3802	3753	1765	1876	3616	3609
CS_BL389WT3Dp_00146	CDS	209.306	205.932	242.695	210.884	199.977	211.047	hypothetical protein		137821	138123	0.303	CS_BL389WT3Dp_00146	297.404	280.851	299.773	258.875	276.198	288.448	1209	1059	596	607	1018	1024
CS_BL389WT3Dp_00147	CDS	82.275	86.2627	279.688	272.004	97.6375	88.5774	hypothetical protein		138210	139502	1.293	CS_BL389WT3Dp_00147	116.905	117.645	345.466	333.904	134.852	121.063	2028	1893	2931	3341	2121	1834
CS_BL389WT3Dp_00148	CDS	17.4855	23.7511	519.358	616.104	42.9109	28.0776	hypothetical protein		139526	139654	0.129	CS_BL389WT3Dp_00148	24.8452	32.3919	641.502	756.311	59.2663	38.3751	43	52	543	755	93	58
CS_BL389WT3Dp_00149	CDS	5.1221	3.59718	260.558	251.042	13.9854	3.24687	3'%2C5'-cyclic adenosine monophosphate phosphodiesterase CpdA	eC_number=3.1.4.53;Name=cpdA_1;protein motif:HAMAP:MF_00905	139908	145427	5.52	CS_BL389WT3Dp_00149	7.27802	4.90584	321.837	308.171	19.3159	4.43766	539	337	11657	13164	1297	287
CS_BL389WT3Dp_00150	CDS	2.36782	2.96651	422.631	396.4	19.3239	3.25253	hypothetical protein		145427	146002	0.576	CS_BL389WT3Dp_00150	3.36445	4.04574	522.027	486.609	26.6891	4.44539	26	29	1973	2169	187	30
CS_BL389WT3Dp_00151	CDS	16.6208	13.1655	238.857	271.075	17.9873	11.7806	hypothetical protein		146079	146624	0.546	CS_BL389WT3Dp_00151	23.6166	17.9552	295.033	332.764	24.8431	16.1011	173	122	1057	1406	165	103
CS_BL389WT3Dp_00152	CDS	26.5779	15.948	400.584	388.369	32.1417	20.2333	hypothetical protein		146638	147387	0.75	CS_BL389WT3Dp_00152	37.7647	21.7499	494.796	476.751	44.3924	27.6539	380	203	2435	2767	405	243
CS_BL389WT3Dp_00153	CDS	36.7056	30.5517	282.345	280.854	45.9009	34.3632	D-proline reductase proprotein PrdA	eC_number=1.21.4.1;Name=prdA_1;similar to AA sequence:UniProtKB:Q9Z4P6	147939	148694	0.756	CS_BL389WT3Dp_00153	52.1552	41.6664	348.749	344.768	63.396	46.9659	529	392	1730	2017	583	416
CS_BL389WT3Dp_00154	CDS	43.2309	40.3652	281.334	261.556	56.722	44.0587	D-proline reductase proprotein PrdA	eC_number=1.21.4.1;Name=prdA_2;similar to AA sequence:UniProtKB:Q9Z4P6	148725	149213	0.489	CS_BL389WT3Dp_00154	61.427	55.0501	347.5	321.078	78.3415	60.2173	403	335	1115	1215	466	345
[truncated: 3,615 more rows]

## Sheet: BL389WT3D_exclusive_genome
#gene_ID	name	product	COG_category	eggNOG_description
[truncated: 689 more rows]

[truncated: 1 more sheets: 35704_exclusive_genome]
